# Supplementary material for: A reference-grade genome identifies salt-tolerance genes from the salt-secreting mangrove species Avicennia marina
Source: Commun Biol. 2021 Jul 8;4:851. doi: 10.1038/s42003-021-02384-8 (PMC8266904; doi:10.1038/s42003-021-02384-8)
Supplement: Supplementary file 3 — Supplementary Data 1 [file 42003_2021_2384_MOESM3_ESM.xlsx]

## Sheet: Sheet1
S.No	Species name	Gene Name	Accession number	A. marina Gene ID	A. marina Annotation	Reference
1	Panax ginseng	PgTIP1	DQ237285.1	AM01G1050	gamma tonoplast intrinsic protein(GAMMA-TIP)	PMID: 17443343
2	Thellungiella salsuginea	TsTIP1;2	EE683447.1	AM01G1050	gamma tonoplast intrinsic protein(GAMMA-TIP)	PMID: 24214268
3	Capsicum annuum	CaTIP1-1	XM_016722391.1	AM01G1050	gamma tonoplast intrinsic protein(GAMMA-TIP)	PMID: 25375192
4	Panax ginseng	PgTIP1	DQ237285	AM01G1050	gamma tonoplast intrinsic protein(GAMMA-TIP)	PMID: 28769947
5	Gossypium hirsutum cv. Jin668	GhWRKY6-like gene	NM_001327189.1	AM01G1114	WRKY family transcription factor(WRKY6)	PMID: 29027659
6	Ipomea cairica	IcSRO1	XM_019300542.1	AM01G1222	WWE protein-protein interaction domain protein family(RCD1)	PMID: 32033046
7	Arabidopsis	MYC2	NM_102998.4	AM01G1240	Basic helix-loop-helix (bHLH) DNA-binding family protein(MYC2)	PMID: 31782895
8	Triticum aestivum	vacuolar ATPase subunit D1	JN107805.1	AM01G1316	vacuolar ATP synthase subunit D (VATD) / V-ATPase D subunit / vacuolar proton pump D subunit (VATPD)(AT3G58730)	PMID: 24498005
9	Triticum aestivum L.	TaHPS	EU302132.1	AM01G1325	Bifunctional inhibitor/lipid-transfer protein/seed storage 2S albumin superfamily protein(AT2G45180)	PMID: 23039848
10	Arabidopsis	nsLTP	NM_130081.5	AM01G1325	Bifunctional inhibitor/lipid-transfer protein/seed storage 2S albumin superfamily protein(AT2G45180)	PMID: 32454178
11	Ipomoea batatas (L.) Lam.	IbMas	KM095957.1	AM01G1350	alpha/beta-Hydrolases superfamily protein(AT4G12230)	PMID: 25501819
12	Triticum aestivum L.	TaBASS2	KP638564.1	AM01G1356	Sodium Bile acid symporter family(BASS2)	PMID: 27160076
13	Gossypium hirsutum	GhBASS5	Gh_D12G2214.1	AM01G1374	Sodium Bile acid symporter family(AT4G22840)	PMID: 32856159
14	Ocimum basilicum	ObTLP1	JQ793640.1	AM01G1418	osmotin 34(OSM34)	PMID: 27150014
15	Glycine max	GmPIP1;6	NM_001353638.1	AM01G1451	plasma membrane intrinsic protein 1;4(PIP1;4)	PMID: 24998596
16	Arabidopsis thaliana	At1g64110	NM_179511.2	AM01G1484	P-loop containing nucleoside triphosphate hydrolases superfamily protein(DAA1)	PMID: 23480402
17	Arabidopsis thaliana	CBL5	NM_116372.3	AM01G1517	calcineurin B-like protein 8(CBL8)	PMID: 20077023
18	Brassica napus	CBL4	JQ708050.1	AM01G1517	calcineurin B-like protein 8(CBL8)	PMID: 26462466
19	Arabidopsis thaliana	SOS3	NM_122333.6	AM01G1517	calcineurin B-like protein 8(CBL8)	PMID: 14742879
20	Zea mays	CBL	EF405963.1	AM01G1517	calcineurin B-like protein 8(CBL8)	PMID: 17882512
21	Glycine max	GmcBL1	BT092219.1	AM01G1517	calcineurin B-like protein 8(CBL8)	PMID: 23044418
22	Crocus sativus	CsCCD4b	EU523663.1	AM01G1565	nine-cis-epoxycarotenoid dioxygenase 4(NCED4)	PMID: 26595090
23	Oryza sativa	OsARP	LOC_Os02g26700.1	AM01G1624	ChaC-like family protein(AT4G31290)	PMID: 18420595
24	Populus euphratica	PeWRKY1	NW_011499985.1	AM01G1635	WRKY DNA-binding protein 11(WRKY11)	PMID: 31680166
25	Myrothamnus Flabellifolia	MfWRKY17	MT383744.1	AM01G1635	WRKY DNA-binding protein 11(WRKY11)	PMID: 32610467
26	Zea mays	ZmUPB16	GRMZM2G388987	AM01G1641	ubiquitin-specific protease 18(UBP18)	PMID: 30824031
27	Ipomoea batatas	IbTC	KP306524.1	AM01G1737	tocopherol cyclase, chloroplast / vitamin E deficient 1 (VTE1) / sucrose export defective 1 (SXD1)(VTE1)	PMID: 31639559
28	Phyllostachys edulis	PeTIP4;1-1	FP096242.1	AM01G1739	tonoplast intrinsic protein 4;1(TIP4;1)	PMID: 28168515
29	Oryza sativa	OsRBG1	LOC_Os11g30430.1	AM01G178	serine/arginine repetitive matrix-like protein(AT4G22190)	PMID: 32034845
30	Nicotiana sylvestris	NsylCBL10	KF667488.1	AM01G1790	calcineurin B-like protein 10(CBL10)	PMID: 26318216
31	Triticum aestivum	TaWRKY10	HQ700327.1	AM01G1809	WRKY DNA-binding protein 50(WRKY50)	PMID: 23762295
32	Opuntia streptacantha	OpsHSP18	OpsHSP18	AM01G1810	17.6 kDa class II heat shock protein(HSP17.6II)	PMID: 22949853
33	Arabidopsis thaliana	AtHSP17.8	NM_100614.3	AM01G1810	17.6 kDa class II heat shock protein(HSP17.6II)	PMID: 24081610
34	Daucus carota L.	DcHsp17.7	X53851.1	AM01G1810	17.6 kDa class II heat shock protein(HSP17.6II)	PMID: 21539946
35	Tamarix hispida	ThHSP18.3	HQ450392.1	AM01G1810	17.6 kDa class II heat shock protein(HSP17.6II)	PMID: 22109899
36	Oryza sativa	OsHsp17.0	LOC_Os01g04380.1	AM01G1810	17.6 kDa class II heat shock protein(HSP17.6II)	PMID: 22321692
37	Opuntia streptacantha	OpsHSP18	HO058719	AM01G1810	17.6 kDa class II heat shock protein(HSP17.6II)	PMID: 22949853
38	Oryza sativa	OsHsp18.0	DQ180746	AM01G1810	17.6 kDa class II heat shock protein(HSP17.6II)	PMID: 28900229
39	Primula forrestii	PfHSP17.2	JX025006.1	AM01G1810	17.6 kDa class II heat shock protein(HSP17.6II)	PMID: 30235397
40	Morus alba L.	Morus alba G- Proteins (MaGα )	KX099864.1	AM01G1828	G protein alpha subunit 1(GP ALPHA 1)	PMID: 30587818
41	Triticum aestivum	Ta-UnP	HQ201380.1	AM01G1830	DUF1677 family protein (DUF1677)(AT1G72510)	PMID: 24953696
42	Arabidopsis thaliana	PKL	NM_128074.4	AM01G1865	chromatin remodeling factor CHD3 (PICKLE)(PKL)	PMID: 31354770
43	Pisum sativum	MCM6	AY169793.2	AM01G3	minichromosome maintenance (MCM2/3/5) family protein(MCM6)	PMID: 21365356
44	Arachis hypogaea	AhNAC2	EU755023.1	AM01G411	NAC (No Apical Meristem) domain transcriptional regulator superfamily protein(RD26)	PMID: 21389632
45	Caranga intermedia	CiNAC3	NM_001251305.2	AM01G411	NAC (No Apical Meristem) domain transcriptional regulator superfamily protein(RD26)	PMID: 26297025
46	Caranga intermedia	CiNAC4	NM_001251495.2	AM01G411	NAC (No Apical Meristem) domain transcriptional regulator superfamily protein(RD26)	PMID: 26297025
47	Cicer arietinum	CarNAC4	NM_001365254.1	AM01G411	NAC (No Apical Meristem) domain transcriptional regulator superfamily protein(RD26)	PMID: 26650836
48	Tamarix hispida	ThNAC13	JQ974967	AM01G411	NAC (No Apical Meristem) domain transcriptional regulator superfamily protein(RD26)	PMID: 28491072
49	Populus euphratica	PeNAC036	XM_011031134.1	AM01G411	NAC (No Apical Meristem) domain transcriptional regulator superfamily protein(RD26)	PMID: 28776695
50	Eutrema salsugineum	EsNAC1	MG571264.1	AM01G411	NAC (No Apical Meristem) domain transcriptional regulator superfamily protein(RD26)	PMID: 30374363
51	Populus euphratica	NAC13	Potri.001G404100.1	AM01G411	NAC (No Apical Meristem) domain transcriptional regulator superfamily protein(RD26)	PMID: 30824042
52	Oxytropis ochrocephala	OoNAC72	MH142381.1	AM01G411	NAC (No Apical Meristem) domain transcriptional regulator superfamily protein(RD26)	PMID: 31354764
53	Vitis vinifera	VvNAC17	GSVIVT01014403001	AM01G411	NAC (No Apical Meristem) domain transcriptional regulator superfamily protein(RD26)	PMID: 31734522
54	Capsicum annuum	CaRma1H1	AY513612.2	AM01G420	RING membrane-anchor 1(RMA1)	PMID: 22555403
55	Tamarix hispida	ThMT3	AB298390.1	AM01G424	metallothionein 3(MT3)	PMID: 20835888
56	Gossypium hirsutum	GhMT3a	AY857933.1	AM01G424	metallothionein 3(MT3)	PMID: 19033550
57	Arachis hypogea	AhNCED1	AJ574819.2	AM01G486	nine-cis-epoxycarotenoid dioxygenase 3(NCED3)	PMID: 16870153
58	Citrus reshni	CrNCED1	KC825343.1	AM01G486	nine-cis-epoxycarotenoid dioxygenase 3(NCED3)	PMID: 24068300
59	Arabidopsis	AtSTO1/NCED3	NM_112304.3	AM01G486	nine-cis-epoxycarotenoid dioxygenase 3(NCED3)	PMID: 24929937
60	Oryza sativa	OsNCED5	LOC_Os12g42280.1	AM01G486	nine-cis-epoxycarotenoid dioxygenase 3(NCED3)	PMID: 31481229
61	Arabidopsis thaliana	AtWRKY28	NM_117927.3	AM01G51	WRKY DNA-binding protein 28(WRKY28)	PMID: 22948308
62	Populus trichocarpa,	PtSOS2.1	DQ997701.1	AM01G78	CBL-interacting protein kinase 20(CIPK20)	PMID: 24465084
63	Malus x domestica	MdCIPK13	KT336295.1	AM01G78	CBL-interacting protein kinase 20(CIPK20)	PMID: 29791976
64	Gossypium hirsutum	GhWRKY39-1	KF220641.1	AM01G823	WRKY DNA-binding protein 21(WRKY21)	PMID: 24337818
65	Oryza sativa	OsPIL14	LOC_Os07g05010.2	AM01G871	phytochrome interacting factor 3-like 5(PIL5)	PMID: 32581115
66	Malus×domestica	MdMYB46	XM_008365407.3	AM01G909	myb domain protein 46(MYB46)	PMID: 31077628
67	Glycine max	GmF6′H1	KJ463390.1	AM01G961	2-oxoglutarate (2OG) and Fe(II)-dependent oxygenase superfamily protein(AT3G13610)	PMID: 31247427
68	Oryza sativa	OsTOP6B	LOC_Os03g54091.1	AM02G1087	Spo11/DNA topoisomerase VI, subunit A protein(ATSPO11-1)	PMID: 18071708
69	Glycine max	GmNAC11	EU440354.1	AM02G1148	NAC domain containing protein 25(NAC025)	PMID: 21707801
70	Malus domestica	MdNAC047	MDP0000180683	AM02G1148	NAC domain containing protein 25(NAC025)	PMID: 29527680
71	Panicum virgatum L.	PvNAC1	JN673545.1	AM02G1148	NAC domain containing protein 25(NAC025)	PMID: 30824030
72	Malus baccata	MbNAC25	NM_001294041.1	AM02G1148	NAC domain containing protein 25(NAC025)	PMID: 32054040
73	Saccharum officinarum	SodERF3	AM493723.1	AM02G1163	erf domain protein 9(ERF9)	PMID: 18281696
74	Salix matsudana	QR	KP979357.1	AM02G1253	Quinone reductase family protein(AT4G27270)	PMID: 26541063
75	Solanum lycopersicum	SlPKE1	XM_015219098.1	AM02G1355	Heavy metal transport/detoxification superfamily protein(AT4G16380)	PMID: 31137458
76	Atriplex canescens (Pursh) Nutt.,	AcHMA1	KF863910.1	AM02G1357	Heavy metal transport/detoxification superfamily protein(AT5G50740)	PMID: 25153638
77	Glycine soja	GsZFP1	XM_028339042.1	AM02G139	RING/U-box superfamily protein(AT1G53190)	PMID: 23867600
78	Phyllostachys edulis	PheNAC3	PH02Gene32306.t1	AM02G1391	NAC (No Apical Meristem) domain transcriptional regulator superfamily protein(SMB)	PMID: 32266114
79	Oryza sativa	OsNAC6	LOC_Os01g66120.1	AM02G1391	NAC (No Apical Meristem) domain transcriptional regulator superfamily protein(SMB)	PMID: 17587305
80	Oryza sativa	ONAC045	LOC_Os11g03370.1	AM02G1391	NAC (No Apical Meristem) domain transcriptional regulator superfamily protein(SMB)	PMID: 19135985
81	Oryza sativa	OsNAC5	LOC_Os11g08210.1	AM02G1391	NAC (No Apical Meristem) domain transcriptional regulator superfamily protein(SMB)	PMID: 20632034
82	Eleusine coracana	EcNAC1	EU439937.1	AM02G1391	NAC (No Apical Meristem) domain transcriptional regulator superfamily protein(SMB)	PMID: 22808152
83	Triticum aestivum L.	TaNAC47	KT345698.1	AM02G1391	NAC (No Apical Meristem) domain transcriptional regulator superfamily protein(SMB)	PMID: 26834757
84	Populus euphratica	PeNAC034	XM_011005132.1	AM02G1391	NAC (No Apical Meristem) domain transcriptional regulator superfamily protein(SMB)	PMID: 28776695
85	Betula platyphylla	BpNAC012	KT344119.1	AM02G1391	NAC (No Apical Meristem) domain transcriptional regulator superfamily protein(SMB)	PMID: 30530740
86	Phyllostachys edulis	PeSNAC-1	MN294977.1	AM02G1391	NAC (No Apical Meristem) domain transcriptional regulator superfamily protein(SMB)	PMID: 32761243
87	Triticum aestivum	TaCIPK25	KJ561795.1	AM02G1487	CBL-interacting protein kinase 12(CIPK12)	PMID: 27358166
88	Oryza sativa	OsKAT1	LOC_Os01g55200.1	AM02G1569	1(KAT1)	PMID: 17586689
89	Gossypium hirsutum	GhPEPC2	EU032328.1	AM02G165	phosphoenolpyruvate carboxylase 3(PPC3)	PMID: 29650157
90	Arabidopsis thaliana	JMJ15	NM_129041.1	AM02G1653	Transcription factor jumonji (jmj) family protein / zinc finger (C5HC2 type) family protein(JMJ18)	PMID: 25009544
91	Arabidopsis	AtPUB30	NM_114841.4	AM02G1670	ARM repeat superfamily protein(AT3G49810)	PMID: 25410251
92	Malus hupehensis	MhNPR1	GU183100.1	AM02G1676	NPR1-like protein 3(NPR3)	PMID: 24407603
93	Solanum pimpinellifolium L3708	SpWRKY1	Solyc06g066380.1.1	AM02G1725	Tetratricopeptide repeat (TPR)-like superfamily protein(AT5G66520)	PMID: 25496091
94	Oryza sativa L.	OsCEST	AK068219.1	AM02G1732	death domain associated protein(CEST)	PMID: 20876334
95	Malus domestica	MdY3IP1	MDP0000930948	AM02G1732	death domain associated protein(CEST)	PMID: 29352810
96	Capsicum annuum	CaXTH3	DQ439862.1	AM02G268	Xyloglucan endotransglucosylase/hydrolase family protein(TCH4)	PMID: 16684525
97	Arabidopsis thaliana	XTH23	NM_118713.5	AM02G268	Xyloglucan endotransglucosylase/hydrolase family protein(TCH4)	PMID: 32656780
98	Arabidopsis thaliana	XTH19	NM_119175.3	AM02G268	Xyloglucan endotransglucosylase/hydrolase family protein(TCH4)	PMID: 32656780
99	Oryza sativa	OsICL	EF152575.1	AM02G27	isocitrate lyase(ICL)	PMID: 31694539
100	Arabidopsis thaliana	AtGSK1	NM_100519.3	AM02G300	SHAGGY-related protein kinase dZeta(SKdZeta)	PMID: 11532176
101	Sapium sebiferum	SsMAX2	SsMAX2_CDS	AM02G302	RNI-like superfamily protein(MAX2)	PMID: 30781340
102	Cerasus humilis	ChVDE	KM504154.1	AM02G302	RNI-like superfamily protein(MAX2)	PMID: 31065497
103	Malus x domestica	MdGRF11	XM_029110326.1	AM02G310	general regulatory factor 9(GRF9)	PMID: 31521216
104	Gossypium hirsutum	GhZFP1	AY887895.1	AM02G358	Zinc finger C-x8-C-x5-C-x3-H type family protein(SOM)	PMID: 19402879
105	Vitis amurensis	VaPAT1	GSVIVT01014570001	AM02G402	GRAS family transcription factor(PAT1)	PMID: 26687967
106	Tamarix hispida	ThTrx5	KC164769.1	AM02G443	thioredoxin M-type 4(TRX-M4)	PMID: 32050573
107	Phyllostachys edulis	PeVQ28	PH01007611G0010	AM02G524	VQ motif-containing protein(AT3G58000)	PMID: 32318830
108	Oryza sativa	OsSIK2	LOC_Os07g08860.1	AM02G6	S-locus lectin protein kinase family protein(AT2G19130)	PMID: 24143807
109	Solanum lycopersicum	SlNAGS1	FJ543466.1	AM02G602	N-acetyl-l-glutamate synthase 1(NAGS1)	PMID: 19357433
110	Fagopyrum tartaricum	FtMYB10	KT285531.1	AM02G628	myb domain protein 73(MYB73)	PMID: 27814568
111	Arabidopsis	DEAR4	NM_119854.3	AM02G635	cooperatively regulated by ethylene and jasmonate 1(CEJ1)	PMID: 32296455
112	Prunus persica	PpsnRK1α	XM_007215174.2	AM02G733	SNF1 kinase homolog 10(KIN10)	PMID: 32216751
113	Solanum lycopersicum	SlNAC2	KT740994.1	AM02G737	NAC domain containing protein 100(NAC100)	PMID: 30919132
114	Triticum aestivum	vacuolar ATPase subunit D	DQ631549.1	AM02G756	ATPase, V0/A0 complex, subunit C/D(AT3G28715)	PMID: 24498005
115	Arabidopsis	AtTrx-h2	NM_123358.4	AM02G759	thioredoxin 2(TRX2)	PMID: 31901883
116	Oryza sativa L.	OsMSR2	LOC_Os01g72530.1	AM02G841	calmodulin-like 38(CML38)	PMID: 21359958
117	Arabidopsis	mTERF5	NM_117541.9	AM02G847	Mitochondrial transcription termination factor family protein(MDA1)	PMID: 31850621
118	Arabidopsis	HMGB2	NM_101920.3	AM02G877	high mobility group B3(HMGB3)	PMID: 17169924
119	Brassica juncea	AnnBj1	DQ388683.1	AM02G995	annexin 7(ANNAT7)	PMID: 20148350
120	Brassica juncea	AnnBj2	EF028226.1	AM02G995	annexin 7(ANNAT7)	PMID: 29744759
121	Arabidopsis thaliana	FC1	NM_122504.5:225	AM03G101	ferrochelatase 1(FC1)	PMID: 30242849
122	Arachis hypogaea	AhFC1	KU560625.1	AM03G101	ferrochelatase 1(FC1)	PMID: 30710795
123	Capsicum annuum	CabZIP25	Capana04g000551	AM03G1104	abscisic acid responsive elements-binding factor 2(ABF2)	PMID: 32174937
124	Glycine max	GmJ	Glyma.04G050200.1	AM03G111	hydroxyproline-rich glycoprotein family protein(ELF3)	PMID: 32256507
125	Beta vulgaris	BvCKA2	AJ251895.1	AM03G1148	casein kinase alpha 1(CKA1)	PMID: 11725943
126	Jatropha curcas	JcAPX	KF792062.1	AM03G1211	ascorbate peroxidase 4(TL29)	PMID: 25966262
127	Arabidopsis thaliana	UGT85A5	NM_202156.2	AM03G1220	UDP-glucosyl transferase 85A2(UGT85A2)	PMID: 23533660
128	Triticum durum	TdAnn12	KY659579.1	AM03G1225	annexin 1(ANNAT1)	PMID: 31196377
129	Brassica juncea	AnnBj1	DQ191753.1	AM03G1225	annexin 1(ANNAT1)	PMID: 18768323
130	Gossypium hirsutum L. acc 7235	GhAnn1	KM062523.1	AM03G1225	annexin 1(ANNAT1)	PMID: 25330941
131	Jatropha curcas	JcDREB	JX860302.1	AM03G1231	related to AP2 4(RAP2.4)	PMID: 21958703
132	Salcornia brachiata	SsDREB	KM365208.1	AM03G1231	related to AP2 4(RAP2.4)	PMID: 26504772
133	Gossypium hirsutum	GhPLATZ1	JQ837703.1	AM03G1321	PLATZ transcription factor family protein(AT1G21000)	PMID: 30286716
134	Oryza sativa	OsTRE1	LOC_Os10g37660.1	AM03G1362	trehalase 1(TRE1)	PMID: 30393190
135	Suaeda salsa	SsGPAT	SsGPAT	AM03G1370	phospholipid/glycerol acyltransferase family protein(ATS1)	PMID: 28824673
136	Arabidopsis	AtDBP1	NM_128120.2	AM03G203	DNA-binding protein phosphatase 1(DBP1)	PMID: 32342434
137	Oryza sativa	OsMGD	AB112060.1	AM03G249	monogalactosyl diacylglycerol synthase 1(MGD1)	PMID: 24843077
138	Oryza sativa	OsSIDP366	LOC_Os06g47860.1	AM03G295	E3 ubiquitin-protein ligase, putative (DUF1644)(AT4G31410)	PMID: 26172270
139	Malus x domestica	MdLACS4	XM_008343312.3	AM03G412	AMP-dependent synthetase and ligase family protein(LACS4)	PMID: 32563467
140	Glycine max	GmSALT3	NM_001353420.1	AM03G440	cation/H+ exchanger 18(CHX18)	PMID: 27746805
141	Glycine max	GmST1	KU871394.1	AM03G440	cation/H+ exchanger 18(CHX18)	PMID: 27148284
142	Nicotiana tabacum	NtAQP	AJ001416.1	AM03G478	plasma membrane intrinsic protein 1;4(PIP1;4)	PMID: 19939947
143	Antirrhinum majus	Del	M84913.1	AM03G481	basic helix-loop-helix (bHLH) DNA-binding superfamily protein(GL3)	PMID: 28335727
144	Tobacco	Tbosm	M29279.1	AM03G510	osmotin 34(OSM34)	PMID: 22936305
145	Tobacco	Osmotin	X61679.1	AM03G510	osmotin 34(OSM34)	PMID: 20549349
146	Cajanus cajan	CcHyPRP	XM_020371938.2	AM03G589	Bifunctional inhibitor/lipid-transfer protein/seed storage 2S albumin superfamily protein(AT4G12510)	PMID: 20055960
147	Oryza sativa L.	RCc3	AK109149.1	AM03G589	Bifunctional inhibitor/lipid-transfer protein/seed storage 2S albumin superfamily protein(AT4G12510)	PMID: 30103148
148	Glycine max	GmWRKY21	DQ322691.1	AM03G66	WRKY DNA-binding protein 50(WRKY50)	PMID: 18384508
149	Solanum lycopersicum	StAPX	AF413573.1	AM03G772	thylakoidal ascorbate peroxidase(TAPX)	PMID: 20524119
150	Jatropha curcas	JctAPX	KF560416.1	AM03G772	thylakoidal ascorbate peroxidase(TAPX)	PMID: 24368517
151	Triticum aestivum	TaPRX-2A	AJ878510.1	AM03G860	Peroxidase superfamily protein(AT1G71695)	PMID: 32847515
152	Camellia sinensis	CsF3H	AY641730.1	AM03G938	flavanone 3-hydroxylase(F3H)	PMID: 24880475
153	Triticum aestivum L.	TaSIP	HM205107.1	AM03G95	harpin-induced protein(EMB3135)	PMID: 23400831
154	Arabidopsis thaliana	AtSLAH1	NM_104908.4	AM03G971	SLAC1 homologue 1(SLAH1)	PMID: 27340232
155	Glycine max	GmbZIP44	DQ787032.1	AM03G984	basic leucine-zipper 44(bZIP44)	PMID: 18365246
156	Oryza sativa	OsbZIP71	LOC_Os09g13570.1	AM03G984	basic leucine-zipper 44(bZIP44)	PMID: 23918260
157	Zea mays	MBF1a	NM_129829.4	AM04G1041	multiprotein bridging factor 1A(MBF1A)	PMID: 17234157
158	Dendranthema grandiflorum	DgMBF1	PKPP01005239.1	AM04G1041	multiprotein bridging factor 1A(MBF1A)	PMID: 31108974
159	Hordeum brevisubulatum	HbMBF1a	HbMBF1a	AM04G1041	multiprotein bridging factor 1A(MBF1A)	PMID: 31655970
160	Polytrichastrum alpinum	PaMBF1c	KM978992	AM04G1041	multiprotein bridging factor 1A(MBF1A)	PMID: 28744295
161	Capsicum annuum	CaSBP12	EF141196.1	AM04G1050	squamosa promoter binding protein-like 4(SPL4)	PMID: 31936712
162	Arabidopsis	XERICO	NM_126459.3	AM04G1104	RING/U-box superfamily protein(XERICO)	PMID: 16792696
163	Triticum aestivum L.	TabHLH39	KX085422.1	AM04G1115	phytochrome interacting factor 4(PIF4)	PMID: 27091431
164	Nicotiana tabacum	TPX2	KF701483.1	AM04G1188	Peroxidase superfamily protein(AT3G01190)	PMID: 10486568
165	Tomato	MYB49	Solyc10g008700.1.1	AM04G1214	MYB-like 102(MYB102)	PMID: 30132153
166	Solanum lycopersicum	SlMYB102	Solyc02g079280.2.1	AM04G1214	MYB-like 102(MYB102)	PMID: 31928668
167	Gossypium hirsutum	GhTOM	Gh_A07G0747.1	AM04G163	tobamovirus multiplication protein(Cand3)	PMID: 29649144
168	Arabidopsis thaliana	AtMYB20	NM_105294.3	AM04G2	myb domain protein 67(MYB67)	PMID: 23660402
169	Triticum aestivum L.	TaODORANT1	KY013614	AM04G2	myb domain protein 67(MYB67)	PMID: 28848578
170	Glycine max	GmMYB3a	XM_003556598.4	AM04G2	myb domain protein 67(MYB67)	PMID: 29524418
171	Erianthus arundinaceus	EaMYB18	HF546406.1	AM04G2	myb domain protein 67(MYB67)	PMID: 32373417
172	Zea mays	ZmDi19-1	CM000784.3	AM04G294	Drought-responsive family protein(AT3G05700)	PMID: 31493059
173	Brassica rapa	BrERF4	XM_009137184.3	AM04G296	ethylene responsive element binding factor 4(ERF4)	PMID: 20803085
174	Glycine max	GmERF7	EU747723.1	AM04G296	ethylene responsive element binding factor 4(ERF4)	PMID: 23111158
175	Tamarix hispida	ThERF1	KC171627.2	AM04G296	ethylene responsive element binding factor 4(ERF4)	PMID: 24479715
176	Arabidopsis thaliana	AtAGO2	NM_102866.3	AM04G41	Argonaute family protein(AGO2)	PMID: 31521214
177	Oryza sativa	ARGONAUTE2 (AGO2)	LOC_Os04g52540.1	AM04G41	Argonaute family protein(AGO2)	PMID: 32409321
178	Halostachys caspica	HcSCL13	KC686400.1	AM04G514	SCARECROW-like 13(SCL13)	PMID: 32240936
179	Arabidopsis	AtNHX5	NM_104315.5	AM04G566	Na+/H+ antiporter 6(NHX6)	PMID: 21512100
180	Solanum lycopersicum	LeNHX2	NM_001328634.1	AM04G566	Na+/H+ antiporter 6(NHX6)	PMID: 23550888
181	Phoenix dactylifera	PdNHX6	XM_008812982.2	AM04G566	Na+/H+ antiporter 6(NHX6)	PMID: 32382811
182	Arabidopsis thaliana	AtNHX5	NM_104315	AM04G566	Na+/H+ antiporter 6(NHX6)	PMID: 32688772
183	Syntrichia caninervis	ScALDH21	GQ245973.1	AM04G583	aldehyde dehydrogenase 5F1(ALDH5F1)	PMID: 26202169
184	Populus alba × Populus glandulosa	NAC57	Potri.005G205400.1	AM04G609	NAC domain containing protein 42(NAC042)	PMID: 30233602
185	Arabidopsis	mTERF9	NM_124940.4	AM04G689	Mitochondrial transcription termination factor family protein(AT5G55580)	PMID: 31850621
186	Thellungiella halophila	TsVP	AK352528.1	AM04G801	Inorganic H pyrophosphatase family protein(VHP2;2)	PMID: 18094929
187	Arachis diogoi	AdDjSKI	KJ658279.1	AM04G935	DNAJ heat shock N-terminal domain-containing protein(AT2G42750)	PMID: 29807607
188	Triticum aestivum L.	TaWRKY49	LC169122.1	AM05G1019	WRKY DNA-binding protein 49(WRKY49)	PMID: 32120271
189	Chrysanthemum grandiflorum	CgZFP1	GQ988775.1	AM05G1028	telomerase activator1(TAC1)	PMID: 22127738
190	Arabidopsis thaliana	ACA4	AF200739.1	AM05G108	autoinhibited Ca(2+)-ATPase(ACA4)	PMID: 11115896
191	Pisum sativum	p68	AF271892.1	AM05G11	P-loop containing nucleoside triphosphate hydrolases superfamily protein(AT2G42520)	PMID: 30622848
192	Zea mays	ZmGPDH1	MH460963.1	AM05G110	6-phosphogluconate dehydrogenase family protein(GPDHC1)	PMID: 30626322
193	Arabidopsis thaliana	WRKY33	NM_129404.4	AM05G1133	WRKY DNA-binding protein 33(WRKY33)	PMID: 18839316
194	Triticum aestivum L.	TaWRKY2	EU665425.1	AM05G1133	WRKY DNA-binding protein 33(WRKY33)	PMID: 22220579
195	Polygonum cuspidatum	PcWRKY33	MG779503.1	AM05G1133	WRKY DNA-binding protein 33(WRKY33)	PMID: 29691637
196	Fragaria vesca	FvWRKY42	KU207053.1	AM05G1133	WRKY DNA-binding protein 33(WRKY33)	PMID: 30107882
197	Capsicum annuum	CALTPI	AF208832.1	AM05G1157	lipid transfer protein 3(LTP3)	PMID: 15654638
198	Arabidopsis thaliana	AtCYSa	AY084769.1	AM05G178	cystatin A(CYSA)	PMID: 18523728
199	Oryza sativa	OsCOIN	LOC_Os01g01420.2	AM05G29	zinc ion binding protein(AT3G54360)	PMID: 17549515
200	Brassica napus	LEA4-1	AY572958.1	AM05G36	Late Embryogenesis Abundant 4-5(LEA4-5)	PMID: 19014980
201	Thellungiella salsuginea	TsLEA1	EU365627.1	AM05G36	Late Embryogenesis Abundant 4-5(LEA4-5)	PMID: 21947846
202	Solanum lycopersicum	LE25	NM_001309385.1	AM05G36	Late Embryogenesis Abundant 4-5(LEA4-5)	PMID: 8666253
203	Oryza sativa	OsAP21	NM_001048853.1	AM05G455	Integrase-type DNA-binding superfamily protein(tny)	PMID: 23104474
204	Arabidopsis thaliana	AtACS7	NM_118753.3	AM05G492	1-amino-cyclopropane-1-carboxylate synthase 7(ACS7)	PMID: 15699063
205	Avicennia marina	AmMYB1	EU091320.1	AM05G499	myb-like transcription factor family protein(AT5G56840)	PMID: 22904269
206	Gossypium arboreum	JAZ1	KT312824.1	AM05G588	jasmonate-zim-domain protein 1(JAZ1)	PMID: 32211392
207	Oryza sativa	OsJAZ9	LOC_Os03g08310.1	AM05G588	jasmonate-zim-domain protein 1(JAZ1)	PMID: 25617318
208	Oryza sativa	OsJAZ8	LOC_Os09g26780.1	AM05G588	jasmonate-zim-domain protein 1(JAZ1)	PMID: 30497415
209	Gossypium arboreum	GaJAZ1	KT312824.1	AM05G588	jasmonate-zim-domain protein 1(JAZ1)	PMID: 32211392
210	Populus alba × Populus glandulosa	ERF38	Potri.006G138900.1	AM05G592	Integrase-type DNA-binding superfamily protein(AT5G21960)	PMID: 31749818
211	Ammopiptanthus mongolicus	AmDREB3	MT941576_AmDREB3	AM05G593	Integrase-type DNA-binding superfamily protein(AT1G19210)	PMID: 31644601
212	Arabidopsis thaliana	AtRH17	AJ010468.1	AM05G596	P-loop containing nucleoside triphosphate hydrolases superfamily protein(AT2G40700)	PMID: 30486488
213	Olea europaea	OeSRC1	XM_023012427.1	AM05G698	#N/A	PMID: 31385239
214	Ammopiptanthus mongolicus	AmDHN132	MH512938.1	AM05G698	#N/A	PMID: 32033313
215	Ammopiptanthus mongolicus	AmDHN154	MH512939.1	AM05G698	#N/A	PMID: 32033313
216	Tamarix hispida	Th2CysPrx	JQ341202.1	AM05G738	2-cysteine peroxiredoxin B(2-Cys Prx B)	PMID: 32731892
217	Arabidopsis	S-RBP11	NM_120703.3	AM05G776	RNA binding (RRM/RBD/RNP motifs) family protein(AT5G06210)	PMID: 24413693
218	Tamarix hispida	ThbZIP1	JX169822.1	AM05G802	Basic-leucine zipper (bZIP) transcription factor family protein(ABI5)	PMID: 24093718
219	Zea mays	ZmbZIP72	HQ328839.1	AM05G802	Basic-leucine zipper (bZIP) transcription factor family protein(ABI5)	PMID: 21866346
220	Triticum aestivum L.	TabZIP60	KJ562868.1	AM05G802	Basic-leucine zipper (bZIP) transcription factor family protein(ABI5)	PMID: 25135325
221	Zea mays	ABP9	GU237073	AM05G802	Basic-leucine zipper (bZIP) transcription factor family protein(ABI5)	PMID: 28474114
222	Arabidopsis thaliana	AtSAP13	NM_001339875.1	AM05G81	zinc finger (C2H2 type, AN1-like) family protein(AT2G41835)	PMID: 29194659
223	Arabidopsis	AtMDAR1	NM_001161202.1	AM05G843	monodehydroascorbate reductase 1(MDAR1)	PMID: 17043889
224	Acanthus ebracteatus	AeMDHAR	EF031032.1	AM05G843	monodehydroascorbate reductase 1(MDAR1)	PMID: 22024734
225	Populus trichocarpa	PtHDT902	XM_006384609.2	AM05G861	histone deacetylase 2C(HD2C)	PMID: 31779889
226	Populus trichocarpa	PtRabE1b	Potri.008G051700.1	AM05G989	Ras-related small GTP-binding family protein(AT5G59840)	PMID: 29914373
227	Atriplex hortensis	AhAL1	KU933956.1	AM06G1013	alfin-like 1(AL1)	PMID: 29426828
228	Solanum tuberosum	StnsLTP1	JX576237.1	AM06G1087	lipid transfer protein 6(LTP6)	PMID: 27597854
229	Nicotiana tabacum	NtLTP4	AB625595.1	AM06G1087	lipid transfer protein 6(LTP6)	PMID: 29891874
230	Solanum pennellii	SpERD15	XM_015218463.2	AM06G131	dehydration-induced protein (ERD15)(ERD15)	PMID: 21576192
231	Salicornia europaea L.	SeLCY	AY789516.1	AM06G146	lycopene cyclase(LYC)	PMID: 21471119
232	Arabidopsis	AtLCY	NM_111858.2	AM06G146	lycopene cyclase(LYC)	PMID: 21471119
233	Arabidopsis thaliana	AtOxR	AT5G57345.1	AM06G274	transmembrane protein(AT5G57345)	PMID: 27717369
234	Medicago truncatula	MtCaMP1	BT053074.1	AM06G428	calcium-binding EF hand family protein(AT4G32060)	PMID: 23593126
235	Malus domestica Borkh.	MdHXK1	KF438039.1	AM06G512	hexokinase 2(HXK2)	PMID: 29440593
236	Phaseolus vulgaris	PvERF35	XM_007157208.1	AM06G519	Integrase-type DNA-binding superfamily protein(TINY2)	PMID: 32777125
237	Physcomitrella patens	PpDBF1	DQ202211.3	AM06G519	Integrase-type DNA-binding superfamily protein(TINY2)	PMID: 17541631
238	beta vulgaris	BvM14-glyoxalase I	XM_010689973.2	AM06G520	Glyoxalase/Bleomycin resistance protein/Dioxygenase superfamily protein(AT1G67280)	PMID: 23203352
239	Arabidopsis	AtGLYI6	NM_105396.4	AM06G520	Glyoxalase/Bleomycin resistance protein/Dioxygenase superfamily protein(AT1G67280)	PMID: 32453778
240	Arabidopsis	SDH	NM_119469.4	AM06G567	lysine-ketoglutarate reductase/saccharopine dehydrogenase bifunctional enzyme(AT4G33150)	PMID: 29125673
241	Spinacia oleraceae	CMO	U85780.1	AM06G614	choline monooxygenase, putative (CMO-like)(AT4G29890)	PMID: 16790464
242	Beta vulgaris	BvCMO	AF023132.2	AM06G614	choline monooxygenase, putative (CMO-like)(AT4G29890)	PMID: 18437388
243	Atriplex hortensis	AhCMO	AF270651.1	AM06G614	choline monooxygenase, putative (CMO-like)(AT4G29890)	PMID: 12582904
244	Cajanus cajan	CcCDR	GU444042.1	AM06G621	#N/A	PMID: 24868035
245	Salicornia brachiata	SbUSP	KF164282.1	AM06G630	Adenine nucleotide alpha hydrolases-like superfamily protein(AT3G11930)	PMID: 24291028
246	Glycine max	GmSYP24	NM_001371115.1	AM06G654	NDR1/HIN1-like 2(NHL2)	PMID: 30979945
247	Aeluropus littoralis	AlSAP	DQ885218.1	AM06G723	A20/AN1-like zinc finger family protein(AT2G36320)	PMID: 19838809
248	Triticum aestivum	TaSRG	FJ432082.1	AM06G740	transcriptional activator (DUF662)(AT2G36410)	PMID: 21457711
249	Arabidopsis thaliana	AtOXS2	NM_129754.4	AM06G80	CCCH-type zinc finger protein with ARM repeat domain-containing protein(OXS2)	PMID: 31889067
250	Arabidopsis thaliana	EIN2	NM_120406.5	AM06G827	NRAMP metal ion transporter family protein(EIN2)	PMID: 17533512
251	Arabidopsis thaliana	gamma-TMT	AF104220.1	AM06G836	gamma-tocopherol methyltransferase(G-TMT)	PMID: 20144585
252	Arabidopsis thaliana	AtAIRP3	NM_111812.4	AM06G837	RING/U-box superfamily protein(LOG2)	PMID: 23696092
253	Vitis vinifera	Vv-α-gal/SIP	EU543561.1	AM06G86	seed imbibition 2(SIP2)	PMID: 29150723
254	Dendronthema grandiform	DgWRKY5	KC615359.1	AM06G865	WRKY family transcription factor family protein(TTG2)	PMID: 28684847
255	Arabidopsis thaliana	NaKR3	NM_001035775.2	AM06G879	Chloroplast-targeted copper chaperone protein(NAKR2)	PMID: 26909945
256	Glycine soja	Gs5PTase8	XM_028369920.1	AM06G883	DNAse I-like superfamily protein(AT2G37440)	PMID: 32033113
257	Oryza sativa	rgMT	LOC_Os11g47809.1	AM06G903	metallothionein 2A(MT2A)	PMID: 16912923
258	Oryza sativa	OsMT1e-P	EU684548.1	AM06G903	metallothionein 2A(MT2A)	PMID: 22780875
259	Salicornia brachiata	SbMT-2	JF780913.1	AM06G903	metallothionein 2A(MT2A)	PMID: 25340650
260	Phoenix dactylifera	PdMT2A	XM_008804521.2	AM06G903	metallothionein 2A(MT2A)	PMID: 31212812
261	Oryza Sativa	OsLecRLK	LOC_Os04g44900.1	AM06G926	receptor lectin kinase(RLK)	PMID: 31691262
262	Oryza sativa	OsZFP350	Os05t0286100-01	AM06G932	zinc-finger protein 10(ZFP10)	PMID: 31125390
263	Triticum aestivum L.	TaCHP	GQ379226.1	AM06G939	Cysteine/Histidine-rich C1 domain family protein(AT2G37820)	PMID: 20639406
264	Arabidopsis	UGT76E11	NM_114534.3	AM06G960	UDP-glucosyl transferase 85A3(UGT85A3)	PMID: 28902451
265	Oryza sativa	OsMYB6	MK061534.1	AM06G985	Duplicated homeodomain-like superfamily protein(AT2G38090)	PMID: 30833955
266	Gossypium hirsutum	GhDof1	Ghir_D12G017730	AM07G1008	cycling DOF factor 3(CDF3)	PMID: 28888163
267	Oryza sativa	NADP-ME2	LOC_Os01g52500.1	AM07G234	NADP-malic enzyme 4(NADP-ME4)	PMID: 17245561
268	Vitis vinifera	VvIAA18	XM_010656314.2	AM07G237	phytochrome-associated protein 1(PAP1)	PMID: 32075333
269	Arabidopsis	PPR40	NM_112565.2	AM07G310	pentatricopeptide (PPR) domain protein 40(PPR40)	PMID: 22118619
270	Glycine max	GmDi19-5	NM_001251009.1	AM07G326	Drought-responsive family protein(AT3G06760)	PMID: 25852726
271	Pisum sativum	PR10	U31669.1	AM07G327	MLP-like protein 423(MLP423)	PMID: 15509856
272	Spinacia oleracea	cytsod	X53872	AM07G408	copper/zinc superoxide dismutase 1(CSD1)	PMID: 23750614
273	Arachis hypogaea	CuZnSOD	DQ499511.1	AM07G408	copper/zinc superoxide dismutase 1(CSD1)	PMID: 25712013
274	Potentilla atrosanguinea	PaSOD	EU532614.1	AM07G408	copper/zinc superoxide dismutase 1(CSD1)	PMID: 25754733
275	Oryza sativa	GS2	LOC_Os04g56400.1	AM07G428	glutamine synthetase 2(GS2)	PMID: 10949377
276	Oryza sativa	OsRH58	LOC_Os01g73900.1	AM07G460	P-loop containing nucleoside triphosphate hydrolases superfamily protein(AT5G19210)	PMID: 30626336
277	Oryza sativa	OsWNK9	KY774844.1	AM07G482	with no lysine (K) kinase 1(WNK1)	PMID: 29576087
278	Glycine max	GmCaM4	L01433.1	AM07G536	calmodulin-like 11(CML11)	PMID: 24118726
279	Arabidopsis thaliana	bHLH92	NM_123731.5	AM07G566	#N/A	PMID: 19760256
280	Malus x domestica	MdcyMDH	DQ221207.1	AM07G612	Lactate/malate dehydrogenase family protein(c-NAD-MDH2)	PMID: 21236692
281	Triticum aestivum L.	TaABC1	HM773264.1	AM07G68	Protein kinase superfamily protein(AT4G24810)	PMID: 21115661
282	Aegle marmelos L.	quinolone synthase (Type III polyketide synthases)	JX679860.1	AM07G706	Chalcone and stilbene synthase family protein(TT4)	PMID: 25555382
283	Vitis quinquangularis	VqSTS36	JQ868662.1	AM07G706	Chalcone and stilbene synthase family protein(TT4)	PMID: 30274342
284	Arabidopsis thaliana	GR-RBP4	NM_113288.3	AM07G754	glycine-rich RNA-binding protein 2(GR-RBP2)	PMID: 16207746
285	Arabidopsis	UGT75D1	NM_117646.3	AM07G773	indole-3-acetate beta-D-glucosyltransferase(IAGLU)	PMID: 26496910
286	Oryza sativa	gly II	AY054407.1	AM07G814	glyoxalase 2-4(GLX2-4)	PMID: 14638937
287	Pennisetum glaucum	GlyII	AF508863.1	AM07G814	glyoxalase 2-4(GLX2-4)	PMID: 23283739
288	Capsicum annuum	CAChi2	AF091235.1	AM07G815	homolog of carrot EP3-3 chitinase(EP3)	PMID: 16151843
289	Arabidopsis thaliana	AtHDG11	NM_105996.4	AM07G878	homeodomain GLABROUS 11(HDG11)	PMID: 19132376
290	Suaeda liaotungensis	BADH	AF359282.1	AM07G952	aldehyde dehydrogenase 10A9(ALDH10A9)	PMID: 14514045
291	Ammopiptanthus nanus	AnBADH	KJ841914.1	AM07G952	aldehyde dehydrogenase 10A9(ALDH10A9)	PMID: 25046139
292	Ipomoea batatas	IbLEA14	GU369820.1	AM08G1030	Late embryogenesis abundant protein(LEA14)	PMID: 21136074
293	Setaria italica	SiLEA14	KJ767551.1	AM08G1030	Late embryogenesis abundant protein(LEA14)	PMID: 25404037
294	Arabidopsis thaliana	AtLEA14	NM_100029.6	AM08G1030	Late embryogenesis abundant protein(LEA14)	PMID: 25450686
295	Triticum aestivum	TaWRKY13	Traes_2AS_6269D889E.1	AM08G1059	WRKY family transcription factor(WRKY41)	PMID: 31739570
296	Jatropha curcas	JcWRKY	KT935498.1	AM08G1059	WRKY family transcription factor(WRKY41)	PMID: 31871315
297	Tobacco	Nt-Ub1	DQ830978.2	AM08G1075	phosphoinositide 4-kinase gamma 4(PI4K GAMMA 4)	PMID: 22187972
298	Prosopis juliflora	Pj Rab7	Z73943.1	AM08G159	RAB GTPase homolog G3F(RAB7B)	PMID: 20862551
299	Arabidopsis thaliana	AtRab7	NM_103820.4	AM08G159	RAB GTPase homolog G3F(RAB7B)	PMID: 14657401
300	Prosopis juliflora	Pj Rab7	EF591762.1	AM08G159	RAB GTPase homolog G3F(RAB7B)	PMID: 20862551
301	Oryza sativa	OsRab7	LOC_Os05g44050.1	AM08G159	RAB GTPase homolog G3F(RAB7B)	PMID: 24688390
302	Pennisetum glaucum	PgRab7	AY829438	AM08G159	RAB GTPase homolog G3F(RAB7B)	PMID: 26666551
303	Malus x domestica	MdLACS2	XM_008389114.3	AM08G185	long-chain acyl-CoA synthetase 2(LACS2)	PMID: 32578855
304	Zea mays	ZmSAPK8	EU531501.1	AM08G201	Protein kinase superfamily protein(OST1)	PMID: 21638061
305	Oryza sativa	OsSAPK8	LOC_Os03g55600.1	AM08G201	Protein kinase superfamily protein(OST1)	PMID: 32005379
306	Oryza sativa	OsbZIP23	LOC_Os02g52780.1	AM08G232	abscisic acid responsive elements-binding factor 2(ABF2)	PMID: 18931143
307	Gossypium hirsutum	K2-NhaD	HQ585057.1	AM08G258	sodium:hydrogen antiporter 1(NHD1)	PMID: 31989373
308	Triticum aestivum L.	TaSnRK2.4	GQ384359.1	AM08G408	SNF1-related protein kinase 2.10(SNRK2.10)	PMID: 20022921
309	Oryza sativa	OsGly I	LOC_Os07g46360.1	AM08G418	Lactoylglutathione lyase / glyoxalase I family protein(GLYI7)	PMID: 27639962
310	Glycine max	GmNAC20	EU440353.1	AM08G447	NAC domain containing protein 35(LOV1)	PMID: 21707801
311	Triticum aestivum L.	TaNAC2a	HM027577.1	AM08G447	NAC domain containing protein 35(LOV1)	PMID: 22082019
312	Triticum aestivum L.	TaNAC2	AY625683.1	AM08G447	NAC domain containing protein 35(LOV1)	PMID: 22330896
313	Miscanthus lutarioriparius	MlNAC9	KM017007.1	AM08G447	NAC domain containing protein 35(LOV1)	PMID: 27085481
314	Gossypium hirsutum	GhNAC2	EU706339.1	AM08G447	NAC domain containing protein 35(LOV1)	PMID: 27113714
315	Arabidopsis thaliana	ATAF1	NM_100054.3	AM08G447	NAC domain containing protein 35(LOV1)	PMID: 27216423
316	Pennisetum glaucum	PgNAC21	MK084913.1	AM08G447	NAC domain containing protein 35(LOV1)	PMID: 30447941
317	Glycine max	GmNAC109	NM_001251225.2	AM08G447	NAC domain containing protein 35(LOV1)	PMID: 31475026
318	Spartina alterniflora	SaVHAc1	GU204977.1	AM08G45	ATPase, V1 complex, subunit B protein(VAB2)	PMID: 22284568
319	Triticum aestivum L.	vacuolar ATPase subunit B1	EF105343.1	AM08G45	ATPase, V1 complex, subunit B protein(VAB2)	PMID: 21344312
320	Panicum virgatum	PvArf-related	Pavir.Ea00909.1	AM08G494	secretion-associated RAS super family 2(SAR2)	PMID: 32885306
321	Triticum aestivum L.	TaCRT1	AY836753.1	AM08G501	calreticulin 1a(CRT1a)	PMID: 26469859
322	Glycine max	GmGT-2B	EF221754.1	AM08G528	Duplicated homeodomain-like superfamily protein(AT5G28300)	PMID: 19730734
323	Atriplex canescens	AcPIP2	JN632585.1	AM08G54	plasma membrane intrinsic protein 3(PIP3)	PMID: 25947559
324	Ipomea batatas	IbZDS	HQ828088.1	AM08G552	zeta-carotene desaturase(ZDS)	PMID: 28716419
325	Lycium chinense	LcZDS	KJ174516.1	AM08G552	zeta-carotene desaturase(ZDS)	PMID: 32174932
326	Medicago truncatula	MtMYBS1	Medtr1g073170.1	AM08G613	myb domain protein 33(MYB33)	PMID: 28602696
327	Arabidopsis	AnnAt8	NM_121276.3	AM08G654	annexin 8(ANNAT8)	PMID: 27135239
328	Nicotiana tabacum	TopoII	AY169238.2	AM08G695	topoisomerase II(TOPII)	PMID: 27630644
329	Glycine soja	GsGSTU13	NM_001251792.2	AM08G766	glutathione S-transferase TAU 8(GSTU8)	PMID: 26010993
330	Glycine soja	GsGSTU13	JQ031559.1	AM08G766	glutathione S-transferase TAU 8(GSTU8)	PMID: 26010993
331	Arabidopsis thaliana	XTH30	NM_102950.4	AM08G773	xyloglucan endotransglucosylase/hydrolase 30(XTH30)	PMID: 31257449
332	Arabidopsis	AtRGGA	FM209282.1	AM08G829	Hyaluronan / mRNA binding family(AT4G16830)	PMID: 25783413
333	Thellungiella halophila	ThCYP1	AY392408.1	AM08G87	rotamase CYP 1(ROC1)	PMID: 16972091
334	Oryza sativa L.	OsCYP2	LOC_Os02g02890.1	AM08G87	rotamase CYP 1(ROC1)	PMID: 21324151
335	Gossypium hirsutum	GhCyp1	GQ292530.1	AM08G87	rotamase CYP 1(ROC1)	PMID: 22000049
336	Solanum lycopersicum	SlGARS7	Solyc01g090950.2.1	AM08G879	GRAS family transcription factor(HAM3)	PMID: 31355243
337	Capsicum annuum	CaMADS	DQ999998.1	AM08G933	AGAMOUS-like 6(AGL6)	PMID: 30823994
338	Eucalyptus globulus	EgPHI-1	Eucgr.F00356.1	AM09G1031	phosphatidyl serine synthase family protein(PSS1)	PMID: 24668632
339	Ipomoea batatas	IbPSS1	IbPSS1	AM09G1031	phosphatidyl serine synthase family protein(PSS1)	PMID: 32821414
340	Solanum lycopersicum	SlERF5	NM_001330445.2	AM09G166	Integrase-type DNA-binding superfamily protein(AT5G51190)	PMID: 22038370
341	Medicago sativa	MsERF11	JF965421.1	AM09G168	ethylene responsive element binding factor 1(ERF-1)	PMID: 22645019
342	Medicago sativa L.	MsOr	XM_003605621.3	AM09G173	orange protein(AT5G61670)	PMID: 30121513
343	Ipomoea batatas	IbOr	DI206401.1	AM09G173	orange protein(AT5G61670)	PMID: 23835362
344	Ipomoea batatas	IbOr	HQ828087.1	AM09G173	orange protein(AT5G61670)	PMID: 25528672
345	Populus trichocarpa	PtCYP714A3	Potri.019G064600.1	AM09G181	cytochrome P450, family 714, subfamily A, polypeptide 1(CYP714A1)	PMID: 26970512
346	Capsicum annuum	CaKR1	DQ862464.1	AM09G242	zinc finger (CCCH-type) family protein(AT5G58620)	PMID: 17927963
347	Cucumis sativus	CsPIP1;1	EF202176.1	AM09G262	plasma membrane intrinsic protein 1;4(PIP1;4)	PMID: 17675323
348	Leymus chinensis	LcPIP1	CN466006.1	AM09G262	plasma membrane intrinsic protein 1;4(PIP1;4)	PMID: 22072142
349	Triticum aestivum L.	TaAQP8	HQ650110.1	AM09G262	plasma membrane intrinsic protein 1;4(PIP1;4)	PMID: 23161856
350	Oryza sativa	OsPIP1;1	LOC_Os02g44630.1	AM09G262	plasma membrane intrinsic protein 1;4(PIP1;4)	PMID: 23262183
351	Zea mays	ZmPIP1;1	X82633.1	AM09G262	plasma membrane intrinsic protein 1;4(PIP1;4)	PMID: 29856862
352	Thellungiella salsuginea	TsPIP1;1	JX133234.1	AM09G262	plasma membrane intrinsic protein 1;4(PIP1;4)	PMID: 30061546
353	Phoenix dactylifera	PdPIP1;2	XM_008780694.2	AM09G262	plasma membrane intrinsic protein 1;4(PIP1;4)	PMID: 31121945
354	Arabidopsis thaliana	AtRDUF1	NM_114529.6	AM09G306	zinc finger (C3HC4-type RING finger) family protein(RDUF2)	PMID: 23951086
355	Oryza sativa	ZFP179	LOC_Os01g62190.1	AM09G322	C2H2 and C2HC zinc fingers superfamily protein(ZAT11)	PMID: 20460361
356	Solanum lycopersicum	SlZF3	DY523809.1	AM09G322	C2H2 and C2HC zinc fingers superfamily protein(ZAT11)	PMID: 29193661
357	Oryza sativa	ZFP182	LOC_Os03g60560.1	AM09G323	C2H2-type zinc finger family protein(AT2G28710)	PMID: 17434609
358	Oryza sativa	ITN1	Os03t0281000-01	AM09G338	Ankyrin repeat family protein(ITN1)	PMID: 18643991
359	Oryza sativa	DHAR1	AB037970.1	AM09G343	dehydroascorbate reductase 2(DHAR2)	PMID: 17032619
360	Oryza sativa	DHAR	NM_101813.2	AM09G343	dehydroascorbate reductase 2(DHAR2)	PMID: 17032619
361	Glycine max (L.) Merr.	GmLEA2-1	NM_001254648.2	AM09G523	Late embryogenesis abundant protein, group 2(AT2G44060)	PMID: 30257578
362	Salvia miltiorrhiza	SmLEA2	HQ676610.1	AM09G523	Late embryogenesis abundant protein, group 2(AT2G44060)	PMID: 27193100
363	Ipomoea pes-caprae	IpLEA	MF680612.1	AM09G523	Late embryogenesis abundant protein, group 2(AT2G44060)	PMID: 31619699
364	Oryza sativa	OsABAR1	LOC_Os04g44500.1	AM09G578	GRAM domain family protein(AT5G13200)	PMID: 32416343
365	Capsicum annuum	CaAMP1	AY548741.1	AM09G70	regulatory components of ABA receptor 3(RCAR3)	PMID: 18956212
366	Vitis pseudoreticulata	VpALDH2B4	DQ150256.1	AM09G741	aldehyde dehydrogenase 2B7(ALDH2B7)	PMID: 22437646
367	Oryza sativa cv. Nipponbare	OsHAK	LOC_Os01g70490.1	AM09G744	Potassium transporter family protein(AT1G60160)	PMID: 21084222
368	Alternanthera philoxeroides	ApKUP4	JN635520.1	AM09G744	Potassium transporter family protein(AT1G60160)	PMID: 24824834
369	Oryza sativa	OsHAK21	LOC_Os03g37930.1	AM09G744	Potassium transporter family protein(AT1G60160)	PMID: 26046379
370	Oryza sativa	OsHAK16	LOC_Os03g37840.1	AM09G744	Potassium transporter family protein(AT1G60160)	PMID: 31119363
371	Nicotiana tabacum	NtPRX63	XM_016584581.1	AM09G763	Peroxidase superfamily protein(AT1G24110)	PMID: 32521442
372	Oryza sativa	OsMIZ1	LOC_Os02g47980.1	AM09G965	MIZU-KUSSEI-like protein (Protein of unknown function, DUF617)(AT3G25640)	PMID: 31786672
373	Cucumis melo	CmRAV1	KU662326.1	AM09G981	AP2/B3 transcription factor family protein(TEM1)	PMID: 31620769
374	Populus tomentosa	PttEXPA8	JX986668.1	AM10G145	expansin A1(EXPA1)	PMID: 30797010
375	Triticum aestivum L.	TaWRKY19	EU665430.1	AM10G159	WRKY DNA-binding protein 3(WRKY3)	PMID: 22220579
376	Triticum aestivum	TaPI4KIIγ	KC357689.1	AM10G202	phosphoinositide 4-kinase gamma 7(PI4K GAMMA 7)	PMID: 23682116
377	Capsicum annuum	CARAV1	AF478458.1	AM10G237	AP2/B3 transcription factor family protein(TEM1)	PMID: 16927203
378	Gossypium hirsutum	GhRAV1	KJ801819.1	AM10G237	AP2/B3 transcription factor family protein(TEM1)	PMID: 25710493
379	Morus alba	MaRGS	KX099868.1	AM10G25	REGULATOR OF G-PROTEIN SIGNALING 1(RGS1)	PMID: 31559897
380	Dunaliella salina	DsALDP	AF329674.1	AM10G298	Aldolase superfamily protein(PDE345)	PMID: 20213361
381	Oryza sativa	OCPI2	AJ601438.1	AM10G319	Serine protease inhibitor, potato inhibitor I-type family protein(AT3G46860)	PMID: 25910649
382	Pisum sativum	PsSEOF-1	GQ478228.1	AM10G32	sieve element occlusion amino-terminus protein(SEOR1)	PMID: 26825595
383	Medicago truncatula	MtNGA1	XM_013595166.2	AM10G449	AP2/B3-like transcriptional factor family protein(NGA1)	PMID: 32235619
384	Cicer arietinum	CaHDZ12	JX508649.1	AM10G468	homeobox 7(HB-7)	PMID: 29016956
385	Glycine max	GmMYB92	DQ822903.1	AM10G483	myb domain protein 5(MYB5)	PMID: 18725908
386	Chrysanthemum x morifolium	CmHSFA4	KY860577.1	AM10G504	heat shock transcription factor A1D(HSFA1D)	PMID: 29230937
387	Capsicum annuum	CaBI-1	FJ719768.1	AM10G544	BAX inhibitor 1(BI1)	PMID: 19524322
388	Avicennia marina	MDAR	FJ903500.1	AM10G664	monodehydroascorbate reductase 6(MDAR6)	PMID: 20600571
389	Solanum lycopersium	SlMDHAR	NM_001247084.2	AM10G664	monodehydroascorbate reductase 6(MDAR6)	PMID: 32900447
390	Thlaspi caerulescens	TcWRKY53	EF053036.1	AM10G695	WRKY family transcription factor(WRKY41)	PMID: 18183400
391	Gossypium hirsutum	GhWRKY34	KJ825876.1	AM10G695	WRKY family transcription factor(WRKY41)	PMID: 26332661
392	Gossypium hirsutum	GhWRKY41	KJ183064.1	AM10G695	WRKY family transcription factor(WRKY41)	PMID: 26562293
393	Glycine max	GmWRKY12	NM_001354195.1	AM10G695	WRKY family transcription factor(WRKY41)	PMID: 30562982
394	Vitis vinifera L.	VvWRKY30	KT036463.1	AM10G695	WRKY family transcription factor(WRKY41)	PMID: 30823991
395	Fagopyrum tataricum	FtWRKY46	MK910374.1	AM10G695	WRKY family transcription factor(WRKY41)	PMID: 31841961
396	Triticum aestivum	TabZIP15	TraesCS7A02G488600.1	AM10G765	basic leucine zipper 9(BZIP9)	PMID: 32702168
397	Glycine max	GmbZIP62	DQ787039.1	AM10G765	basic leucine zipper 9(BZIP9)	PMID: 18365246
398	Oryza sativa	OsDHSRP1	LOC_Os02g05692.1	AM10G775	RING/U-box superfamily protein(AT5G10650)	PMID: 32206999
399	Arabidopsis	AtCOL4	NM_122402.3	AM10G785	zinc finger CONSTANS-like protein(COL4)	PMID: 25073793
400	Nicotiana tabacum	TSIP1	AF118129.1	AM10G794	DnaJ/Hsp40 cysteine-rich domain superfamily protein(AT2G24860)	PMID: 16844903
401	Oryza sativa	cytoNADP-ME	AY444338.1	AM10G901	NADP-malic enzyme 3(NADP-ME3)	PMID: 17516134
402	Arabidopsis thaliana	DREB1A	AB013815.1	AM11G112	C-repeat/DRE binding factor 2(CBF2)	PMID: 10096298
403	Arabidopsis thaliana	DREB1A	NM_118680.2	AM11G112	C-repeat/DRE binding factor 2(CBF2)	PMID: 11387979
404	Arabidopsis thaliana	DDF2	NM_001084295.2	AM11G112	C-repeat/DRE binding factor 2(CBF2)	PMID: 14871311
405	Oryza sativa	OsDREB1	LOC_Os09g35030.1	AM11G112	C-repeat/DRE binding factor 2(CBF2)	PMID: 16284406
406	Hordeum vulgare	HvCBF4	AF298230.1	AM11G112	C-repeat/DRE binding factor 2(CBF2)	PMID: 17614953
407	Gossypium hirsutum	GhDREB1	AY422828.2	AM11G112	C-repeat/DRE binding factor 2(CBF2)	PMID: 19422608
408	Malus baccata	MbDREB1	EF582842.1	AM11G112	C-repeat/DRE binding factor 2(CBF2)	PMID: 20967459
409	Zea mays	ZmCBF3	AY964718.1	AM11G112	C-repeat/DRE binding factor 2(CBF2)	PMID: 21811828
410	Festuca arundinacea Schreb.	FaDREB1	AY423713.1	AM11G112	C-repeat/DRE binding factor 2(CBF2)	PMID: 22170439
411	Oryza sativa	OsDREB1B	LOC_Os09g35010.1	AM11G112	C-repeat/DRE binding factor 2(CBF2)	PMID: 22385556
412	Solanum lycopersicoides	SsCBF1	GU129700.1	AM11G112	C-repeat/DRE binding factor 2(CBF2)	PMID: 23755095
413	Adonis amurensis	AaDREB1	HQ889135.1	AM11G112	C-repeat/DRE binding factor 2(CBF2)	PMID: 27110776
414	Elaeis guineensi	EgCBF3	KC312892.1	AM11G112	C-repeat/DRE binding factor 2(CBF2)	PMID: 27513726
415	Tamarix hispida	ThDREB	KX418590	AM11G112	C-repeat/DRE binding factor 2(CBF2)	PMID: 28222350
416	Chrysanthemum lavandulifolium	ClCBF1	KX932455.1	AM11G112	C-repeat/DRE binding factor 2(CBF2)	PMID: 29331925
417	Cucumis melo	CmCML13	MT340534.1	AM11G126	Calcium-binding EF-hand family protein(AT1G12310)	PMID: 32795909
418	Solanum tuberosum	StEREBP1	XM_006365281.2	AM11G151	ethylene-responsive transcription factor(AT5G07580)	PMID: 17207469
419	Medicago sativa L.	MsERF8	JF965422.1	AM11G151	ethylene-responsive transcription factor(AT5G07580)	PMID: 22209951
420	Lactuca sativa	LsEm1	KY381602.1	AM11G215	Stress induced protein(GEA6)	PMID: 29417232
421	Arabidopsis	fad7	NM_111953.3	AM11G219	fatty acid desaturase 8(FAD8)	PMID: 12018849
422	Arabidopsis thaliana	FAD8	L27158.1	AM11G219	fatty acid desaturase 8(FAD8)	PMID: 16236147
423	Crocus sativus	UGT85U1	KF446243.1	AM11G263	UDP-Glycosyltransferase superfamily protein(UGT85A1)	PMID: 25804810
424	Vigna aconitifolia	P5CS	M92276.1	AM11G277	delta 1-pyrroline-5-carboxylate synthase 2(P5CS2)	PMID: 16930317
425	Phaseolus vulgaris	PvP5CS2	EU407263.1	AM11G277	delta 1-pyrroline-5-carboxylate synthase 2(P5CS2)	PMID: 24371167
426	Puccinellia chinampoensi	PuP5CS	HQ637435.1	AM11G277	delta 1-pyrroline-5-carboxylate synthase 2(P5CS2)	PMID: 29802436
427	Lolium perenne	LpP5CS	KC896627.1	AM11G277	delta 1-pyrroline-5-carboxylate synthase 2(P5CS2)	PMID: 31310632
428	Pogonatherum paniceum	PpGMP	KF586841.1	AM11G279	Glucose-1-phosphate adenylyltransferase family protein(CYT1)	PMID: 27442366
429	Oryza sativa	OsPP108	LOC_Os09g15670.1	AM11G281	protein phosphatase 2CA(PP2CA)	PMID: 25886365
430	Oryza sativa	OsSDIR1	LOC_Os03g16570.2	AM11G292	RING/U-box superfamily protein(SDIR1)	PMID: 21499841
431	Vitis vinifera	VvSDIR1	XM_002283112.4	AM11G292	RING/U-box superfamily protein(SDIR1)	PMID: 22886312
432	Populus euphratica	PSTZ	AY491499.1	AM11G3	cytochrome c biogenesis orf452	PMID: 18666952
433	Triticum aestivum	vacuolar ATPase subunit H	DQ681104.1	AM11G376	vacuolar ATP synthase subunit H family protein(AT3G42050)	PMID: 24498005
434	Vitis vinifera	VlWRKY3	XM_002275540.3	AM11G566	WRKY DNA-binding protein 75(WRKY75)	PMID: 29922304
435	Populus simonii × P. nigra	WRKY56	NM_105073.2	AM11G566	WRKY DNA-binding protein 75(WRKY75)	PMID: 31328047
436	Solanum lycoperiscum	SlARF4	Solyc10g049260.1.1	AM11G672	ADP-ribosylation factor A1F(ARFA1F)	PMID: 32138192
437	Panicum virgatum	PvArf1	Pavir.Bb00905.1	AM11G672	ADP-ribosylation factor A1F(ARFA1F)	PMID: 32885306
438	Malus domestica	MdSPDS1	AB072915.3	AM11G690	spermidine synthase(SPDS1)	PMID: 17549601
439	Arabidopsis	PP2A-C5	NM_105665.3	AM11G737	protein phosphatase 2A-2(PP2A-2)	PMID: 27676158
440	Vitis amurensis	VaRGA1	KU301796	AM11G739	transmembrane receptors / ATP binding protein(AT1G27170)	PMID: 27468994
441	Salicornia brachiata	SbGSTU	EF373062.1	AM11G746	Glutathione S-transferase family protein(ERD9)	PMID: 21136169
442	Malus × domestica	MdSUT2.2	MDP0000277235	AM11G781	sucrose transporter 2(SUT2)	PMID: 29791976
443	Oryza sativa	OsRNS4	LOC_Os09g36680.1	AM11G796	ribonuclease 1(RNS1)	PMID: 24268167
444	Salicornia brachiata	SbSDR1	KF015229.1	AM11G830	nodulin-related protein 1(NRP1)	PMID: 27550641
445	Zea mays	ZmUPB19	GRMZM2G116314	AM11G888	ubiquitin-specific protease 15(UBP15)	PMID: 30824031
446	Panicum virgatum	PvArf-B1C	Pavir.J33927.1	AM11G9	ADP-ribosylation factor B1C(ARFB1C)	PMID: 32885306
447	Beta vulgaris	BvM14-SAMDC	BvM14-SAMDC	AM11G903	Adenosylmethionine decarboxylase family protein(AT3G25570)	PMID: 31018555
448	Dianthus caryophyllus	SAMDC	U38527.1	AM11G903	Adenosylmethionine decarboxylase family protein(AT3G25570)	PMID: 16642382
449	Arabidopsis	AtPPRT1	NM_105556.5	AM11G918	Transmembrane Fragile-X-F-associated protein(AT1G68820)	PMID: 32079457
450	Triticum aestivum	TaMYB2A	Myb2A	AM11G97	myb domain protein 17(MYB17)	PMID: 21472467
451	Lilium lancifolium	LlMYB3	LC519093.1	AM11G97	myb domain protein 17(MYB17)	PMID: 31261872
452	Triticum aestivum	TaMYB73	JN969051.1	AM11G97	myb domain protein 17(MYB17)	PMID: 22140235
453	Triticum aestivum L.	TaMYB33	JN584645.1	AM11G97	myb domain protein 17(MYB17)	PMID: 22350156
454	Malus × domestica	MdSIMYB1	KC691248.1	AM11G97	myb domain protein 17(MYB17)	PMID: 23647377
455	Ipomoea batatas	IbMYB1	AB258984.1	AM11G97	myb domain protein 17(MYB17)	PMID: 24378636
456	Salicornia brachiata	SbMYB15	KP749920.1	AM11G97	myb domain protein 17(MYB17)	PMID: 26202734
457	Arabidopsis thaliana	AtMYB12	NM_130314.4	AM11G97	myb domain protein 17(MYB17)	PMID: 27033553
458	Prunus avium	PacMYBA	KF974774	AM11G97	myb domain protein 17(MYB17)	PMID: 28126679
459	Glycine max	GsMYB15	MH796674.1	AM11G97	myb domain protein 17(MYB17)	PMID: 30544851
460	Mesembryanthemum crystallinum (ice plant)	mcSKD1	AF165422.2	AM12G149	AAA-type ATPase family protein(SKD1)	PMID: 15604658
461	Zea mays	ZmSKD1	AY105155	AM12G149	AAA-type ATPase family protein(SKD1)	PMID: 23894539
462	Oryza sativa	OsSIZ1	LOC_Os05g03430.1	AM12G264	DNA-binding protein with MIZ/SP-RING zinc finger, PHD-finger and SAP domain-containing protein(SIZ1)	PMID: 30092010
463	Cucumis. sativus	CsNMAPK	DQ812086.1	AM12G288	mitogen-activated protein kinase 3(MPK3)	PMID: 19888676
464	Tomato	SpMPK3	NM_001247431.2	AM12G288	mitogen-activated protein kinase 3(MPK3)	PMID: 24275141
465	Jatropha curcas	JctIP1;3	Jcr4S16114.20	AM12G328	tonoplast intrinsic protein 1;3(TIP1;3)	PMID: 26067295
466	Oryza sativa	OsADF2	XM_015775461.2	AM12G338	actin depolymerizing factor 3(ADF3)	PMID: 29851294
467	Arabidopsis thaliana	WRKY25	NM_128578.4	AM12G394	WRKY DNA-binding protein 33(WRKY33)	PMID: 18839316
468	Glycine max	GmWRKY49	NM_001317594.1:98	AM12G394	WRKY DNA-binding protein 33(WRKY33)	PMID: 29997634
469	Nicotiana tabacum	Tsi1	AF058827.1	AM12G409	related to AP2 6l(Rap2.6L)	PMID: 11340180
470	Malus domestica	MdATG10	KF438033.1	AM12G447	autophagocytosis-associated family protein(ATG10)	PMID: 32234232
471	Triticum aestivum	TaZFP1	JF727656.1	AM12G57	RING/U-box superfamily protein(AT5G48655)	PMID: 30665058
472	Arabidopsis	bHLH122	NM_103993.3	AM12G570	basic helix-loop-helix (bHLH) DNA-binding superfamily protein(FBH4)	PMID: 24261563
473	Nicotiana tabacum	Nt107	D10524.1	AM12G842	glutathione S-transferase 7(GSTF7)	PMID: 11092907
474	Glycine max	GmWRKY54	DQ322698.1	AM12G930	WRKY DNA-binding protein 23(WRKY23)	PMID: 18384508
475	Glycine max	GmWRKY45	NM_001250493.2	AM12G930	WRKY DNA-binding protein 23(WRKY23)	PMID: 32082335
476	Cicer arietinum	CaMIPS2	EU714005.1	AM13G120	myo-inositol-1-phosphate synthase 3(MIPS3)	PMID: 23065054
477	Oryza sativa L.	MIPS	AB012107.1	AM13G120	myo-inositol-1-phosphate synthase 3(MIPS3)	PMID: 25617323
478	Populus euphratica Oliv	PeMIPS1	PeMIPS1	AM13G120	myo-inositol-1-phosphate synthase 3(MIPS3)	PMID: 29579299
479	Porteresia coarctata (Roxb.) Tateoka)	PINO1	AF412340.1	AM13G120	myo-inositol-1-phosphate synthase 3(MIPS3)	PMID: 15016817
480	Spartina alterniflora	SaINO1	GU441843.1	AM13G120	myo-inositol-1-phosphate synthase 3(MIPS3)	PMID: 23416497
481	Triticum aestivum L.	TaFBA1	JN038382.2	AM13G147	F-BOX WITH WD-40 2(FBW2)	PMID: 28483055
482	Populus trichocarpa	SnRK2.7	XM_024600789.1	AM13G152	Protein kinase superfamily protein(SNRK2-8)	PMID: 27242819
483	Tobacco	NtSnRK2.2	XM_009593458.3	AM13G152	Protein kinase superfamily protein(SNRK2-8)	PMID: 32336321
484	Tobacco	NtSnRK2.1,	KJ808728.1	AM13G152	Protein kinase superfamily protein(SNRK2-8)	PMID: 24919756
485	Glycine max	GmGT-2A	EF221753.1	AM13G243	Duplicated homeodomain-like superfamily protein(AT1G76880)	PMID: 19730734
486	Arachis hypogea	AhBTF3	EE125110.1	AM13G284	Nascent polypeptide-associated complex NAC(AT1G73230)	PMID: 27981726
487	Populus euphratica	PeNAC045	XM_011024560.1	AM13G317	NAC (No Apical Meristem) domain transcriptional regulator superfamily protein(ATAF1)	PMID: 28776695
488	Arabidopsis	Patellin1 (PATL1)	NM_105873.3	AM13G338	SEC14 cytosolic factor family protein / phosphoglyceride transfer family protein(AT4G09160)	PMID: 29684208
489	Populus euphratica	PeSCL7	KJ511863.1	AM13G368	GRAS family transcription factor(AT5G66770)	PMID: 20616154
490	Malus domestica	MdBZR1-2like	MDP0000410792	AM13G391	BES1/BZR1 homolog 1(BEH1)	PMID: 31827478
491	Bruguiera sexangula	AOC	AB037929.2	AM13G394	allene oxide cyclase 4(AOC4)	PMID: 12198193
492	Camptotheca acuminata	CaAOC	AY863428.1	AM13G394	allene oxide cyclase 4(AOC4)	PMID: 18850307
493	Triticum aestivum	TaAOC1	KF573524.1	AM13G394	allene oxide cyclase 4(AOC4)	PMID: 24326670
494	Cleistogenes songorica	CsLEA	FJ972827.1	AM13G44	#N/A	PMID: 26906624
495	Oryza sativa	Rab16A	LOC_Os11g26790.1	AM13G44	#N/A	PMID: 17554543
496	Tomato	tas14	X51904.1	AM13G44	#N/A	PMID: 22226709
497	Glycine soja	GsPRX9	Glyma.14G070800	AM13G47	Peroxidase superfamily protein(AT5G66390)	PMID: 31370221
498	Capsicum annuum	CaHB1	MLFT02000002.1	AM13G494	Homeobox-leucine zipper protein family(HAT22)	PMID: 24239887
499	Arabidopsis thaliana	AtACS5	NM_125977.2	AM13G499	1-amino-cyclopropane-1-carboxylate synthase 8(ACS8)	PMID: 15699063
500	Arabidopsis thaliana	AtACS4	NM_127846.2	AM13G499	1-amino-cyclopropane-1-carboxylate synthase 8(ACS8)	PMID: 15699063
501	Arabidopsis thaliana	AtZEP	NM_180954.3	AM13G595	zeaxanthin epoxidase (ZEP) (ABA1)(ABA1)	PMID: 18680727
502	Medicago sativa	MsZEP	KM044311.1	AM13G595	zeaxanthin epoxidase (ZEP) (ABA1)(ABA1)	PMID: 26573680
503	Arabidopsis thaliana	SAMDC1	AT3G02470.1	AM13G689	S-adenosylmethionine decarboxylase(SAMDC)	PMID: 31417589
504	Leymus chinensis	LcSAMDC1	GU580935	AM13G689	S-adenosylmethionine decarboxylase(SAMDC)	PMID: 28178573
505	Gossypium hirsutum	GhWRKY25	JF899343.1	AM13G769	WRKY DNA-binding protein 4(WRKY4)	PMID: 26410829
506	Jatropha curcas	JcWRKY	KC191643.1	AM13G769	WRKY DNA-binding protein 4(WRKY4)	PMID: 27799936
507	Triticum aestivum L.	TaNIP	DQ530420.1	AM13G796	NOD26-like intrinsic protein 4;2(NIP4;2)	PMID: 20360019
508	Jatropha curcas	JcHDZ07	XM_012226424.2	AM13G875	homeobox 1(HB-1)	PMID: 31379913
509	Capsicum annuum	CaRFP1	AY775334.1	AM13G918	RING domain ligase2(RGLG2)	PMID: 17149652
510	Arabidopsis thaliana	RABA1	NM_101553.3	AM13G920	GTP-binding 2(GB2)	PMID: 22974509
511	Glycine max	GmCLC1	AY972079.1	AM13G971	chloride channel B(CLC-B)	PMID: 17080938
512	Glycine max	GmCLC1	NM_001249565.2	AM13G971	chloride channel B(CLC-B)	PMID: 27504114
513	Avicennia officinalis	AoCYP94B1	AoCYP94B1	AM13G973	sulfite oxidase(SOX)	PMID: 32928900
514	Populus alba × P. glandulosa	PagWRKY75	Potri.015G099200.1	AM13G987	WRKY DNA-binding protein 75(WRKY75)	PMID: 31623781
515	Gossypium hirsutum	GbWRKY1	JQ640573.1	AM13G987	WRKY DNA-binding protein 75(WRKY75)	PMID: 31713664
516	Phoenix dactylifera	PdVIK	XM_008811351.3	AM14G141	VH1-interacting kinase(VIK)	PMID: 32438658
517	Arabidopsis	Atppc4	AJ532903.1	AM14G211	phosphoenolpyruvate carboxylase 4(PPC4)	PMID: 16283377
518	Tamarix hispida	ThZFL	KM434773.1	AM14G307	RING/FYVE/PHD zinc finger superfamily protein(AT2G01275)	PMID: 21327695
519	Pohlia nutans	PnJAZ1	GACA01003439.1	AM14G352	jasmonate-zim-domain protein 3(JAZ3)	PMID: 30823987
520	Arabidopsis	SOS1	NM_126259.4	AM14G403	sodium proton exchanger, putative (NHX7) (SOS1)(SOS1)	PMID: 11884687
521	Salicornia brachiata	SbSOS1	EU879059.1	AM14G403	sodium proton exchanger, putative (NHX7) (SOS1)(SOS1)	PMID: 23057782
522	Triticum turgidum	TdSOS1	EU552490.1	AM14G403	sodium proton exchanger, putative (NHX7) (SOS1)(SOS1)	PMID: 24150094
523	sesuvium portulacastrum	SpSOS1	JX674067.1	AM14G403	sodium proton exchanger, putative (NHX7) (SOS1)(SOS1)	PMID: 30764771
524	Arabidopsis thaliana	AtPTPA	NM_116965.3	AM14G441	phosphotyrosyl phosphatase activator (PTPA) family protein(AT4G08960)	PMID: 25281708
525	Sporobolus alterniflorus	SaARF	EH277338.1	AM14G59	ADP-ribosylation factor A1F(ARFA1F)	PMID: 24247851
526	Hordeum spontaneum	HsDREB1A	EF409447.1	AM14G640	Integrase-type DNA-binding superfamily protein(ddf2)	PMID: 17415675
527	Triticum aestivum L.	TaDREB3	DQ353853.1	AM14G640	Integrase-type DNA-binding superfamily protein(ddf2)	PMID: 32112985
528	Arabidopsis thaliana	DDF1	NM_101131.4	AM14G640	Integrase-type DNA-binding superfamily protein(ddf2)	PMID: 14871311
529	Syntrichia caninervis	ScDREB8	KU613416.1	AM14G640	Integrase-type DNA-binding superfamily protein(ddf2)	PMID: 29073539
530	Oryza sativa	OsUGE-1	AB087745.1	AM14G749	UDP-D-glucose/UDP-D-galactose 4-epimerase 5(UGE5)	PMID: 17566602
531	Pisum sativum	PDH45	Y17186.1	AM14G818	eukaryotic initiation factor 4A-III(EIF4A-III)	PMID: 21847021
532	Apocynum venetum	AvDH1	EU145588.1	AM14G818	eukaryotic initiation factor 4A-III(EIF4A-III)	PMID: 26779246
533	Salicornia brachiata	SbNHX1	EU448383	AM15G144	sodium hydrogen exchanger 2(NHX2)	PMID: 27411057
534	Reaumuria trigyna	RtNHX1	KR919802.1	AM15G144	sodium hydrogen exchanger 2(NHX2)	PMID: 28818757
535	Pyrus betulaefolia	PbrNHX2	XM_009354155.2	AM15G144	sodium hydrogen exchanger 2(NHX2)	PMID: 31203878
536	Solanum lycopersicum	LeNHX4	NM_001246956.2	AM15G144	sodium hydrogen exchanger 2(NHX2)	PMID: 32406021
537	Arabidopsis thaliana	AtNHX1	NM_122597.3	AM15G144	sodium hydrogen exchanger 2(NHX2)	PMID: 10455050
538	Atriplex gmelini	AgNHX1	AB038492.1	AM15G144	sodium hydrogen exchanger 2(NHX2)	PMID: 12482579
539	Suaeda salsa	SsNHX1	AF370358.1	AM15G144	sodium hydrogen exchanger 2(NHX2)	PMID: 16565882
540	Glycine max	GmNHX1	AY972078.1	AM15G144	sodium hydrogen exchanger 2(NHX2)	PMID: 17080938
541	Triticum aestivum L.	TaNHX1	AY296910.1	AM15G144	sodium hydrogen exchanger 2(NHX2)	PMID: 17229760
542	Agropyron elongatum	AeNHX1	AF507044.1	AM15G144	sodium hydrogen exchanger 2(NHX2)	PMID: 17437113
543	Salicornia brachiata	SbNHX1	EU448383.1	AM15G144	sodium hydrogen exchanger 2(NHX2)	PMID: 20853145
544	Halostachys caspica	HcNHX1	GU188850.1	AM15G144	sodium hydrogen exchanger 2(NHX2)	PMID: 20886297
545	Malus x domestica	MdNHX1	GU338395.1	AM15G144	sodium hydrogen exchanger 2(NHX2)	PMID: 23774378
546	Aeluropus littoralis	AlNHX1	AY825361.1	AM15G144	sodium hydrogen exchanger 2(NHX2)	PMID: 24791418
547	Salicornia europaea L.	SeNHX1	AY131235.1	AM15G144	sodium hydrogen exchanger 2(NHX2)	PMID: 25078591
548	Vigna radiata	VrNHX1	JN656211.1	AM15G144	sodium hydrogen exchanger 2(NHX2)	PMID: 25350285
549	Triticum aestivum L.	TaNHX2	AY040246.2	AM15G144	sodium hydrogen exchanger 2(NHX2)	PMID: 25549607
550	Glycine max	GmNHX1	NM_001253274.2	AM15G144	sodium hydrogen exchanger 2(NHX2)	PMID: 31690290
551	Ipomoea batatas	CuZnSOD	JQ906095.1	AM15G149	copper/zinc superoxide dismutase 1(CSD1)	PMID: 27620271
552	Suaeda monoica	C4-PPDK	MK704410.1	AM15G169	pyruvate orthophosphate dikinase(PPDK)	PMID: 32373137
553	Arabidopsis thaliana	At5PTase7	NM_100426.5	AM15G238	CVP2 like 1(CVL1)	PMID: 21677096
554	Morus alba L.	MaGγ1	KX099866.1	AM15G267	G-protein gamma subunit 2(AGG2)	PMID: 30587818
555	Morus alba L.	MaGγ2	KX099867.1	AM15G267	G-protein gamma subunit 2(AGG2)	PMID: 30587818
556	Solanum lycopersicum	SlGME1	GQ150164.1	AM15G271	GDP-D-mannose 3',5'-epimerase(GME)	PMID: 20981454
557	Solanum lycopersicum	SlGME2	GQ150165.1	AM15G271	GDP-D-mannose 3',5'-epimerase(GME)	PMID: 20981454
558	Solanum lycopersicum	SlGME2	NM_001247660.2	AM15G271	GDP-D-mannose 3',5'-epimerase(GME)	PMID: 20981454
559	Solanum lycopersicum	SlGME1	NM_001247805.2	AM15G271	GDP-D-mannose 3',5'-epimerase(GME)	PMID: 20981454
560	Medicago sativa	MsGSTU8	XM_003623148.3	AM15G328	Regulator of chromosome condensation (RCC1) family protein(AT4G14368)	PMID: 31471294
561	Triticum aestivum L.	TaPUB1	JX307854.1	AM15G361	MOS4-associated complex 3A(MAC3A)	PMID: 31119835
562	Sesamum indicum L.	SiMYB305	SiMYB305	AM15G383	myb domain protein 305(MYB305)	PMID: 32099638
563	Lablab purpureus	LpMYB1	KP966100.1	AM15G383	myb domain protein 305(MYB305)	PMID: 27565983
564	Sesamum indicum	SiMYB75	XM_011075424.2	AM15G383	myb domain protein 305(MYB305)	PMID: 32099638
565	Eupatorium adenophorum	EaCHS1	FJ913888.2	AM15G401	Chalcone and stilbene synthase family protein(TT4)	PMID: 25632925
566	Zea mays	ZmALDH22A1	EU019896.1	AM15G42	aldehyde dehydrogenase 22A1(ALDH22A1)	PMID: 18688729
567	Limonium bicolor (Bunge) Kuntze	LbGRP1	GQ398238.1	AM15G446	glycine-rich RNA-binding protein 2(GR-RBP2)	PMID: 21573794
568	Malus domestica	MdBBX10	MDP0000598183	AM15G488	B-box zinc finger family protein(STO)	PMID: 30712230
569	Triticum aestivum L.	TaUBA	DQ211935.1	AM15G565	ubiquitin-associated (UBA)/TS-N domain-containing protein / octicosapeptide/Phox/Bemp1 (PB1) domain-containing protein(NBR1)	PMID: 25604990
570	Spinacia oleraceae	BADH	KU743399.1	AM15G600	aldehyde dehydrogenase 10A8(ALDH10A8)	PMID: 9429776
571	Atriplex hortensi	BADH	DQ497233.1	AM15G600	aldehyde dehydrogenase 10A8(ALDH10A8)	PMID: 20229301
572	Sesuvium portulacastrum	SpAHA1	JX628604.1	AM15G626	H[+]-ATPase 11(HA11)	PMID: 29948367
573	Arabidopsis thaliana	GTR1	NM_114665.4	AM15G627	Major facilitator superfamily protein(GTR2)	PMID: 32563451
574	Zea mays	ZmMKK4	GU942956.1	AM15G738	MAP kinase kinase 5(MKK5)	PMID: 21477122
575	Arabidopsis thaliana	MKK4	NM_104044.3	AM15G738	MAP kinase kinase 5(MKK5)	PMID: 21806969
576	Glycine max	GmTP55	AY250704.1	AM15G773	aldehyde dehydrogenase 7B4(ALDH7B4)	PMID: 16595581
577	Arabidopsis	AtALDH7B4	NM_104287.5	AM15G773	aldehyde dehydrogenase 7B4(ALDH7B4)	PMID: 17080931
578	Salicornia brachiata	SbSLSP	KF111691.1	AM15G881	SNARE-like superfamily protein(AT1G15370)	PMID: 27313584
579	Capsicum annuum	CaHsp25.9	XM_016721369.1	AM15G885	HSP20-like chaperones superfamily protein(AT1G52560)	PMID: 31284139
580	Triticum aestivum L.	TaWRKY79	JX047374.1	AM15G914	WRKY DNA-binding protein 40(WRKY40)	PMID: 19941154
581	Oryza sativa	OsDHODH1	LOC_Os02g50350.1	AM15G964	pyrimidine 1(PYD1)	PMID: 19723241
582	Miscanthus lutarioriparius	MlNAC10	KM017008.1	AM15G977	NAC domain containing protein 83(NAC083)	PMID: 30623878
583	Oryza sativa	ONAC022	LOC_Os02g12310.1	AM15G977	NAC domain containing protein 83(NAC083)	PMID: 26834774
584	Lilium pumilum	LpNAC13	MF398204.1	AM15G977	NAC domain containing protein 83(NAC083)	PMID: 32058898
585	Populus euphratica	PeDREB2a	EF597499.1	AM16G107	Integrase-type DNA-binding superfamily protein(AT4G39780)	PMID: 22771912
586	Malus x domestica	MdDREB76	MDP0000683814	AM16G107	Integrase-type DNA-binding superfamily protein(AT4G39780)	PMID: 30511183
587	Arabidopsis	AtPLAT1	NM_120134.3	AM16G109	Lipase/lipooxygenase, PLAT/LH2 family protein(PLAT1)	PMID: 25757741
588	Glycine max	GmCDPK3	Glyma.02G192700.1	AM16G13	calcium-dependent protein kinase 2(CDPK2)	PMID: 31775269
589	Oryza sativa	OsCDPK7	LOC_Os04g49510.1	AM16G13	calcium-dependent protein kinase 2(CDPK2)	PMID: 10929125
590	Oryza sativa	OsCPK12	LOC_Os04g47300.1	AM16G13	calcium-dependent protein kinase 2(CDPK2)	PMID: 21883553
591	Zea mays	ZmCPK11	NM_001112282.1	AM16G13	calcium-dependent protein kinase 2(CDPK2)	PMID: 30714160
592	Arabidopsis thaliana	SAL1	U40433.1	AM16G196	SAL1 phosphatase-like protein(SAL1)	PMID: 8721754
593	Spartina alterniflora	SaβNAC	EH277540.1	AM16G209	basic transcription factor 3(BTF3)	PMID: 22809508
594	Oryza sativa	SNAC1	LOC_Os03g60080.1	AM16G215	NAC domain containing protein 103(NAC103)	PMID: 16924117
595	Oryza sativa	OsSMCP1	LOC_Os07g01770.1	AM16G381	Calcium-dependent lipid-binding (CaLB domain) family protein(AT1G66360)	PMID: 19653105
596	Oryza sativa	OsEREBP2	AP008207.2	AM16G55	ethylene response factor 110(ERF110)	PMID: 23703395
597	Jatropha curcas	JcERF2	AP011962.1	AM16G55	ethylene response factor 110(ERF110)	PMID: 25935218
598	Oryza rufipogon	OrbHLH2	LOC_Os11g32100.1	AM16G662	basic helix-loop-helix (bHLH) DNA-binding superfamily protein(ICE1)	PMID: 19324458
599	Oryza rufipogon	OrbHLH001	AK102594.1	AM16G662	basic helix-loop-helix (bHLH) DNA-binding superfamily protein(ICE1)	PMID: 20559833
600	Chrysanthemum dichrum	CdICE1	JN129387.1	AM16G662	basic helix-loop-helix (bHLH) DNA-binding superfamily protein(ICE1)	PMID: 22645020
601	Brassica campestris	BcICE1	HQ902162.1	AM16G662	basic helix-loop-helix (bHLH) DNA-binding superfamily protein(ICE1)	PMID: 30312954
602	Arabidopsis thaliana	ICE1	NM_113586.4	AM16G662	basic helix-loop-helix (bHLH) DNA-binding superfamily protein(ICE1)	PMID: 32924751
603	Capsicum annuum	CaDSR6	KJ858682.1	AM16G703	hypothetical protein(AT3G01860)	PMID: 25234727
604	Glycine max	GmSK1	XM_014775219.1	AM16G73	shikimate kinase 1(SK1)	PMID: 29544210
605	Arabidopsis	SOD2	NM_128379.4	AM17G186	copper/zinc superoxide dismutase 2(CSD2)	PMID: 14630955
606	Kandelia candel	KcCSD	KP143653.1	AM17G186	copper/zinc superoxide dismutase 2(CSD2)	PMID: 25657655
607	Jatropha curcas	JcCu/Zn-SOD	KF268341.1	AM17G186	copper/zinc superoxide dismutase 2(CSD2)	PMID: 25867355
608	Brassica juncea	Gly I	Y13239.1	AM17G196	lactoylglutathione lyase family protein / glyoxalase I family protein(AT1G08110)	PMID: 10205896
609	Salicornia europaea	SePSY	AY789515.1	AM17G23	PHYTOENE SYNTHASE(PSY)	PMID: 18414806
610	Arabidopsis thaliana	PDXII	NM_125447.2	AM17G234	pyridoxine biosynthesis 2(PDX2)	PMID: 29807600
611	Glycine max	GmEF4	NM_001350098.1	AM17G241	GTP binding Elongation factor Tu family protein(AT5G60390)	PMID: 31248195
612	Spartina alterniflora	SaADF2	EH277804.1	AM17G293	actin depolymerizing factor 3(ADF3)	PMID: 29851294
613	Oryza sativa	Osexpa7	LOC_Os03g60720.1	AM17G320	expansin A4(EXPA4)	PMID: 31936829
614	Hordeum brevisubulatum	HbCIPK2	JN831652.1	AM17G359	SOS3-interacting protein 1(SIP1)	PMID: 22458849
615	Triticum aestivum L.	TaCIPK14	JX243014.1	AM17G359	SOS3-interacting protein 1(SIP1)	PMID: 23534344
616	Stipa purpurea	SpCIPK26	KT894214.1	AM17G359	SOS3-interacting protein 1(SIP1)	PMID: 27338368
617	Oryza sativa	OsEIL2	AB074971.2	AM17G438	Ethylene insensitive 3 family protein(EIN3)	PMID: 25995326
618	Gossypium hirsutum	GhEIN3	Gh_A05G0871.1	AM17G438	Ethylene insensitive 3 family protein(EIN3)	PMID: 31491703
619	beta vulgaris	BvM14	AB038392.1	AM17G454	cystatin B(CYSB)	PMID: 22682568
620	Cucumis melo	AAO	AF233593.1	AM17G468	Plant L-ascorbate oxidase(AT5G21105)	PMID: 15883131
621	Nicotiana tabacum	OPBP1	U81157.1	AM17G663	ethylene response factor 1(ERF1)	PMID: 15604704
622	Solanum lycopersicum	TSRF1	AF494201.1	AM17G663	ethylene response factor 1(ERF1)	PMID: 17160455
623	Oryza sativa	OsSIRP2	LOC_Os03g58390	AM17G684	DREB2A-interacting protein 2(DRIP2)	PMID: 29285618
624	Triticum aestivum	vacuolar ATPase subunit F	DQ486058.1	AM17G689	vacuolar ATPase subunit F family protein(AT4G02620)	PMID: 24498005
625	Triticum aestivum L.	TaHsfA6f	TraesCS4B02G278100	AM17G704	heat shock transcription factor A6B(HSFA6B)	PMID: 32354160
626	ARabidopsis thaliana	HsfA2	NM_128173.3	AM17G704	heat shock transcription factor A6B(HSFA6B)	PMID: 17890230
627	Oryza sativa	OsHsfA7	LOC_Os01g39020.1	AM17G704	heat shock transcription factor A6B(HSFA6B)	PMID: 23351381
628	Nelumbo nucifera L.	NnGPX	EF421198.1	AM17G755	glutathione peroxidase 4(GPX4)	PMID: 24715609
629	Vitis vinifera	VvGSTF13	XM_002263350.4	AM17G801	glutathione S-transferase 6(GSTF6)	PMID: 30195332
630	Capsicum annuum L. cv. Pukang	CaERFLP1	AY529642.1	AM17G838	Integrase-type DNA-binding superfamily protein(ERF71)	PMID: 15604665
631	Tamarix hispida	ThbZIP1	FJ752700.1	AM17G877	basic region/leucine zipper motif 53(BZIP53)	PMID: 19853962
632	Arabidopsis thaliana	AtbZIP1	NM_124322.3	AM17G877	basic region/leucine zipper motif 53(BZIP53)	PMID: 21938515
633	Triticum aestivum L.	TaMYB56-B	JX183617.1	AM17G905	myb domain protein 2(MYB2)	PMID: 22634104
634	Glycine max	GmMYB12B2	JF510467.1	AM17G905	myb domain protein 2(MYB2)	PMID: 27323089
635	Gossypium arboreum	GaMYB62L	XM_017781307.1	AM17G905	myb domain protein 2(MYB2)	PMID: 28125637
636	Fagopyrum tataricum	FtMYB9	KT285530.1	AM17G905	myb domain protein 2(MYB2)	PMID: 28460279
637	Glycine max	GmMYB84	DQ822898.1	AM17G905	myb domain protein 2(MYB2)	PMID: 31928665
638	Craterostigma plantagineum	CpMYB10	AF510112.1	AM17G905	myb domain protein 2(MYB2)	PMID: 15122027
639	Glycine max	GmMYB76	DQ822895.1	AM17G905	myb domain protein 2(MYB2)	PMID: 18725908
640	Triticum aestivum L.	TaPIMP1	EF587267.1	AM17G905	myb domain protein 2(MYB2)	PMID: 21597961
641	Oryza sativa	OsMYB2	LOC_Os03g20090.1	AM17G905	myb domain protein 2(MYB2)	PMID: 22301384
642	Glycine max	GmMYB84	NM_001248860.2	AM17G905	myb domain protein 2(MYB2)	PMID: 31928665
643	Glycine max	GmGSK	NM_001255732.2	AM17G910	shaggy-related kinase 11(SK 11)	PMID: 20155384
644	Triticum aestivum	TaSK5	AB281487.1	AM17G910	shaggy-related kinase 11(SK 11)	PMID: 25306528
645	Oryza sativa	OsTRM13	LOC_Os03g61750	AM17G913	methyltransferase(AT4G01880)	PMID: 28369540
646	Arabidopsis	AtPP2-B11	NM_106660.7	AM18G1	phloem protein 2-B15(PP2-B15)	PMID: 26041321
647	Glycine max	GmbZIP78	DQ787043.1	AM18G1017	G-box binding factor 3(GBF3)	PMID: 18365246
648	Gossypium hirsutum	Gh_A08G1120 (GH3.5)	Gh_A08G1120.1	AM18G1026	Auxin-responsive GH3 family protein(JAR1)	PMID: 31337336
649	Brassica campestris ssp. chinensis	BcWRKY46	HM585284.1	AM18G1031	WRKY family transcription factor(WRKY41)	PMID: 21938429
650	Arabidopsis thaliana	AtbHLH17(AtAIB)	NM_130216.3	AM18G1053	basic helix-loop-helix (bHLH) DNA-binding superfamily protein(AT1G01260)	PMID: 22948308
651	Arabidopsis thaliana	AtWNK8	NM_123564.3	AM18G1064	with no lysine (K) kinase 6(WNK6)	PMID: 23535337
652	Helianthus annuus	HaHB11	DY923855.1	AM18G1075	homeobox 12(HB-12)	PMID: 27888122
653	Ipomoea batatas	IbbZIP1	XM_019313632.1	AM18G129	Basic-leucine zipper (bZIP) transcription factor family protein(AT1G58110)	PMID: 31183509
654	Capsicum annuum	PFLP	AF039662.1	AM18G132	2Fe-2S ferredoxin-like superfamily protein(FED A)	PMID: 32750653
655	Arabidopsis thaliana	CRK2	NM_105720.4	AM18G137	Protein kinase superfamily protein(AT1G11050)	PMID: 31118265
656	Arabidopsis thaliana	atRZ-1a	NM_113549.3	AM18G176	RNA-binding (RRM/RBD/RNP motifs) family protein with retrovirus zinc finger-like domain-containing protein(ATRZ-1A)	PMID: 17602187
657	Suaeda liaotungensis	SlNAC8	KR010360.1	AM18G180	xylem NAC domain 1(XND1)	PMID: 29631006
658	Oryza sativa	OsHsp23.7	LOC_Os12g38180.1	AM18G262	mitochondrial HSO70 2(MTHSC70-2)	PMID: 22321692
659	Erianthus arundinaceus	EaHSP70	KJ670162.1	AM18G262	mitochondrial HSO70 2(MTHSC70-2)	PMID: 25617320
660	Arachis hypogaea	AhHEMA1	XM_025810527.2	AM18G272	Glutamyl-tRNA reductase family protein(HEMA1)	PMID: 30710795
661	Solanum brevidens	SbSAMS	AY635050.1	AM18G38	S-adenosylmethionine synthetase 1(SAM1)	PMID: 25559387
662	Morus alba L.	MaGβ	KX099865.1	AM18G447	GTP binding protein beta 1(AGB1)	PMID: 30587818
663	Oryza sativa	OsRGB1	LOC_Os03g46650.1	AM18G447	GTP binding protein beta 1(AGB1)	PMID: 31622936
664	Oryza sativa	OsBIHD1	LOC_Os03g47740.1	AM18G475	BEL1-like homeodomain 6(BLH6)	PMID: 16105854
665	Ipomoea batatas	SPCP2	AF242373.1	AM18G478	Papain family cysteine protease(RD19)	PMID: 20129700
666	Spartina alterniflora	SaSRP3-1	EH277327.1	AM18G51	Low temperature and salt responsive protein family(RCI2A)	PMID: 30258451
667	Salicornia brachiata Roxb	SbpAPX	EU746400.1	AM18G541	ascorbate peroxidase 3(APX3)	PMID: 24197564
668	Puccinellia tenuiflora	PutAPX	KF214536.1	AM18G541	ascorbate peroxidase 3(APX3)	PMID: 25644292
669	Rheum australe	RaAPX	DQ078123.2	AM18G541	ascorbate peroxidase 3(APX3)	PMID: 25754733
670	Jatropha curcas	JcPIP2;7	Jcr4S02148.40	AM18G557	plasma membrane intrinsic protein 3(PIP3)	PMID: 26067295
671	Musa acuminata	MaPIP2-7	MN380439.1	AM18G557	plasma membrane intrinsic protein 3(PIP3)	PMID: 31841963
672	Glycine max	GmDREB6	EF551166.1	AM18G819	Integrase-type DNA-binding superfamily protein(AT2G44940)	PMID: 31873128
673	Arabidopsis	AtDFR	NM_123645.4	AM18G867	NAD(P)-binding Rossmann-fold superfamily protein(BEN1)	PMID: 28444442
674	Simmondsia chinensis	ScPIP1	DV752738	AM18G973	plasma membrane intrinsic protein 1;4(PIP1;4)	PMID: 30609831
675	Zea mays	ZmSIMK1	AY433815.1	AM18G989	MAP kinase 4(MPK4)	PMID: 20339925
676	Glycine soja	GmFDL19	NM_001361986	AM19G158	ABA-responsive element binding protein 3(AREB3)	PMID: 28640834
677	Populus euphratica	PeXTH	XM_011045697.1	AM19G191	Xyloglucan endotransglucosylase/hydrolase family protein(TCH4)	PMID: 24085577
678	Oryza sativa	OsTPS8	LOC_Os08g34580.1	AM19G202	trehalose phosphatase/synthase 11(TPS11)	PMID: 30289560
679	Manihot esculenta Crantz	MePMP3-2	Manes.14G145000.1	AM19G231	Low temperature and salt responsive protein family(AT4G28088)	PMID: 26909954
680	Dendronthema grandiform	DgWRKY4	KC615358.1	AM19G241	WRKY DNA-binding protein 32(WRKY32)	PMID: 28959270
681	Gossypium hirsutum	GhCIPK6	KC465063.1	AM19G248	SOS3-interacting protein 3(SIP3)	PMID: 23660187
682	Populus trichocarpa	PtDRS1	MF663784.1	AM19G269	DROUGHT SENSITIVE 1(DRS1)	PMID: 29494985
683	Thellungiella salsuginea	TsVP	AY436553	AM19G301	Inorganic H pyrophosphatase family protein(AVP1)	PMID: 16940040
684	Arabidopsis thaliana	AVP1	NM_101437.5	AM19G301	Inorganic H pyrophosphatase family protein(AVP1)	PMID: 18094929
685	Thellungiella halophila	TsVP	AY436553.2	AM19G301	Inorganic H pyrophosphatase family protein(AVP1)	PMID: 18550626
686	Suaeda corniculata	ScVP	HQ412514.1	AM19G301	Inorganic H pyrophosphatase family protein(AVP1)	PMID: 21762382
687	Kalidium foliatum	KfVP1	EF114315.1	AM19G301	Inorganic H pyrophosphatase family protein(AVP1)	PMID: 22539184
688	Eucalyptus globulus	EVP1	MH458075.1	AM19G301	Inorganic H pyrophosphatase family protein(AVP1)	PMID: 24080396
689	Triticum aestivum	TaVP	AY296911.1	AM19G301	Inorganic H pyrophosphatase family protein(AVP1)	PMID: 24474810
690	Zoysia matrella	ZmVP1	KP280174.1	AM19G301	Inorganic H pyrophosphatase family protein(AVP1)	PMID: 25874657
691	Populus trichocarpa	PtVP1.1	XM_002331026.1	AM19G301	Inorganic H pyrophosphatase family protein(AVP1)	PMID: 25877769
692	Salicornia europaea	SeVP1	HM490004	AM19G301	Inorganic H pyrophosphatase family protein(AVP1)	PMID: 25920512
693	Gossypium hirsutum	GhMKK1	HQ828075.1	AM19G436	MAP kinase kinase 2(MKK2)	PMID: 23844212
694	Zea mays	ZmMKK1	BT065734.1	AM19G436	MAP kinase kinase 2(MKK2)	PMID: 24974327
695	Medicago truncatula	MtSAP1	MtSAP1	AM19G50	A20/AN1-like zinc finger family protein(AT1G51200)	PMID: 22476292
696	Banana	MusaSAP1	SAP1	AM19G50	A20/AN1-like zinc finger family protein(AT1G51200)	PMID: 22961664
697	Oryza sativa	OsHKT1	AB061312.1	AM19G516	high-affinity K+ transporter 1(HKT1)	PMID: 11489190
698	Oryza sativa	OsHKT2	AB061313.1	AM19G516	high-affinity K+ transporter 1(HKT1)	PMID: 11489190
699	Oryza sativa	OsHKT1	LOC_Os06g48810.1	AM19G516	high-affinity K+ transporter 1(HKT1)	PMID: 11489190
700	Glycine max	GmHKT1	XM_014764887.2	AM19G516	high-affinity K+ transporter 1(HKT1)	PMID: 20875056
701	Hordeum vulgare cv	HvHKT2;1	JF496204.1	AM19G516	high-affinity K+ transporter 1(HKT1)	PMID: 21749504
702	Aeluropus lagopoides	AlHKT2;1	KP081769.1	AM19G516	high-affinity K+ transporter 1(HKT1)	PMID: 25604033
703	Mesembryanthemum crystallinum	MCHKT2	AY231175.1	AM19G516	high-affinity K+ transporter 1(HKT1)	PMID: 29017432
704	Arabidopsis	AtHKT1	NM_117099.6	AM19G516	high-affinity K+ transporter 1(HKT1)	PMID: 29084222
705	Populus trichocarpa	PeHKT1;1	PeHKT1;1	AM19G516	high-affinity K+ transporter 1(HKT1)	PMID: 30274294
706	Prunus persica	PpHKT1	XM_020555612.1	AM19G516	high-affinity K+ transporter 1(HKT1)	PMID: 30913281
707	Arabidopsis thaliana	AtHKT1	AY685182.1	AM19G516	high-affinity K+ transporter 1(HKT1)	PMID: 31419943
708	Cucumis melo	CmHKT1;1	MK986658.1	AM19G516	high-affinity K+ transporter 1(HKT1)	PMID: 32405802
709	Lycium chinense	LcCRTISO	KJ700839.1	AM19G587	carotenoid isomerase(CRTISO)	PMID: 32174932
710	Leymus chinensis	LcMYB1	KC154048.1	AM19G704	TSL-kinase interacting protein 1(TKI1)	PMID: 23800660
711	Oryza sativa	OsMYB3R-2	LOC_Os01g62410.1	AM19G784	myb domain protein 3r-5(MYB3R-5)	PMID: 17293435
712	Zea mays	ZmMYB3R	XM_008674770.4	AM19G784	myb domain protein 3r-5(MYB3R-5)	PMID: 30798172
713	Oryza sativa	OsMYB91	LOC_Os12g38400.2	AM19G785	myb-like HTH transcriptional regulator family protein(AS1)	PMID: 26025528
714	Tobacco	NtEXPA11	KJ730251.1	AM19G786	expansin A4(EXPA4)	PMID: 32299052
715	Arabidopsis	AtHsfA6a	NM_123751.2	AM20G148	heat shock transcription factor A6B(HSFA6B)	PMID: 24313737
716	Solanum tuberosum	PR10a	NM_001288085.1	AM20G227	#N/A	PMID: 23455709
717	Zea mays	ZmCIPK21	GRMZM2G075002_T01	AM20G4	CBL-interacting protein kinase 1(CIPK1)	PMID: 25153634
718	Arabidopsis thaliana	HMGB3	NM_001035998.1	AM20G423	high mobility group B3(HMGB3)	PMID: 17169924
719	Arabidopsis thaliana	HMGB4	NM_127310.3	AM20G423	high mobility group B3(HMGB3)	PMID: 17169924
720	Oryza sativa	OsTSD2	LOC_Os02g51860.1	AM20G475	S-adenosyl-L-methionine-dependent methyltransferases superfamily protein(TSD2)	PMID: 30536744
721	Zea mays	ZmUPB15	GRMZM2G136443	AM20G491	ubiquitin-specific protease 16(UBP16)	PMID: 30824031
722	Poncirus trifoliata	PtrZPT2-1	KC820894	AM20G565	salt tolerance zinc finger(STZ)	PMID: 28818385
723	Zoysia japonica	ZjZFN1	KT596064.1	AM20G565	salt tolerance zinc finger(STZ)	PMID: 30154810
724	Glycine max	GmWRKY13	DQ322694.1	AM20G595	WRKY DNA-binding protein 7(WRKY7)	PMID: 18384508
725	Gossypium hirsutum	GhWRKY17	HQ651068.1	AM20G595	WRKY DNA-binding protein 7(WRKY7)	PMID: 25261532
726	Zea mays	ZmWRKY17	EU966905	AM20G595	WRKY DNA-binding protein 7(WRKY7)	PMID: 28861611
727	Solanum lycoperiscum	SlWRKY8	NM_001346925.1	AM20G595	WRKY DNA-binding protein 7(WRKY7)	PMID: 31017672
728	Capsicum annuum	CaWRKY27	DQ102364.1	AM20G595	WRKY DNA-binding protein 7(WRKY7)	PMID: 31665666
729	Vitis pseudoreticulata	VpSBP16	JX845247.1	AM20G6	squamosa promoter binding protein-like 1(SPL1)	PMID: 29565279
730	Populus euphratica	PeJRL	XM_011003496.1	AM20G663	Mannose-binding lectin superfamily protein(AT1G19715)	PMID: 30769802
731	Oryza sativa	OsJRL	CM000126.1	AM20G663	Mannose-binding lectin superfamily protein(AT1G19715)	PMID: 27718311
732	Oryza sativa	OsGTγ-2	LOC_Os11g06410	AM20G737	sequence-specific DNA binding transcription factor(AT1G21200)	PMID: 32504260
733	Populus trichocarpa	PdPTP1	XM_006376258.2	AM20G809	protein tyrosine phosphatase 1(PTP1)	PMID: 32033494
734	Arabidopsis	AtACP5	NM_122602	AM20G81	acyl carrier protein 1(ACP1)	PMID: 28642782
735	Arabidopsis	AtLTL1	NM_111300.4	AM21G170	GDSL-like Lipase/Acylhydrolase superfamily protein(AT5G33370)	PMID: 16930315
736	Ipomoea batatas (L.) Lam.	IbNFU1	APWK03000133.1	AM21G38	NFU domain protein 4(NFU4)	PMID: 24695556
737	Cicer arietinum	CAP2	DQ321719.1	AM21G386	DRE-binding protein 2A(DREB2A)	PMID: 16844836
738	Triticum aestivum	TaAIDFa	AY781361.1	AM21G386	DRE-binding protein 2A(DREB2A)	PMID: 18800227
739	Salicornia brachiata	SbDREB2A	GU592205.1	AM21G386	DRE-binding protein 2A(DREB2A)	PMID: 20640426
740	Leymus chinensis	LcDREB3a	EU999998.1	AM21G386	DRE-binding protein 2A(DREB2A)	PMID: 21509473
741	Arabidopsis	AtDREB1	NM_001336696.1	AM21G386	DRE-binding protein 2A(DREB2A)	PMID: 22385556
742	Oryza sativa	OsDREB2A	LOC_Os01g07120.1	AM21G386	DRE-binding protein 2A(DREB2A)	PMID: 24376625
743	Eremosparton songoricum	EsDREB2B	HQ687367.1	AM21G386	DRE-binding protein 2A(DREB2A)	PMID: 24506952
744	Arabidopsis	AtDREB2C	NM_129594.3	AM21G386	DRE-binding protein 2A(DREB2A)	PMID: 24737413
745	Salicornia brachiata	SbDREB2A	GU809211.1	AM21G386	DRE-binding protein 2A(DREB2A)	PMID: 25022621
746	Solanum lycopersicum	SlDREB2	HQ698902.1	AM21G386	DRE-binding protein 2A(DREB2A)	PMID: 26082265
747	Vigna radiata	VrDREB2A	NM_001254013.2	AM21G386	DRE-binding protein 2A(DREB2A)	PMID: 26646381
748	Oryza sativa	OsTPP1	LOC_Os02g44230.1	AM21G521	Haloacid dehalogenase-like hydrolase (HAD) superfamily protein(ATTPPA)	PMID: 18365248
749	Leymus mollis	Lm-6-SFT	KU711081.1	AM21G522	Glycosyl hydrolases family 32 protein(AT1G62660)	PMID: 31159261
750	Oryza sativa	OsHsfB2b	LOC_Os08g43334.1	AM21G608	heat shock transcription factor B2A(HSFB2A)	PMID: 23949687
751	Medicago falcata	MfARL1	JX292786.1	AM21G610	GTP-binding protein 1(GB1)	PMID: 23298681
752	Triticum aestivum	vacuolar ATPase subunit G	DQ491026.1	AM21G64	vacuolar membrane ATPase 10(VMA10)	PMID: 24498005
753	Zea mays	ZmNADP-MDH	X16084.1	AM21G78	lactate/malate dehydrogenase family protein(AT5G58330)	PMID: 28942523
754	Sorghum bicolor (L.) Moench	SbNADP-ME	S55884.1	AM21G78	lactate/malate dehydrogenase family protein(AT5G58330)	PMID: 29847118
755	Suaeda liaotungensis K	SlNAC1	KC176074.1	AM21G783	TCV-interacting protein(TIP)	PMID: 24682461
756	Arabidopsis	Adh	NM_106362.3	AM22G108	alcohol dehydrogenase 1(ADH1)	PMID: 11987307
757	Arabidopsis	AtTrx-h3	NM_123664.4	AM22G188	thioredoxin H-type 1(TRX1)	PMID: 31901883
758	Oryza sativa L.	OsMAPK33	LOC_Os02g05480.1	AM22G193	mitogen-activated protein kinase 1(MPK1)	PMID: 21451255
759	Gossypium hirsutum (Cotton)	GhMPK2	DQ132852.1	AM22G193	mitogen-activated protein kinase 1(MPK1)	PMID: 21590508
760	Brassica napus	BnaABF2	HE616526.1	AM22G244	abscisic acid responsive elements-binding factor 2(ABF2)	PMID: 28597422
761	Chrysanthemum x morifolium	CmMYB2	JF795918.1	AM22G257	myb domain protein 73(MYB73)	PMID: 21901277
762	Oryza sativa	OsMYB102	LOC_Os06g43090.1	AM22G257	myb domain protein 73(MYB73)	PMID: 31072449
763	Glycine max	GmMYB68	DQ822890.1	AM22G257	myb domain protein 73(MYB73)	PMID: 31550433
764	Solanum tuberosum	StDREB2	JN125858.1	AM22G266	cooperatively regulated by ethylene and jasmonate 1(CEJ1)	PMID: 22922109
765	Arabidopsis thaliana	AtSAT32	NM_202194.3	AM22G282	interferon-related developmental regulator family protein / IFRD protein family(SAT32)	PMID: 19210750
766	Glycine max	GmbZIP2	Glyma.06G048500.1.p	AM22G300	basic leucine-zipper 5(bZIP5)	PMID: 31968543
767	Oryza sativa	OsSHMT3	MG799132.1	AM22G329	serine hydroxymethyltransferase 2(SHM2)	PMID: 30941150
768	Tamarix hispida.	ThNAC7	JQ974961.1	AM22G396	NAC domain containing protein 17(NAC017)	PMID: 31336966
769	Arabidopsis thaliana	AtRabG3e	NM_102121.3	AM22G406	RAB GTPase homolog G3A(RABG3A)	PMID: 14657401
770	Populus alba × Populus glandulosa	PagGIa	KT875324.1	AM22G417	gigantea protein (GI)(GI)	PMID: 27565626
771	Populus alba × Populus glandulosa	PagGIb	KT875325.1	AM22G417	gigantea protein (GI)(GI)	PMID: 27565626
772	Populus alba × Populus glandulosa	PagGIc	KT875326.1	AM22G417	gigantea protein (GI)(GI)	PMID: 27565626
773	Gossypium hirsutum	GhCAT1	X52135.1	AM22G424	catalase 2(CAT2)	PMID: 23335985
774	Capsicum annuum	CAbZIP1	AY775332.1	AM22G454	basic region/leucine zipper motif 60(BZIP60)	PMID: 16718483
775	Medicago sativa	MsGME	KF935649.1	AM22G700	GDP-D-mannose 3',5'-epimerase(GME)	PMID: 24975731
776	Glycine max	GmWNK1	NM_001377123.1	AM22G731	with no lysine (K) kinase 1(WNK1)	PMID: 21925762
777	Avicennia marina	Sod1	AF328859.1	AM22G769	copper/zinc superoxide dismutase 1(CSD1)	PMID: 17541718
778	Gossypium hirsutum	GhSOD1	DQ445093.1	AM22G769	copper/zinc superoxide dismutase 1(CSD1)	PMID: 23335985
779	Medicago sativa	MsPOD	L36157.1	AM23G17	peroxidase 2(PA2)	PMID: 27323080
780	Arabidopsis thaliana	prxCa	NM_114770.3	AM23G17	peroxidase 2(PA2)	PMID: 8659887
781	Arabidopsis thaliana	prxEa	NM58381.1	AM23G18	peroxidase 2(PA2)	PMID: 8659887
782	Populus trichocarpa	PtSOS2TD	XM_002324615.3	AM23G243	Protein kinase superfamily protein(SOS2)	PMID: 25641517
783	Malus × Domestica	MdSOS2	FJ457923.1	AM23G243	Protein kinase superfamily protein(SOS2)	PMID: 22108717
784	Tomato	SlSOS2	AJ717348.1	AM23G243	Protein kinase superfamily protein(SOS2)	PMID: 22390672
785	Tomato	SlSOS2	NM_001247281.2	AM23G243	Protein kinase superfamily protein(SOS2)	PMID: 30513478
786	Arabidopsis thaliana	SES1	NM_119097.4	AM23G353	nucleophosmin(AT4G29520)	PMID: 30287478
787	Puccinellia tenuiflora	PutAKT1	GU327382.1	AM23G365	K+ transporter 1(KT1)	PMID: 20532513
788	Glycine soja	GsJAZ2	KT031243.1	AM23G442	jasmonate-zim-domain protein 1(JAZ1)	PMID: 22943855
789	Populus trichocarpa	PtSAP13	Potri.006G052200.1	AM23G50	zinc finger (C2H2 type, AN1-like) family protein(AT2G41835)	PMID: 31744233
790	Arabidopsis	AP2/ERF	NM_129202.1	AM23G599	Integrase-type DNA-binding superfamily protein(HRD)	PMID: 21340699
791	Gossypium hirsutum	GhSPO11-3	XM_016823967.1	AM23G664	Spo11/DNA topoisomerase VI, subunit A protein(RHL2)	PMID: 30426499
792	Arabidopsis thaliana	MUG13.4	AY059918.1	AM23G95	Single-stranded nucleic acid binding R3H protein(AT3G56680)	PMID: 31521214
793	Glycine max	GmVOZ1G	Glyma.10G068900.11.p	AM24G117	vascular plant one zinc finger protein(VOZ1)	PMID: 32245276
794	Pisum sativum	PsLecRLK	EU041719.3	AM24G138	Concanavalin A-like lectin protein kinase family protein(AT4G04960)	PMID: 30604324
795	Oryza sativa	OsLOL5	AJ620677.1	AM24G143	lsd one like 2(LOL2)	PMID: 26920613
796	Oryza sativa	OsGA2ox5	LOC_Os07g01340.1	AM24G189	gibberellin 2-oxidase 8(GA2OX8)	PMID: 24475234
797	Oryza sativa	OsPGK2-P	LOC_Os02g07260.1	AM24G287	phosphoglycerate kinase(PGK)	PMID: 26408146
798	Picea wilsonii	PwHAP5	EU579453.1	AM24G290	nuclear factor Y, subunit C2(NF-YC2)	PMID: 23703145
799	Cynodon dactylon × Cynodon transvaalensis	Cdt-NF-YC1	KF939122.1	AM24G290	nuclear factor Y, subunit C2(NF-YC2)	PMID: 25283804
800	Oryza sativa	ONAC063	LOC_Os08g33910.1	AM24G305	NAC domain containing protein 42(NAC042)	PMID: 19225807
801	Triticum aestivum L.	TaNAC29	KT783450.1	AM24G305	NAC domain containing protein 42(NAC042)	PMID: 26536863
802	Banana	MusaNAC042	KU507533	AM24G305	NAC domain containing protein 42(NAC042)	PMID: 27352311
803	Arabidopsis thaliana	AtJUB1	NM_129861.3	AM24G305	NAC domain containing protein 42(NAC042)	PMID: 31100704
804	Arabidopsis thaliana	AtSIBP1	NM_104452.4	AM24G340	BTB/POZ domain-containing protein(AT1G55760)	PMID: 31817461
805	Picea wilsonii	PwNF-YB3	KP420024.1	AM24G371	nuclear factor Y, subunit B3(NF-YB3)	PMID: 26093308
806	Eleusine coracana	EcbHLH57	KP064138.1	AM24G441	basic helix-loop-helix (bHLH) DNA-binding superfamily protein(ILR3)	PMID: 26366726
807	Salvia miltiorrhiza	SmLEA	AY725206.3	AM24G449	Late embryogenesis abundant protein(LEA14)	PMID: 24595620
808	Triticum aestivum L.	TaST	TaST	AM24G491	fiber (DUF1218)(AT4G27435)	PMID: 21993814
809	Solanum tuberosum	StGA2ox1	XM_006359960.2	AM24G597	gibberellin 2-beta-dioxygenase(ATGA2OX1)	PMID: 30191466
810	Oryza sativa	OsCCD1	LOC_Os12g44310.1	AM24G602	nine-cis-epoxycarotenoid dioxygenase 3(NCED3)	PMID: 27095404
811	Arabidopsis	AtGSTU19	NM_106485.4	AM24G606	glutathione S-transferase TAU 25(GSTU25)	PMID: 25975461
812	Lycopersicon esculentum	LeGSTU2	AY082341.1	AM24G606	glutathione S-transferase TAU 25(GSTU25)	PMID: 26327625
813	Phyllostachys edulis	PeWRKY83	PH01004514G0080	AM24G66	WRKY DNA-binding protein 28(WRKY28)	PMID: 28916739
814	Glycine max	GmWRKY16	XM_003518461.4	AM24G66	WRKY DNA-binding protein 28(WRKY28)	PMID: 30740122
815	Gossypium hirsutum	GhWRKY6	KF669821.1	AM24G744	WRKY family transcription factor(WRKY6)	PMID: 31080461
816	Apium graveolens	MTD	AF067082.1	AM25G130	cinnamyl alcohol dehydrogenase 9(CAD9)	PMID: 11725947
817	Cucumis melo L.	CmSKOR	MF447462	AM25G150	STELAR K+ outward rectifier(SKOR)	PMID: 30080639
818	Cucumis melo L.	CmSKOR	XM_008462282.2	AM25G150	STELAR K+ outward rectifier(SKOR)	PMID: 30080639
819	tomato	JERFs	NM_001247912.2	AM25G155	ethylene response factor 1(ERF1)	PMID: 19203952
820	Lycopersicon esculentum Mill.	TERF1	AY044236.1	AM25G155	ethylene response factor 1(ERF1)	PMID: 15327984
821	Arabidopsis	SRL1	AF249733.1	AM25G167	PRP38 family protein(ATSRL1)	PMID: 12047626
822	Glycine max	GmMYB177	DQ822925.1	AM25G180	Homeodomain-like superfamily protein(RVE1)	PMID: 18725908
823	Citrus paradisi	CpPSY	AF152892.2	AM25G185	PHYTOENE SYNTHASE(PSY)	PMID: 23011078
824	Dendranthema grandiflorum	DgWRKY2	KC615356.1	AM25G30	WRKY DNA-binding protein 13(WRKY13)	PMID: 30012947
825	Setaria italica	SiGRF4	XM_004952840.4	AM25G300	general regulatory factor 7(GRF7)	PMID: 32351536
826	Brachypodium distachyon	BdGF14d	KU933265	AM25G300	general regulatory factor 7(GRF7)	PMID: 28348575
827	Triticum aestivum	TaGF14b	JN650603.1	AM25G300	general regulatory factor 7(GRF7)	PMID: 29616395
828	Brassica rapa subsp. chinensis	BcPMI2	JN039346.1	AM25G306	Mannose-6-phosphate isomerase, type I(DIN9)	PMID: 24430300
829	Oryza sativa	OsMADS25	LOC_Os04g23910.1	AM25G354	AGAMOUS-like 21(AGL21)	PMID: 30303953
830	Arabidopsis thaliana	AtMYB44	NM_126130.2	AM25G428	myb domain protein 73(MYB73)	PMID: 18162593
831	Salicornia brachiata	SbMYB44	KJ027517.1	AM25G428	myb domain protein 73(MYB73)	PMID: 25986050
832	Fagopyrum tataricum	FtMYB13	KT285533.1	AM25G428	myb domain protein 73(MYB73)	PMID: 30227384
833	Gossypium hirsutum	GhMYB73	Gh_A11G0440.1	AM25G428	myb domain protein 73(MYB73)	PMID: 31300139
834	Zea mays	ZmSCE1e	XM_008670775.2	AM25G434	sumo conjugation enzyme 1(SCE1)	PMID: 30824044
835	Jatropha curcus	JcERF	DQ109673.1	AM25G60	Integrase-type DNA-binding superfamily protein(AT4G39780)	PMID: 17103014
836	Pohlia nutans	PnLRR-RLK27	KX159251	AM25G80	leucine-rich repeat transmembrane protein kinase family protein(AT5G10290)	PMID: 28241081
837	Gossypium hirsutum	Gh_D06G0281(DTX/MATE)	Gh_D06G0281.1	AM25G99	MATE efflux family protein(AT5G65380)	PMID: 30930923
838	Brassica napus	LEA	AB083361.1	AM26G252	Late embryogenesis abundant protein (LEA) family protein(AT3G15670)	PMID: 15843933
839	Salicornia europaea	SeVP2	HM490005	AM26G297	Inorganic H pyrophosphatase family protein(AVP1)	PMID: 25920512
840	Arabidopsis	PGDH2	NM_001035984.2	AM26G30	D-3-phosphoglycerate dehydrogenase(PGDH)	PMID: 31779918
841	Arabidopsis thaliana	AtZFP1	NM_106721.2	AM26G317	C2H2 and C2HC zinc fingers superfamily protein(AT5G10970)	PMID: 25074582
842	Arachis diogoi	AdCIPK5	AdCIPK5	AM26G323	CBL-interacting protein kinase 25(CIPK25)	PMID: 31941979
843	Cicer arietinum	CaCIPK25	XM_004498761.3	AM26G323	CBL-interacting protein kinase 25(CIPK25)	PMID: 26442004
844	banana	MusaWRKY71	HM640262.1	AM26G324	WRKY DNA-binding protein 40(WRKY40)	PMID: 24116051
845	Triticum aestivum L.	TaWRKY93	JX679079.1	AM26G324	WRKY DNA-binding protein 40(WRKY40)	PMID: 26106823
846	Zea mays	ZmWRKY114	KJ728368.1	AM26G324	WRKY DNA-binding protein 40(WRKY40)	PMID: 31659429
847	Lycium chinense	LcPDS	KJ143993.1	AM26G34	phytoene desaturase 3(PDS3)	PMID: 32174932
848	Oryza sativa	OsClpD1	LOC_Os02g32520.1	AM26G355	Clp ATPase(ERD1)	PMID: 27457985
849	Oryza sativa	OsMDH1	LOC_Os01g61380.1	AM26G564	malate dehydrogenase(MDH)	PMID: 31161713
850	Salvia miltiorrhiza	SmPPT	MH707439.1	AM26G656	polyprenyltransferase 1(PPT1)	PMID: 31471635
851	Triticum aestivum	vacuolar proton-ATPase subunit A	DQ432014.1	AM26G8	vacuolar ATP synthase subunit A(VHA-A)	PMID: 24498005
852	Oryza sativa L.	OsCPK21	LOC_Os08g42750.1	AM27G182	calcium-dependent protein kinase 30(CPK30)	PMID: 21136139
853	Zingiber officinale	ZoCDPK1	KC544003.1	AM27G182	calcium-dependent protein kinase 30(CPK30)	PMID: 24194837
854	Suaeda salsa	GST	AF321437.1	AM27G221	glutathione S-transferase tau 9(GSTU9)	PMID: 15627705
855	Zea mays	ZmPEAMT1	AY626156.3	AM27G319	S-adenosyl-L-methionine-dependent methyltransferases superfamily protein(XPL1)	PMID: 17914189
856	Physcomitrella Patens	PpAKR1A	XM_024547527.1	AM27G332	NAD(P)-linked oxidoreductase superfamily protein(ATB2)	PMID: 31739643
857	Arabidopsis thaliana	AtNDPK2	AF017640.1	AM27G335	nucleoside diphosphate kinase 2(NDPK2)	PMID: 18027101
858	Arabidopsis	AtNDPK2	NM_125726.4	AM27G335	nucleoside diphosphate kinase 2(NDPK2)	PMID: 25240265
859	Triticum aestivum	vacuolar ATPase subunit C	DQ631548.1	AM27G392	vacuolar ATP synthase subunit C (VATC) / V-ATPase C subunit / vacuolar proton pump C subunit (DET3)(DET3)	PMID: 24498005
860	Solanum lycopersicum	SlbHLH22	Solyc03g097820.1.1	AM27G395	basic helix-loop-helix (bHLH) DNA-binding superfamily protein(AT5G50915)	PMID: 31231412
861	tomato	SlICE1a	NM_001287789.1	AM27G428	basic helix-loop-helix (bHLH) DNA-binding superfamily protein(ICE1)	PMID: 24184451
862	Zoysia japonica	ZjICE2	MH746734.1	AM27G428	basic helix-loop-helix (bHLH) DNA-binding superfamily protein(ICE1)	PMID: 31898148
863	Arabidopsis thaliana	AtIpk2beta	NM_125570.4	AM27G457	inositol polyphosphate kinase 2 beta(IPK2BETA)	PMID: 18165921
864	Thellungiella halophila	ThIPK2	EF110977.1	AM27G457	inositol polyphosphate kinase 2 beta(IPK2BETA)	PMID: 19470090
865	Cucumis sativus	CsPLDα	EF363796	AM27G551	phospholipase D alpha 2(PLDALPHA2)	PMID: 28439282
866	Capsicum annuum	CAPIP2	AY548742.1	AM27G554	Embryo-specific protein 3, (ATS3)(AT5G62200)	PMID: 16900319
867	Solanum lycopersicum L. cv. Lichun	SlTIP2;2	NM_001287367.1	AM27G649	delta tonoplast integral protein(DELTA-TIP)	PMID: 25186161
868	Solanum tuberosum L	StERF94	SGN-U281030	AM27G653	Integrase-type DNA-binding superfamily protein(TINY2)	PMID: 31894122
869	Solanum tuberosum	StDREB1	JN125862.1	AM27G653	Integrase-type DNA-binding superfamily protein(TINY2)	PMID: 23250722
870	Oryza sativa	GW5L	LOC_Os01g09470.1	AM27G673	IQ-domain 26(IQD26)	PMID: 30450718
871	Arabidopsis	AL5	NM_122058.4	AM27G744	alfin-like 5(AL5)	PMID: 25619813
872	Glycine max	GmPHD2	DQ973807.1	AM27G744	alfin-like 5(AL5)	PMID: 19789627
873	Glycine max	GmPHD3	DQ973808.1	AM27G744	alfin-like 5(AL5)	PMID: 19789627
874	Glycine max	GmPHD4	DQ973809.1	AM27G744	alfin-like 5(AL5)	PMID: 19789627
875	Glycine max	GmPHD6	DQ973811.1	AM27G744	alfin-like 5(AL5)	PMID: 19789627
876	Glycine max	GmPHD1	DQ973812.1	AM27G744	alfin-like 5(AL5)	PMID: 19789627
877	Suaeda japonica	RelA/SpoT	AB079577.1	AM27G756	RELA/SPOT homolog 3(RSH3)	PMID: 12552141
878	Solanum lycopersicum	JERF3	EU910896.1	AM27G779	related to AP2 2(RAP2.2)	PMID: 20087656
879	Lycopersicon esculentum Mill.	JERF1	AY044235.1	AM27G779	related to AP2 2(RAP2.2)	PMID: 15300440
880	Lycopersicon esculentum	JERF3	AY383630.1	AM27G779	related to AP2 2(RAP2.2)	PMID: 15604674
881	Capsicum annuum	CaPF1	AY246274.1	AM27G779	related to AP2 2(RAP2.2)	PMID: 16767459
882	Hordeum vulgare	HvRAF	DQ102383.2	AM27G779	related to AP2 2(RAP2.2)	PMID: 16937017
883	Glycine max	GmERF3	NM_001251371.2	AM27G779	related to AP2 2(RAP2.2)	PMID: 19602544
884	Jatropha curcas	JcERF1	HM776314.1	AM27G779	related to AP2 2(RAP2.2)	PMID: 25540008
885	Haynaldia villosa	ERF1-V	FJ711058.1	AM27G779	related to AP2 2(RAP2.2)	PMID: 29238352
886	Oryza sativa	OsSTAP1	LOC_Os03g08470.1	AM27G779	related to AP2 2(RAP2.2)	PMID: 32705427
887	Arabidopsis thaliana	HSFA4A	NM_118004.3	AM28G11	heat shock factor 3(HSF3)	PMID: 24676858
888	Capsicum annuum	CaMRP1	NM_001347659.1	AM28G133	NADH-dependent glutamate synthase 1(GLT1)	PMID: 18427932
889	Brachypodium distachyon	BdPP2CA6	Bradi2g45470	AM28G134	PP2C protein (Clade A protein phosphatases type 2C)(HAI1)	PMID: 28293246
890	Medicago sativa	MsPP2CA1	MK225609.1	AM28G134	PP2C protein (Clade A protein phosphatases type 2C)(HAI1)	PMID: 31513951
891	Arabidopsis thaliana	CNGC10	NM_001197956.2	AM28G138	cyclic nucleotide gated channel 1(CNGC1)	PMID: 25416933
892	Triticum aestivum L.	TaSP	KF307326.1	AM28G23	transmembrane protein, putative (DUF1218)(AT5G17210)	PMID: 26476792
893	Oryza sativa	OsDREB1D	LOC_Os06g06970.1	AM28G251	C-repeat/DRE binding factor 2(CBF2)	PMID: 19712584
894	Glycine max	GmERF135	Glyma.17G145300.1	AM28G332	Integrase-type DNA-binding superfamily protein(AT5G51190)	PMID: 31396249
895	Oryza sativa	OsSta2	LOC_Os02g43820	AM28G332	Integrase-type DNA-binding superfamily protein(AT5G51190)	PMID: 28344585
896	Arabidopsis	AtEXP2	NM_120611.3	AM28G385	expansin A8(EXPA8)	PMID: 24404203
897	Triticum aestivum L.	TaEXPA2	AY589584.1	AM28G385	expansin A8(EXPA8)	PMID: 27545692
898	Tamarix androssowi	TaMnSOD	AY573576.2	AM28G387	manganese superoxide dismutase 1(MSD1)	PMID: 19830589
899	Dunaliella salina	MnSOD	JQ679012.1	AM28G387	manganese superoxide dismutase 1(MSD1)	PMID: 23712604
900	Arabidopsis thaliana	AtCaN2	NM_201920.3	AM28G415	Ca-2+ dependent nuclease(CAN)	PMID: 30824054
901	Festuca arundinacea Schreb	FaDREB2	AY436639.1	AM28G425	DRE-binding protein 2A(DREB2A)	PMID: 22067051
902	Erianthus arundinaceus	EaDREB2	KJ670161.1	AM28G425	DRE-binding protein 2A(DREB2A)	PMID: 25477204
903	Oryza sativa L.	OsRLCK253	LOC_Os08g28710.1	AM28G463	CRINKLY4 related 3(CCR3)	PMID: 21534973
904	Arabidopsis thaliana	AtSKIP	NM_106368.5	AM28G473	chromatin protein family(SKIP)	PMID: 19765229
905	Solanum lycopersicum	SlCOMT1	XM_004234980.3	AM28G59	O-methyltransferase 1(OMT1)	PMID: 30999664
906	Carex rigescens	CrCOMT	MK211163.1	AM28G59	O-methyltransferase 1(OMT1)	PMID: 31473792
907	Cucurbita ficifolia	CfPIP2;1	EF202177.1	AM28G595	plasma membrane intrinsic protein 2;5(PIP2;5)	PMID: 17675323
908	Glycine soja	GsPIP2;1	FJ825766.1	AM28G595	plasma membrane intrinsic protein 2;5(PIP2;5)	PMID: 25358447
909	Malus zumi cultivar Mats	MzPIP2;1	KR349329.1	AM28G595	plasma membrane intrinsic protein 2;5(PIP2;5)	PMID: 26562158
910	Sesuvium portulacastrum	SpAQP1	KP893563.1	AM28G595	plasma membrane intrinsic protein 2;5(PIP2;5)	PMID: 26581952
911	Hordeum vulgare	HvPIP2;5	AB377270.1	AM28G595	plasma membrane intrinsic protein 2;5(PIP2;5)	PMID: 27818670
912	Malus domestica	MpPIP2;1	XM_008365285.3	AM28G595	plasma membrane intrinsic protein 2;5(PIP2;5)	PMID: 31362376
913	Paeonia suffruticosa	PSK1	FE529999	AM28G632	SKP1-like 10(SK10)	PMID: 27787596
914	Arabidopsis thaliana	AtCYSb	NM_180239.4	AM28G7	cystatin B(CYSB)	PMID: 18523728
915	Medicago sativa	MsHsp23	KM604227.1	AM28G83	heat shock protein 21(HSP21)	PMID: 25049632
916	Triticum aestivum	TaST	AY956330.1	AM29G128	transmembrane 50A-like protein(AT1G36980)	PMID: 21993814
917	Zea mays	ZmMPK5	EU965114.1	AM29G133	MAP kinase 6(MPK6)	PMID: 23952812
918	Arabidopsis thaliana	Ath-ALDH3	NM_119588.6	AM29G191	aldehyde dehydrogenase 3H1(ALDH3H1)	PMID: 12904208
919	Solanum lycopersicum	SlAREB	AY530758.1	AM29G294	abscisic acid responsive elements-binding factor 2(ABF2)	PMID: 20358223
920	Arabidopsis thaliana	AtABF3	NM_179159.4	AM29G294	abscisic acid responsive elements-binding factor 2(ABF2)	PMID: 27721135
921	Fagopyrum tartaricum	FtbZIP5	MN120689.1	AM29G294	abscisic acid responsive elements-binding factor 2(ABF2)	PMID: 32046219
922	Malus domestica	MdBZR1	MDP0000157809	AM29G362	Brassinosteroid signaling Positive regulator (BZR1) family protein(BZR1)	PMID: 31827478
923	Oryza sativa	OsPEX11	LOC_Os03g19010.1	AM29G364	peroxin 11A(PEX11A)	PMID: 27695459
924	Spartina alterniflora	SaVHAc1	EH277293.1	AM29G445	ATPase, F0/V0 complex, subunit C protein(AVA-P2)	PMID: 30258451
925	Ipomoea batatas (L.) Lam.)	IbARF5	XM_031258613.1	AM29G453	Transcriptional factor B3 family protein / auxin-responsive factor AUX/IAA-like protein(MP)	PMID: 30254657
926	Musa acuminata	MaROP5g	MaRop5g	AM29G494	RAC-like 3(RAC3)	PMID: 30314273
927	Arabidopsis thaliana	FYVE1	NM_101865.4	AM29G498	1-phosphatidylinositol-3-phosphate 5-kinase FAB1A(FAB1A)	PMID: 32540007
928	Populus	ERF76	XM_002306676.2	AM29G587	ethylene response factor 110(ERF110)	PMID: 27123829
929	Hordeum vulgare	HvASR5	AK249751.1	AM29G591	#N/A	PMID: 31129469
930	Phyllostachys edulis	PheASR2	PH01000696G0310	AM29G591	#N/A	PMID: 32563042
931	Salicornia brachiata	SbASR-1	EU746399.1	AM29G591	#N/A	PMID: 22639284
932	Suaeda liaotungensis K.	SlASR	KC460335.1	AM29G591	#N/A	PMID: 25088570
933	Ipomoea pescaprae	IpASR	MF680587.1	AM29G591	#N/A	PMID: 30071625
934	Oryza sativa	OsASR1	LOC_Os11g06720.1	AM29G591	#N/A	PMID: 32117337
935	Withania somnifera	WsSGTL1	DQ356887.1	AM29G595	UDP-Glycosyltransferase superfamily protein(UGT80B1)	PMID: 23646175
936	Glycine max	GmDREB2	DQ208968.1	AM29G619	DREB and EAR motif protein 3(DEAR3)	PMID: 17178106
937	Gossypium hirsutum	GhDREB	AF509502.1	AM29G619	DREB and EAR motif protein 3(DEAR3)	PMID: 19005655
938	Populus trichocarpa	PtHMGR	XM_002316990.2	AM29G700	hydroxy methylglutaryl CoA reductase 1(HMG1)	PMID: 31574532
939	Ipomoea batatas	swpa4	AY206409.1	AM29G762	Peroxidase superfamily protein(AT1G14550)	PMID: 18224366
940	Oryza sativa	OsITL1	AC135157.2	AM29G825	Inositol 1,3,4-trisphosphate 5/6-kinase family protein(AT4G08170)	PMID: 18421420
941	Glycine max	GmbZIP1	NM_001251761.2	AM30G131	abscisic acid responsive element-binding factor 1(ABF1)	PMID: 21331631
942	Arabidopsis	ABF4	NM_001203005.2	AM30G131	abscisic acid responsive element-binding factor 1(ABF1)	PMID: 30143991
943	Ipomoea batatas	IbABF4	MK503986.1	AM30G131	abscisic acid responsive element-binding factor 1(ABF1)	PMID: 31156685
944	Brassica napus	BnaAOX1b	BnaA1.AOX1b	AM30G210	alternative oxidase 2(AOX2)	PMID: 31484671
945	Physcomitrella patens	PpAOX	XM_001774806.1	AM30G210	alternative oxidase 2(AOX2)	PMID: 31119292
946	Polytrichastrum alpinum	PaFKBP12	PaFKBP12_CDS	AM30G224	FK506-binding protein 12(FKBP12)	PMID: 29247292
947	Glycine max	SPK-3	NM_001249814.1	AM30G266	SNF1-related protein kinase 2.10(SNRK2.10)	PMID: 9267431
948	Glycine max	SPK-4	NM_001251369.1	AM30G266	SNF1-related protein kinase 2.10(SNRK2.10)	PMID: 9267431
949	Triticum turgidum	TdPIP2;1	EU182655.1	AM30G30	plasma membrane intrinsic protein 2;8(PIP2;8)	PMID: 31091755
950	Arabidopsis thaliana	AtGluR2	NM_001342335.1	AM30G306	glutamate receptor 2(GLUR2)	PMID: 11158446
951	Medicago sativa	Alfin1	L07291.1	AM30G313	alfin-like 6(AL6)	PMID: 10750899
952	Glycine max	GmPHD5	DQ973810.1	AM30G313	alfin-like 6(AL6)	PMID: 19789627
953	Aeluropus littoralis	AlTMP1	KY321744	AM30G331	Low temperature and salt responsive protein family(RCI2A)	PMID: 28338609
954	Aeluropus littoralis	AlTMP2	KY321745.1	AM30G331	Low temperature and salt responsive protein family(RCI2A)	PMID: 29450758
955	Thellungiella salsuginea	TsGOLS2	AF499723.2	AM30G345	galactinol synthase 1(GolS1)	PMID: 23728391
956	Salicornia brachiata	SbSRP	KX242114	AM30G414	Rubber elongation factor protein (REF)(AT3G05500)	PMID: 28473839
957	Cucumis sativus	CsPNG1	NM_124335.3	AM30G463	peptide-N-glycanase 1(PNG1)	PMID: 32142987
958	Arabidopsis thaliana	ABA2	NM_104113.5	AM30G486	NAD(P)-binding Rossmann-fold superfamily protein(ABA2)	PMID: 17189333
959	Arabidopsis thaliana	AtCSP3	NM_127341.4	AM30G50	glycine-rich protein 2B(GRP2B)	PMID: 24251108
960	Arabidopsis	AtCSP2	NM_120029.3	AM30G50	glycine-rich protein 2B(GRP2B)	PMID: 26252779
961	Salicornia brachiata	SbSI-2	JX872273.1	AM30G507	hypothetical protein(AT3G57450)	PMID: 24999628
962	Oryza sativa	OSISAP1	LOC_Os09g31200.1	AM30G530	A20/AN1-like zinc finger family protein(SAP5)	PMID: 15079051
963	Lobularia maritima	LmSAP	KY618800.1	AM30G530	A20/AN1-like zinc finger family protein(SAP5)	PMID: 32290960
964	Tomato	SlGRAS40	Solyc08g078800	AM30G646	GRAS family transcription factor(HAM3)	PMID: 29018467
965	Triticum aestivum	vacuolar ATPase subunit A	JN033547.1	AM30G77	vacuolar proton ATPase A3(VHA-A3)	PMID: 24498005
966	Tamarix androssowii	TaLEA	DQ663481.2	AM31G17	senescence-associated gene 21(SAG21)	PMID: 23840708
967	Gossypium barbadense	GbRLK	KC422776.1	AM31G251	Protein kinase superfamily protein(AT5G24080)	PMID: 23915077
968	Oryza sativa	MHZ6/OsEIL1	Os07t0685700-01	AM31G283	Ethylene insensitive 3 family protein(EIN3)	PMID: 25995326
969	Avicennia officinalis	AoNHX1	AoNHX1	AM31G40	sodium hydrogen exchanger 2(NHX2)	PMID: 31350571
970	Hordeum vulgare	HvPIP2;1	AB009307.1	AM31G439	plasma membrane intrinsic protein 2(PIP2B)	PMID: 14701933
971	Oryza sativa	OsDSR2	LOC_Os01g62200.1	AM31G488	UPSTREAM OF FLC protein (DUF966)(AT5G59790)	PMID: 24247850
972	Spinacia oleracea	cytAPX	X62077.1	AM31G500	ascorbate peroxidase 1(APX1)	PMID: 23750614
973	Ipomoea batatas	APX	AY206407.1	AM31G500	ascorbate peroxidase 1(APX1)	PMID: 27620271
974	Arabidopsis thaliana L.	APX	NM_001123772.2	AM31G500	ascorbate peroxidase 1(APX1)	PMID: 15153190
975	Oryza sativa	OsAPXb	AB053297.1	AM31G500	ascorbate peroxidase 1(APX1)	PMID: 17571267
976	Oryza sativa	OsAPx2	LOC_Os07g49400.2	AM31G500	ascorbate peroxidase 1(APX1)	PMID: 22848448
977	Oryza sativa	RMtATP6	AB055076.1	AM31G520	ATP synthase(AT5G59613)	PMID: 16317034
978	Brassica napa	FAD3	L01418.1	AM31G535	fatty acid desaturase 3(FAD3)	PMID: 16236147
979	Solanum lycopersicum	LeFAD3	NM_001246862.2	AM31G535	fatty acid desaturase 3(FAD3)	PMID: 24129846
980	Chorispora bungeana	CbFAD3	KM591203.1	AM31G535	fatty acid desaturase 3(FAD3)	PMID: 29432580
981	Oryza sativa	OsChI1	LOC_Os01g61160.1	AM31G550	laccase 13(LAC13)	PMID: 25218040
982	Triticum aestivum L.	TaCIPK29	JX243013.1	AM31G566	SOS3-interacting protein 4(SIP4)	PMID: 23922838
983	Triticum aestivum L.	TaGCN5	CM022213.1	AM31G89	histone acetyltransferase of the GNAT family 1(HAG1)	PMID: 30394596
984	Arabidopsis	AtHAG1	NM_115318.3	AM31G89	histone acetyltransferase of the GNAT family 1(HAG1)	PMID: 30394596
985	Arabidopsis	PGDH3	NM_112835.4	AMUNG144	D-3-phosphoglycerate dehydrogenase(EDA9)	PMID: 31779918
986	Arabidopsis	PGDH1	NM_119583.4	AMUNG144	D-3-phosphoglycerate dehydrogenase(EDA9)	PMID: 31779918
987	Dendronthema grandiform	DgNAC1	HQ317452.1	AMUNG337	NAC domain containing protein 35(LOV1)	PMID: 21660574
988	Triticum aestivum	TaNAC67	KF646593.1	AMUNG337	NAC domain containing protein 35(LOV1)	PMID: 24427285
989	Dendronthema grandiform	DgNAC1	HQ317452	AMUNG337	NAC domain containing protein 35(LOV1)	PMID: 28116501
990	Arabidopsis thaliana	AtABCG36	NM_104680.3	AMUNG366	pleiotropic drug resistance 9(ABCG37)	PMID: 20088904
991	Eutrema salsugineum	EsCSP41b	AK352800.1	AMUNG376	chloroplast RNA binding protein(CRB)	PMID: 26123393
992	Jatropha curcas	JcLEA	JcLEA	AMUNG449	Seed maturation protein(AT5G27980)	PMID: 24391737
993	Triticum aestivum	vacuolar ATPase subunit c	DQ631550.1	AMUNG52	ATPase, F0/V0 complex, subunit C protein(AVA-P2)	PMID: 24498005
994	Poncirus trifoliata	PtADC	HQ008237.1	AMUNG53	arginine decarboxylase 1(ADC1)	PMID: 21282323
995	Beta vulgaris	BveIF1A	AJ251896.1	AMUNG747	Nucleic acid-binding, OB-fold-like protein(AT2G04520)	PMID: 12713533
996	Morus alba L.	MnDREB4A	KF678389.1	AMUNG766	Integrase-type DNA-binding superfamily protein(AT1G01250)	PMID: 26695076
997	Puccinellia tenuiflora	NaCI-158	NaCI-158	No Homology	#N/A	PMID: 25238412
998	Puccinellia tenuiflora	NaCl-167	NaCl-167	No Homology	#N/A	PMID: 25238412
999	Cajanus cajan	CcCDR	LN873391.1	No Homology	#N/A	PMID: 28275855
1000	Physcomitrella patens	PpDHNA	AY365466.1	No Homology	#N/A	PMID: 28798765
1001	Physcomitrella patens	PpDHNC	XM_001784694.1	No Homology	#N/A	PMID: 28798765
1002	Limonium bicolor	LbTTG1	Lb106501	No Homology	#N/A	PMID: 31781150
1003	Medicago sativa	MsLEA4-4	XM_003595646.1	No Homology	#N/A	PMID: 32497140
1004	Triticum aestivum	LCT1	AF015523.2	No Homology	#N/A	PMID: 11457957
1005	Hordeum vulgare	HVA1	X78205.1	No Homology	#N/A	PMID: 12226181
1006	Porteresia coarctata	PcSrp	AF110148.1	No Homology	#N/A	PMID: 16450172
1007	Triticum aestivum L.	TaLEA1	AY148490.1	No Homology	#N/A	PMID: 17452795
1008	Triticum aestivum	WRSI5	AY549888.2	No Homology	#N/A	PMID: 18433440
1009	Glycine max	GMCHI	EU699765.1	No Homology	#N/A	PMID: 18825384
1010	Nicotiana tabacum	NtPI	EF408803.1	No Homology	#N/A	PMID: 19179349
1011	Triticum aestivum	TaSTRG	EF599631.1	No Homology	#N/A	PMID: 19481835
1012	Camellia sinensis	CsCOR1	EU563236.2	No Homology	#N/A	PMID: 20206599
1013	Salicornia brachiata	SbSI-1	JF965339.1	No Homology	#N/A	PMID: 21655957
1014	banana	MusaDHN-1	JF320824.1	No Homology	#N/A	PMID: 21671068
1015	Oryza sativa	OSRIP18	LOC_Os07g37090.1	No Homology	#N/A	PMID: 22038450
1016	Sugarcane	Scdr1	JN979786.1	No Homology	#N/A	PMID: 22984543
1017	Leymus chinensis	LcSAIN2	JX861860.1	No Homology	#N/A	PMID: 23353766
1018	Leymus chinensis	LcSAIN1	JX972110.1	No Homology	#N/A	PMID: 23695503
1019	Arabidopsis	COR15A	NM_129815.5	No Homology	#N/A	PMID: 24737413
1020	Hordeum vulgare subsp. vulgare	HVA1	X13498.1	No Homology	#N/A	PMID: 25200982
1021	Solanum habrochaites	ShDHN	KF585024.1	No Homology	#N/A	PMID: 25576005
1022	Triticum turgidum	DHN-5	AY619566.2	No Homology	#N/A	PMID: 26105651
1023	Salicornia brachiata	SbSI-1	JF965339	No Homology	#N/A	PMID: 28751902
1024	Arabidopsis thaliana	CYSTM3	NM_001333758.1	No Homology	#N/A	PMID: 30701352
1025	Ammopiptanthus mongolicus	AmDHN200	MH512941.1	No Homology	#N/A	PMID: 32033313
