# Supplementary material for: A reference-grade genome identifies salt-tolerance genes from the salt-secreting mangrove species Avicennia marina
Source: Commun Biol. 2021 Jul 8;4:851. doi: 10.1038/s42003-021-02384-8 (PMC8266904; doi:10.1038/s42003-021-02384-8)
Supplement: Supplementary file 4 — Supplementary Data 2 [file 42003_2021_2384_MOESM4_ESM.xlsx]

## Sheet: Fig.1a.a
Chromosome	Size
chr01	22902688
chr02	22578350
chr03	18036886
chr04	16862022
chr05	16650142
chr06	16136396
chr07	15795693
chr08	15323202
chr09	14991785
chr10	14857311
chr11	14780820
chr12	14681320
chr13	14606477
chr14	14576716
chr15	13834444
chr16	13672860
chr17	13617017
chr18	13532508
chr19	13264738
chr20	13077689
chr21	12990827
chr22	12932350
chr23	12781670
chr24	12205179
chr25	12115324
chr26	11987750
chr27	11989489
chr28	11498083
chr29	11386882
chr30	11234006
chr31	11080899

## Sheet: Fig1a.b
Chromosomes	Start	End	GC%
chr01	1	500000	0.311
chr01	500001	1000000	0.37
chr01	1000001	1500000	0.503
chr01	1500001	2000000	0.404
chr01	2000001	2500000	0.332
chr01	2500001	3000000	0.394
chr01	3000001	3500000	0.386
chr01	3500001	4000000	0.266
chr01	4000001	4500000	0.258
chr01	4500001	5000000	0.403
chr01	5000001	5500000	0.267
chr01	5500001	6000000	0.366
chr01	6000001	6500000	0.333
chr01	6500001	7000000	0.365
chr01	7000001	7500000	0.365
chr01	7500001	8000000	0.375
chr01	8000001	8500000	0.364
chr01	8500001	9000000	0.29
chr01	9000001	9500000	0.251
chr01	9500001	10000000	0.284
chr01	10000001	10500000	0.365
chr01	10500001	11000000	0.345
chr01	11000001	11500000	0.35
chr01	11500001	12000000	0.34
chr01	12000001	12500000	0.44
chr01	12500001	13000000	0.292
chr01	13000001	13500000	0.274
chr01	13500001	14000000	0.335
chr01	14000001	14500000	0.198
chr01	14500001	15000000	0.229
chr01	15000001	15500000	0.406
chr01	15500001	16000000	0.303
chr01	16000001	16500000	0.272
chr01	16500001	17000000	0.257
chr01	17000001	17500000	0.224
chr01	17500001	18000000	0.439
chr01	18000001	18500000	0.337
chr01	18500001	19000000	0.401
chr01	19000001	19500000	0.362
chr01	19500001	20000000	0.32
chr01	20000001	20500000	0.418
chr01	20500001	21000000	0.314
chr01	21000001	21500000	0.413
chr01	21500001	22000000	0.376
chr01	22000001	22500000	0.353
chr01	22500001	22902688	0.469
chr02	1	500000	0.396
chr02	500001	1000000	0.35
chr02	1000001	1500000	0.475
chr02	1500001	2000000	0.341
chr02	2000001	2500000	0.328
chr02	2500001	3000000	0.208
chr02	3000001	3500000	0.291
chr02	3500001	4000000	0.28
chr02	4000001	4500000	0.301
chr02	4500001	5000000	0.338
chr02	5000001	5500000	0.303
chr02	5500001	6000000	0.177
chr02	6000001	6500000	0.381
chr02	6500001	7000000	0.411
chr02	7000001	7500000	0.325
chr02	7500001	8000000	0.349
chr02	8000001	8500000	0.263
chr02	8500001	9000000	0.368
chr02	9000001	9500000	0.333
chr02	9500001	10000000	0.316
chr02	10000001	10500000	0.332
chr02	10500001	11000000	0.281
chr02	11000001	11500000	0.327
chr02	11500001	12000000	0.37
chr02	12000001	12500000	0.28
chr02	12500001	13000000	0.347
chr02	13000001	13500000	0.39
chr02	13500001	14000000	0.334
chr02	14000001	14500000	0.376
chr02	14500001	15000000	0.371
chr02	15000001	15500000	0.23
chr02	15500001	16000000	0.301
chr02	16000001	16500000	0.344
chr02	16500001	17000000	0.331
chr02	17000001	17500000	0.236
chr02	17500001	18000000	0.333
chr02	18000001	18500000	0.337
chr02	18500001	19000000	0.275
chr02	19000001	19500000	0.35
chr02	19500001	20000000	0.365
chr02	20000001	20500000	0.371
chr02	20500001	21000000	0.346
chr02	21000001	21500000	0.357
chr02	21500001	22000000	0.309
chr02	22000001	22500000	0.496
chr02	22500001	22578350	0.445
chr03	1	500000	0.424
chr03	500001	1000000	0.22
chr03	1000001	1500000	0.363
chr03	1500001	2000000	0.271
chr03	2000001	2500000	0.291
chr03	2500001	3000000	0.341
chr03	3000001	3500000	0.355
chr03	3500001	4000000	0.304
chr03	4000001	4500000	0.36
chr03	4500001	5000000	0.25
chr03	5000001	5500000	0.364
chr03	5500001	6000000	0.364
chr03	6000001	6500000	0.315
chr03	6500001	7000000	0.402
chr03	7000001	7500000	0.296
chr03	7500001	8000000	0.303
chr03	8000001	8500000	0.399
chr03	8500001	9000000	0.35
chr03	9000001	9500000	0.34
chr03	9500001	10000000	0.404
chr03	10000001	10500000	0.353
chr03	10500001	11000000	0.344
chr03	11000001	11500000	0.335
chr03	11500001	12000000	0.383
chr03	12000001	12500000	0.341
chr03	12500001	13000000	0.376
chr03	13000001	13500000	0.342
chr03	13500001	14000000	0.221
chr03	14000001	14500000	0.24
chr03	14500001	15000000	0.502
chr03	15000001	15500000	0.196
chr03	15500001	16000000	0.433
chr03	16000001	16500000	0.367
chr03	16500001	17000000	0.322
chr03	17000001	17500000	0.293
chr03	17500001	18000000	0.335
chr03	18000001	18036886	0.458
chr04	1	500000	0.358
chr04	500001	1000000	0.372
chr04	1000001	1500000	0.276
chr04	1500001	2000000	0.369
chr04	2000001	2500000	0.346
chr04	2500001	3000000	0.368
chr04	3000001	3500000	0.374
chr04	3500001	4000000	0.349
chr04	4000001	4500000	0.269
chr04	4500001	5000000	0.357
chr04	5000001	5500000	0.235
chr04	5500001	6000000	0.313
chr04	6000001	6500000	0.387
chr04	6500001	7000000	0.335
chr04	7000001	7500000	0.344
chr04	7500001	8000000	0.372
chr04	8000001	8500000	0.321
chr04	8500001	9000000	0.366
chr04	9000001	9500000	0.194
chr04	9500001	10000000	0.203
chr04	10000001	10500000	0.383
chr04	10500001	11000000	0.341
chr04	11000001	11500000	0.398
chr04	11500001	12000000	0.381
chr04	12000001	12500000	0.319
chr04	12500001	13000000	0.49
chr04	13000001	13500000	0.269
chr04	13500001	14000000	0.183
chr04	14000001	14500000	0.519
chr04	14500001	15000000	0.302
chr04	15000001	15500000	0.377
chr04	15500001	16000000	0.268
chr04	16000001	16500000	0.242
chr04	16500001	16862022	0.452
chr05	1	500000	0.385
chr05	500001	1000000	0.319
chr05	1000001	1500000	0.371
chr05	1500001	2000000	0.376
chr05	2000001	2500000	0.403
chr05	2500001	3000000	0.315
chr05	3000001	3500000	0.379
chr05	3500001	4000000	0.36
chr05	4000001	4500000	0.34
chr05	4500001	5000000	0.314
chr05	5000001	5500000	0.389
chr05	5500001	6000000	0.356
chr05	6000001	6500000	0.358
chr05	6500001	7000000	0.316
chr05	7000001	7500000	0.319
chr05	7500001	8000000	0.349
chr05	8000001	8500000	0.321
chr05	8500001	9000000	0.342
chr05	9000001	9500000	0.286
chr05	9500001	10000000	0.336
chr05	10000001	10500000	0.323
chr05	10500001	11000000	0.289
chr05	11000001	11500000	0.353
chr05	11500001	12000000	0.411
chr05	12000001	12500000	0.375
chr05	12500001	13000000	0.453
chr05	13000001	13500000	0.281
chr05	13500001	14000000	0.317
chr05	14000001	14500000	0.245
chr05	14500001	15000000	0.335
chr05	15000001	15500000	0.313
chr05	15500001	16000000	0.402
chr05	16000001	16500000	0.389
chr05	16500001	16650142	0.475
chr06	1	500000	0.387
chr06	500001	1000000	0.368
chr06	1000001	1500000	0.365
chr06	1500001	2000000	0.441
chr06	2000001	2500000	0.35
chr06	2500001	3000000	0.346
chr06	3000001	3500000	0.288
chr06	3500001	4000000	0.185
chr06	4000001	4500000	0.294
chr06	4500001	5000000	0.347
chr06	5000001	5500000	0.35
chr06	5500001	6000000	0.342
chr06	6000001	6500000	0.296
chr06	6500001	7000000	0.293
chr06	7000001	7500000	0.365
chr06	7500001	8000000	0.333
chr06	8000001	8500000	0.3
chr06	8500001	9000000	0.415
chr06	9000001	9500000	0.397
chr06	9500001	10000000	0.32
chr06	10000001	10500000	0.309
chr06	10500001	11000000	0.291
chr06	11000001	11500000	0.321
chr06	11500001	12000000	0.285
chr06	12000001	12500000	0.258
chr06	12500001	13000000	0.342
chr06	13000001	13500000	0.312
chr06	13500001	14000000	0.299
chr06	14000001	14500000	0.316
chr06	14500001	15000000	0.361
chr06	15000001	15500000	0.294
chr06	15500001	16000000	0.296
chr06	16000001	16136396	0.455
chr07	1	500000	0.415
chr07	500001	1000000	0.439
chr07	1000001	1500000	0.308
chr07	1500001	2000000	0.364
chr07	2000001	2500000	0.38
chr07	2500001	3000000	0.329
chr07	3000001	3500000	0.358
chr07	3500001	4000000	0.229
chr07	4000001	4500000	0.309
chr07	4500001	5000000	0.493
chr07	5000001	5500000	0.392
chr07	5500001	6000000	0.272
chr07	6000001	6500000	0.399
chr07	6500001	7000000	0.196
chr07	7000001	7500000	0.278
chr07	7500001	8000000	0.41
chr07	8000001	8500000	0.315
chr07	8500001	9000000	0.234
chr07	9000001	9500000	0
chr07	9500001	10000000	0.402
chr07	10000001	10500000	0.358
chr07	10500001	11000000	0.312
chr07	11000001	11500000	0.285
chr07	11500001	12000000	0.332
chr07	12000001	12500000	0.331
chr07	12500001	13000000	0.347
chr07	13000001	13500000	0.361
chr07	13500001	14000000	0.245
chr07	14000001	14500000	0.302
chr07	14500001	15000000	0.324
chr07	15000001	15500000	0.286
chr07	15500001	15795693	0.413
chr08	1	500000	0.443
chr08	500001	1000000	0.403
chr08	1000001	1500000	0.296
chr08	1500001	2000000	0.391
chr08	2000001	2500000	0.194
chr08	2500001	3000000	0.229
chr08	3000001	3500000	0.356
chr08	3500001	4000000	0.297
chr08	4000001	4500000	0.344
chr08	4500001	5000000	0.218
chr08	5000001	5500000	0.421
chr08	5500001	6000000	0.334
chr08	6000001	6500000	0.373
chr08	6500001	7000000	0.307
chr08	7000001	7500000	0.238
chr08	7500001	8000000	0.376
chr08	8000001	8500000	0.389
chr08	8500001	9000000	0.378
chr08	9000001	9500000	0.376
chr08	9500001	10000000	0.418
chr08	10000001	10500000	0.321
chr08	10500001	11000000	0.259
chr08	11000001	11500000	0.369
chr08	11500001	12000000	0.471
chr08	12000001	12500000	0.28
chr08	12500001	13000000	0.269
chr08	13000001	13500000	0.241
chr08	13500001	14000000	0.329
chr08	14000001	14500000	0.235
chr08	14500001	15000000	0.26
chr08	15000001	15323202	0.472
chr09	1	500000	0.339
chr09	500001	1000000	0.341
chr09	1000001	1500000	0.282
chr09	1500001	2000000	0.211
chr09	2000001	2500000	0.386
chr09	2500001	3000000	0.26
chr09	3000001	3500000	0.202
chr09	3500001	4000000	0.418
chr09	4000001	4500000	0.355
chr09	4500001	5000000	0.323
chr09	5000001	5500000	0.233
chr09	5500001	6000000	0.301
chr09	6000001	6500000	0.323
chr09	6500001	7000000	0.355
chr09	7000001	7500000	0.405
chr09	7500001	8000000	0.301
chr09	8000001	8500000	0.372
chr09	8500001	9000000	0.33
chr09	9000001	9500000	0.273
chr09	9500001	10000000	0.369
chr09	10000001	10500000	0.321
chr09	10500001	11000000	0.189
chr09	11000001	11500000	0.212
chr09	11500001	12000000	0.237
chr09	12000001	12500000	0.285
chr09	12500001	13000000	0.24
chr09	13000001	13500000	0.325
chr09	13500001	14000000	0.318
chr09	14000001	14500000	0.333
chr09	14500001	14991785	0.416
chr10	1	500000	0.366
chr10	500001	1000000	0.388
chr10	1000001	1500000	0.36
chr10	1500001	2000000	0.297
chr10	2000001	2500000	0.326
chr10	2500001	3000000	0.442
chr10	3000001	3500000	0.24
chr10	3500001	4000000	0.351
chr10	4000001	4500000	0.44
chr10	4500001	5000000	0.375
chr10	5000001	5500000	0.306
chr10	5500001	6000000	0.258
chr10	6000001	6500000	0.411
chr10	6500001	7000000	0.293
chr10	7000001	7500000	0.318
chr10	7500001	8000000	0.342
chr10	8000001	8500000	0.35
chr10	8500001	9000000	0.286
chr10	9000001	9500000	0.274
chr10	9500001	10000000	0.354
chr10	10000001	10500000	0.353
chr10	10500001	11000000	0.184
chr10	11000001	11500000	0.272
chr10	11500001	12000000	0.276
chr10	12000001	12500000	0.237
chr10	12500001	13000000	0.427
chr10	13000001	13500000	0.369
chr10	13500001	14000000	0.399
chr10	14000001	14500000	0.402
chr10	14500001	14857311	0.444
chr11	1	500000	0.311
chr11	500001	1000000	0.424
chr11	1000001	1500000	0.249
chr11	1500001	2000000	0.204
chr11	2000001	2500000	0.278
chr11	2500001	3000000	0.425
chr11	3000001	3500000	0.344
chr11	3500001	4000000	0.256
chr11	4000001	4500000	0.37
chr11	4500001	5000000	0.311
chr11	5000001	5500000	0.321
chr11	5500001	6000000	0.352
chr11	6000001	6500000	0.37
chr11	6500001	7000000	0.21
chr11	7000001	7500000	0.304
chr11	7500001	8000000	0.318
chr11	8000001	8500000	0.321
chr11	8500001	9000000	0.386
chr11	9000001	9500000	0.517
chr11	9500001	10000000	0.316
chr11	10000001	10500000	0.253
chr11	10500001	11000000	0.345
chr11	11000001	11500000	0.424
chr11	11500001	12000000	0.287
chr11	12000001	12500000	0.42
chr11	12500001	13000000	0.221
chr11	13000001	13500000	0.288
chr11	13500001	14000000	0.331
chr11	14000001	14500000	0.193
chr11	14500001	14780820	0.445
chr12	1	500000	0.292
chr12	500001	1000000	0.307
chr12	1000001	1500000	0.282
chr12	1500001	2000000	0.439
chr12	2000001	2500000	0.362
chr12	2500001	3000000	0.398
chr12	3000001	3500000	0.205
chr12	3500001	4000000	0.341
chr12	4000001	4500000	0.364
chr12	4500001	5000000	0.366
chr12	5000001	5500000	0.356
chr12	5500001	6000000	0.253
chr12	6000001	6500000	0.342
chr12	6500001	7000000	0.322
chr12	7000001	7500000	0.363
chr12	7500001	8000000	0.323
chr12	8000001	8500000	0.289
chr12	8500001	9000000	0.323
chr12	9000001	9500000	0.368
chr12	9500001	10000000	0.303
chr12	10000001	10500000	0.344
chr12	10500001	11000000	0.294
chr12	11000001	11500000	0.236
chr12	11500001	12000000	0.523
chr12	12000001	12500000	0.276
chr12	12500001	13000000	0.414
chr12	13000001	13500000	0.355
chr12	13500001	14000000	0.3
chr12	14000001	14500000	0.35
chr12	14500001	14681320	0.412
chr13	1	500000	0.262
chr13	500001	1000000	0.23
chr13	1000001	1500000	0.254
chr13	1500001	2000000	0.31
chr13	2000001	2500000	0.347
chr13	2500001	3000000	0.289
chr13	3000001	3500000	0.332
chr13	3500001	4000000	0.313
chr13	4000001	4500000	0.275
chr13	4500001	5000000	0.33
chr13	5000001	5500000	0.378
chr13	5500001	6000000	0.365
chr13	6000001	6500000	0.366
chr13	6500001	7000000	0.316
chr13	7000001	7500000	0.273
chr13	7500001	8000000	0.35
chr13	8000001	8500000	0.375
chr13	8500001	9000000	0.362
chr13	9000001	9500000	0.294
chr13	9500001	10000000	0.345
chr13	10000001	10500000	0.361
chr13	10500001	11000000	0.333
chr13	11000001	11500000	0.379
chr13	11500001	12000000	0.269
chr13	12000001	12500000	0.423
chr13	12500001	13000000	0.285
chr13	13000001	13500000	0.216
chr13	13500001	14000000	0.308
chr13	14000001	14500000	0.26
chr13	14500001	14606477	0.494
chr14	1	500000	0.496
chr14	500001	1000000	0.492
chr14	1000001	1500000	0.453
chr14	1500001	2000000	0.268
chr14	2000001	2500000	0.361
chr14	2500001	3000000	0.317
chr14	3000001	3500000	0.38
chr14	3500001	4000000	0.239
chr14	4000001	4500000	0.18
chr14	4500001	5000000	0.308
chr14	5000001	5500000	0.342
chr14	5500001	6000000	0.315
chr14	6000001	6500000	0.393
chr14	6500001	7000000	0.365
chr14	7000001	7500000	0.343
chr14	7500001	8000000	0.305
chr14	8000001	8500000	0.265
chr14	8500001	9000000	0.34
chr14	9000001	9500000	0.387
chr14	9500001	10000000	0.392
chr14	10000001	10500000	0.359
chr14	10500001	11000000	0.38
chr14	11000001	11500000	0.299
chr14	11500001	12000000	0.224
chr14	12000001	12500000	0.42
chr14	12500001	13000000	0.358
chr14	13000001	13500000	0.316
chr14	13500001	14000000	0.355
chr14	14000001	14500000	0.339
chr14	14500001	14576716	0.431
chr15	1	500000	0.386
chr15	500001	1000000	0.255
chr15	1000001	1500000	0.393
chr15	1500001	2000000	0.415
chr15	2000001	2500000	0.325
chr15	2500001	3000000	0.333
chr15	3000001	3500000	0.236
chr15	3500001	4000000	0.24
chr15	4000001	4500000	0.363
chr15	4500001	5000000	0.368
chr15	5000001	5500000	0.312
chr15	5500001	6000000	0.353
chr15	6000001	6500000	0.297
chr15	6500001	7000000	0.327
chr15	7000001	7500000	0.167
chr15	7500001	8000000	0.34
chr15	8000001	8500000	0.377
chr15	8500001	9000000	0.209
chr15	9000001	9500000	0.383
chr15	9500001	10000000	0.371
chr15	10000001	10500000	0.327
chr15	10500001	11000000	0.421
chr15	11000001	11500000	0.23
chr15	11500001	12000000	0.418
chr15	12000001	12500000	0.389
chr15	12500001	13000000	0.354
chr15	13000001	13500000	0.336
chr15	13500001	13834444	0.343
chr16	1	500000	0.325
chr16	500001	1000000	0.451
chr16	1000001	1500000	0.325
chr16	1500001	2000000	0.332
chr16	2000001	2500000	0.341
chr16	2500001	3000000	0.39
chr16	3000001	3500000	0.261
chr16	3500001	4000000	0.392
chr16	4000001	4500000	0.332
chr16	4500001	5000000	0.341
chr16	5000001	5500000	0.386
chr16	5500001	6000000	0.361
chr16	6000001	6500000	0.37
chr16	6500001	7000000	0.354
chr16	7000001	7500000	0.316
chr16	7500001	8000000	0.482
chr16	8000001	8500000	0.281
chr16	8500001	9000000	0.39
chr16	9000001	9500000	0.361
chr16	9500001	10000000	0.36
chr16	10000001	10500000	0.461
chr16	10500001	11000000	0.291
chr16	11000001	11500000	0.381
chr16	11500001	12000000	0.368
chr16	12000001	12500000	0.389
chr16	12500001	13000000	0.299
chr16	13000001	13500000	0.34
chr16	13500001	13672860	0.464
chr17	1	500000	0.342
chr17	500001	1000000	0.276
chr17	1000001	1500000	0.277
chr17	1500001	2000000	0.244
chr17	2000001	2500000	0.305
chr17	2500001	3000000	0.359
chr17	3000001	3500000	0.408
chr17	3500001	4000000	0.392
chr17	4000001	4500000	0.323
chr17	4500001	5000000	0.352
chr17	5000001	5500000	0.368
chr17	5500001	6000000	0.323
chr17	6000001	6500000	0.344
chr17	6500001	7000000	0.35
chr17	7000001	7500000	0.321
chr17	7500001	8000000	0.351
chr17	8000001	8500000	0.336
chr17	8500001	9000000	0.268
chr17	9000001	9500000	0.342
chr17	9500001	10000000	0.393
chr17	10000001	10500000	0.3
chr17	10500001	11000000	0.324
chr17	11000001	11500000	0.302
chr17	11500001	12000000	0.402
chr17	12000001	12500000	0.379
chr17	12500001	13000000	0.479
chr17	13000001	13500000	0.424
chr17	13500001	13617017	0.469
chr18	1	500000	0.228
chr18	500001	1000000	0.312
chr18	1000001	1500000	0.418
chr18	1500001	2000000	0.323
chr18	2000001	2500000	0.392
chr18	2500001	3000000	0.227
chr18	3000001	3500000	0.405
chr18	3500001	4000000	0.268
chr18	4000001	4500000	0.409
chr18	4500001	5000000	0.378
chr18	5000001	5500000	0.358
chr18	5500001	6000000	0.464
chr18	6000001	6500000	0.332
chr18	6500001	7000000	0.42
chr18	7000001	7500000	0.378
chr18	7500001	8000000	0.328
chr18	8000001	8500000	0.414
chr18	8500001	9000000	0.365
chr18	9000001	9500000	0.34
chr18	9500001	10000000	0.372
chr18	10000001	10500000	0.312
chr18	10500001	11000000	0.315
chr18	11000001	11500000	0.389
chr18	11500001	12000000	0.377
chr18	12000001	12500000	0.445
chr18	12500001	13000000	0.384
chr18	13000001	13500000	0.439
chr18	13500001	13532508	0.493
chr19	1	500000	0.205
chr19	500001	1000000	0.362
chr19	1000001	1500000	0.377
chr19	1500001	2000000	0.255
chr19	2000001	2500000	0.273
chr19	2500001	3000000	0.372
chr19	3000001	3500000	0.399
chr19	3500001	4000000	0.318
chr19	4000001	4500000	0.358
chr19	4500001	5000000	0.334
chr19	5000001	5500000	0.377
chr19	5500001	6000000	0.369
chr19	6000001	6500000	0.384
chr19	6500001	7000000	0.331
chr19	7000001	7500000	0.399
chr19	7500001	8000000	0.352
chr19	8000001	8500000	0.348
chr19	8500001	9000000	0.328
chr19	9000001	9500000	0.341
chr19	9500001	10000000	0.417
chr19	10000001	10500000	0.38
chr19	10500001	11000000	0.325
chr19	11000001	11500000	0.326
chr19	11500001	12000000	0.246
chr19	12000001	12500000	0.353
chr19	12500001	13000000	0.266
chr19	13000001	13264738	0.428
chr20	1	500000	0.385
chr20	500001	1000000	0.208
chr20	1000001	1500000	0.301
chr20	1500001	2000000	0.325
chr20	2000001	2500000	0.305
chr20	2500001	3000000	0.259
chr20	3000001	3500000	0.377
chr20	3500001	4000000	0.339
chr20	4000001	4500000	0.278
chr20	4500001	5000000	0.346
chr20	5000001	5500000	0.373
chr20	5500001	6000000	0.304
chr20	6000001	6500000	0.332
chr20	6500001	7000000	0.358
chr20	7000001	7500000	0.301
chr20	7500001	8000000	0.359
chr20	8000001	8500000	0.266
chr20	8500001	9000000	0.326
chr20	9000001	9500000	0.347
chr20	9500001	10000000	0.35
chr20	10000001	10500000	0.183
chr20	10500001	11000000	0.403
chr20	11000001	11500000	0.341
chr20	11500001	12000000	0.322
chr20	12000001	12500000	0.389
chr20	12500001	13000000	0.29
chr20	13000001	13077689	0.396
chr21	1	500000	0.169
chr21	500001	1000000	0.356
chr21	1000001	1500000	0.332
chr21	1500001	2000000	0.363
chr21	2000001	2500000	0.357
chr21	2500001	3000000	0.396
chr21	3000001	3500000	0.323
chr21	3500001	4000000	0.37
chr21	4000001	4500000	0.386
chr21	4500001	5000000	0.38
chr21	5000001	5500000	0.445
chr21	5500001	6000000	0.356
chr21	6000001	6500000	0.196
chr21	6500001	7000000	0.397
chr21	7000001	7500000	0.348
chr21	7500001	8000000	0.377
chr21	8000001	8500000	0.332
chr21	8500001	9000000	0.342
chr21	9000001	9500000	0.439
chr21	9500001	10000000	0.295
chr21	10000001	10500000	0.247
chr21	10500001	11000000	0.361
chr21	11000001	11500000	0.368
chr21	11500001	12000000	0.352
chr21	12000001	12500000	0.309
chr21	12500001	12990827	0.456
chr22	1	500000	0.326
chr22	500001	1000000	0.375
chr22	1000001	1500000	0.302
chr22	1500001	2000000	0.403
chr22	2000001	2500000	0.278
chr22	2500001	3000000	0.355
chr22	3000001	3500000	0.284
chr22	3500001	4000000	0.36
chr22	4000001	4500000	0.233
chr22	4500001	5000000	0.312
chr22	5000001	5500000	0.313
chr22	5500001	6000000	0.35
chr22	6000001	6500000	0.312
chr22	6500001	7000000	0.304
chr22	7000001	7500000	0.414
chr22	7500001	8000000	0.286
chr22	8000001	8500000	0.281
chr22	8500001	9000000	0.355
chr22	9000001	9500000	0.349
chr22	9500001	10000000	0.387
chr22	10000001	10500000	0.241
chr22	10500001	11000000	0.247
chr22	11000001	11500000	0.382
chr22	11500001	12000000	0.212
chr22	12000001	12500000	0.355
chr22	12500001	12932350	0.434
chr23	1	500000	0.27
chr23	500001	1000000	0.324
chr23	1000001	1500000	0.371
chr23	1500001	2000000	0.345
chr23	2000001	2500000	0.205
chr23	2500001	3000000	0.357
chr23	3000001	3500000	0.27
chr23	3500001	4000000	0.359
chr23	4000001	4500000	0.34
chr23	4500001	5000000	0.317
chr23	5000001	5500000	0.399
chr23	5500001	6000000	0.403
chr23	6000001	6500000	0.364
chr23	6500001	7000000	0.311
chr23	7000001	7500000	0.412
chr23	7500001	8000000	0.386
chr23	8000001	8500000	0.304
chr23	8500001	9000000	0.24
chr23	9000001	9500000	0.419
chr23	9500001	10000000	0.397
chr23	10000001	10500000	0.302
chr23	10500001	11000000	0.354
chr23	11000001	11500000	0.309
chr23	11500001	12000000	0.224
chr23	12000001	12500000	0.345
chr23	12500001	12781670	0.486
chr24	1	500000	0.552
chr24	500001	1000000	0.44
chr24	1000001	1500000	0.241
chr24	1500001	2000000	0.475
chr24	2000001	2500000	0.493
chr24	2500001	3000000	0.373
chr24	3000001	3500000	0.35
chr24	3500001	4000000	0.467
chr24	4000001	4500000	0.31
chr24	4500001	5000000	0.354
chr24	5000001	5500000	0.315
chr24	5500001	6000000	0.36
chr24	6000001	6500000	0.348
chr24	6500001	7000000	0.463
chr24	7000001	7500000	0.311
chr24	7500001	8000000	0.363
chr24	8000001	8500000	0.382
chr24	8500001	9000000	0.36
chr24	9000001	9500000	0.375
chr24	9500001	10000000	0.391
chr24	10000001	10500000	0.258
chr24	10500001	11000000	0.319
chr24	11000001	11500000	0.36
chr24	11500001	12000000	0.405
chr24	12000001	12205179	0.486
chr25	1	500000	0.326
chr25	500001	1000000	0.257
chr25	1000001	1500000	0.239
chr25	1500001	2000000	0.35
chr25	2000001	2500000	0.25
chr25	2500001	3000000	0.367
chr25	3000001	3500000	0.288
chr25	3500001	4000000	0.331
chr25	4000001	4500000	0.328
chr25	4500001	5000000	0.368
chr25	5000001	5500000	0.338
chr25	5500001	6000000	0.383
chr25	6000001	6500000	0.311
chr25	6500001	7000000	0.349
chr25	7000001	7500000	0.33
chr25	7500001	8000000	0.26
chr25	8000001	8500000	0.327
chr25	8500001	9000000	0.327
chr25	9000001	9500000	0.349
chr25	9500001	10000000	0.368
chr25	10000001	10500000	0.281
chr25	10500001	11000000	0.398
chr25	11000001	11500000	0.222
chr25	11500001	12000000	0.38
chr25	12000001	12115324	0.443
chr26	1	500000	0.321
chr26	500001	1000000	0.231
chr26	1000001	1500000	0.33
chr26	1500001	2000000	0.362
chr26	2000001	2500000	0.409
chr26	2500001	3000000	0.516
chr26	3000001	3500000	0.348
chr26	3500001	4000000	0.395
chr26	4000001	4500000	0.422
chr26	4500001	5000000	0.18
chr26	5000001	5500000	0.283
chr26	5500001	6000000	0.337
chr26	6000001	6500000	0.302
chr26	6500001	7000000	0.32
chr26	7000001	7500000	0.347
chr26	7500001	8000000	0.352
chr26	8000001	8500000	0.309
chr26	8500001	9000000	0.367
chr26	9000001	9500000	0.49
chr26	9500001	10000000	0.271
chr26	10000001	10500000	0.329
chr26	10500001	11000000	0.271
chr26	11000001	11500000	0.3
chr26	11500001	11987750	0.467
chr27	1	500000	0.324
chr27	500001	1000000	0.265
chr27	1000001	1500000	0.386
chr27	1500001	2000000	0.256
chr27	2000001	2500000	0.29
chr27	2500001	3000000	0.233
chr27	3000001	3500000	0.355
chr27	3500001	4000000	0.327
chr27	4000001	4500000	0.395
chr27	4500001	5000000	0.339
chr27	5000001	5500000	0.372
chr27	5500001	6000000	0.316
chr27	6000001	6500000	0.314
chr27	6500001	7000000	0.335
chr27	7000001	7500000	0.404
chr27	7500001	8000000	0.308
chr27	8000001	8500000	0.207
chr27	8500001	9000000	0.338
chr27	9000001	9500000	0.317
chr27	9500001	10000000	0.34
chr27	10000001	10500000	0.447
chr27	10500001	11000000	0.394
chr27	11000001	11500000	0.284
chr27	11500001	11989489	0.459
chr28	1	500000	0.354
chr28	500001	1000000	0.332
chr28	1000001	1500000	0.225
chr28	1500001	2000000	0.23
chr28	2000001	2500000	0.423
chr28	2500001	3000000	0.275
chr28	3000001	3500000	0.346
chr28	3500001	4000000	0.326
chr28	4000001	4500000	0.37
chr28	4500001	5000000	0.278
chr28	5000001	5500000	0.366
chr28	5500001	6000000	0.453
chr28	6000001	6500000	0.302
chr28	6500001	7000000	0.37
chr28	7000001	7500000	0.385
chr28	7500001	8000000	0.374
chr28	8000001	8500000	0.321
chr28	8500001	9000000	0.367
chr28	9000001	9500000	0.387
chr28	9500001	10000000	0.262
chr28	10000001	10500000	0.428
chr28	10500001	11000000	0.315
chr28	11000001	11498083	0.427
chr29	1	500000	0.352
chr29	500001	1000000	0.341
chr29	1000001	1500000	0.373
chr29	1500001	2000000	0.211
chr29	2000001	2500000	0.247
chr29	2500001	3000000	0.286
chr29	3000001	3500000	0.193
chr29	3500001	4000000	0.358
chr29	4000001	4500000	0.343
chr29	4500001	5000000	0.364
chr29	5000001	5500000	0.161
chr29	5500001	6000000	0.375
chr29	6000001	6500000	0.323
chr29	6500001	7000000	0.35
chr29	7000001	7500000	0.355
chr29	7500001	8000000	0.353
chr29	8000001	8500000	0.332
chr29	8500001	9000000	0.348
chr29	9000001	9500000	0.324
chr29	9500001	10000000	0.358
chr29	10000001	10500000	0.28
chr29	10500001	11000000	0.329
chr29	11000001	11386882	0.422
chr30	1	500000	0.268
chr30	500001	1000000	0.324
chr30	1000001	1500000	0.286
chr30	1500001	2000000	0.245
chr30	2000001	2500000	0.361
chr30	2500001	3000000	0.286
chr30	3000001	3500000	0.382
chr30	3500001	4000000	0.296
chr30	4000001	4500000	0.21
chr30	4500001	5000000	0.339
chr30	5000001	5500000	0.314
chr30	5500001	6000000	0.293
chr30	6000001	6500000	0.299
chr30	6500001	7000000	0.288
chr30	7000001	7500000	0.351
chr30	7500001	8000000	0.384
chr30	8000001	8500000	0.359
chr30	8500001	9000000	0.264
chr30	9000001	9500000	0.468
chr30	9500001	10000000	0.289
chr30	10000001	10500000	0.289
chr30	10500001	11000000	0.3
chr30	11000001	11234006	0.462
chr31	1	500000	0.406
chr31	500001	1000000	0.307
chr31	1000001	1500000	0.398
chr31	1500001	2000000	0.419
chr31	2000001	2500000	0.363
chr31	2500001	3000000	0.228
chr31	3000001	3500000	0.331
chr31	3500001	4000000	0.388
chr31	4000001	4500000	0.317
chr31	4500001	5000000	0.345
chr31	5000001	5500000	0.349
chr31	5500001	6000000	0.361
chr31	6000001	6500000	0.376
chr31	6500001	7000000	0.272
chr31	7000001	7500000	0.249
chr31	7500001	8000000	0.212
chr31	8000001	8500000	0.403
chr31	8500001	9000000	0.244
chr31	9000001	9500000	0.348
chr31	9500001	10000000	0.248
chr31	10000001	10500000	0.278
chr31	10500001	11000000	0.348
chr31	11000001	11080899	0.485

## Sheet: Fig1a.c
Chromosomes	Start	End	Repeat Number
chr01	1	500000	606
chr01	500001	1000000	755
chr01	1000001	1500000	770
chr01	1500001	2000000	741
chr01	2000001	2500000	723
chr01	2500001	3000000	785
chr01	3000001	3500000	776
chr01	3500001	4000000	744
chr01	4000001	4500000	732
chr01	4500001	5000000	762
chr01	5000001	5500000	730
chr01	5500001	6000000	708
chr01	6000001	6500000	672
chr01	6500001	7000000	675
chr01	7000001	7500000	675
chr01	7500001	8000000	746
chr01	8000001	8500000	661
chr01	8500001	9000000	708
chr01	9000001	9500000	757
chr01	9500001	10000000	662
chr01	10000001	10500000	823
chr01	10500001	11000000	735
chr01	11000001	11500000	820
chr01	11500001	12000000	843
chr01	12000001	12500000	849
chr01	12500001	13000000	751
chr01	13000001	13500000	709
chr01	13500001	14000000	756
chr01	14000001	14500000	716
chr01	14500001	15000000	786
chr01	15000001	15500000	810
chr01	15500001	16000000	801
chr01	16000001	16500000	760
chr01	16500001	17000000	781
chr01	17000001	17500000	713
chr01	17500001	18000000	675
chr01	18000001	18500000	746
chr01	18500001	19000000	682
chr01	19000001	19500000	637
chr01	19500001	20000000	619
chr01	20000001	20500000	629
chr01	20500001	21000000	534
chr01	21000001	21500000	755
chr01	21500001	22000000	600
chr01	22000001	22500000	586
chr01	22500001	22902688	448
chr02	1	500000	698
chr02	500001	1000000	779
chr02	1000001	1500000	735
chr02	1500001	2000000	814
chr02	2000001	2500000	842
chr02	2500001	3000000	873
chr02	3000001	3500000	898
chr02	3500001	4000000	815
chr02	4000001	4500000	866
chr02	4500001	5000000	887
chr02	5000001	5500000	819
chr02	5500001	6000000	838
chr02	6000001	6500000	878
chr02	6500001	7000000	908
chr02	7000001	7500000	775
chr02	7500001	8000000	768
chr02	8000001	8500000	722
chr02	8500001	9000000	772
chr02	9000001	9500000	683
chr02	9500001	10000000	782
chr02	10000001	10500000	878
chr02	10500001	11000000	807
chr02	11000001	11500000	839
chr02	11500001	12000000	752
chr02	12000001	12500000	836
chr02	12500001	13000000	682
chr02	13000001	13500000	703
chr02	13500001	14000000	781
chr02	14000001	14500000	636
chr02	14500001	15000000	735
chr02	15000001	15500000	775
chr02	15500001	16000000	759
chr02	16000001	16500000	696
chr02	16500001	17000000	716
chr02	17000001	17500000	783
chr02	17500001	18000000	898
chr02	18000001	18500000	771
chr02	18500001	19000000	813
chr02	19000001	19500000	708
chr02	19500001	20000000	785
chr02	20000001	20500000	740
chr02	20500001	21000000	668
chr02	21000001	21500000	761
chr02	21500001	22000000	671
chr02	22000001	22500000	667
chr02	22500001	22578350	109
chr03	1	500000	661
chr03	500001	1000000	684
chr03	1000001	1500000	737
chr03	1500001	2000000	761
chr03	2000001	2500000	827
chr03	2500001	3000000	807
chr03	3000001	3500000	697
chr03	3500001	4000000	672
chr03	4000001	4500000	783
chr03	4500001	5000000	754
chr03	5000001	5500000	812
chr03	5500001	6000000	755
chr03	6000001	6500000	729
chr03	6500001	7000000	743
chr03	7000001	7500000	655
chr03	7500001	8000000	689
chr03	8000001	8500000	666
chr03	8500001	9000000	706
chr03	9000001	9500000	658
chr03	9500001	10000000	696
chr03	10000001	10500000	715
chr03	10500001	11000000	660
chr03	11000001	11500000	628
chr03	11500001	12000000	686
chr03	12000001	12500000	698
chr03	12500001	13000000	700
chr03	13000001	13500000	734
chr03	13500001	14000000	693
chr03	14000001	14500000	740
chr03	14500001	15000000	749
chr03	15000001	15500000	708
chr03	15500001	16000000	820
chr03	16000001	16500000	691
chr03	16500001	17000000	820
chr03	17000001	17500000	785
chr03	17500001	18000000	784
chr03	18000001	18036886	31
chr04	1	500000	618
chr04	500001	1000000	672
chr04	1000001	1500000	671
chr04	1500001	2000000	623
chr04	2000001	2500000	654
chr04	2500001	3000000	715
chr04	3000001	3500000	753
chr04	3500001	4000000	735
chr04	4000001	4500000	764
chr04	4500001	5000000	723
chr04	5000001	5500000	733
chr04	5500001	6000000	728
chr04	6000001	6500000	715
chr04	6500001	7000000	715
chr04	7000001	7500000	761
chr04	7500001	8000000	699
chr04	8000001	8500000	764
chr04	8500001	9000000	674
chr04	9000001	9500000	688
chr04	9500001	10000000	790
chr04	10000001	10500000	699
chr04	10500001	11000000	694
chr04	11000001	11500000	653
chr04	11500001	12000000	717
chr04	12000001	12500000	662
chr04	12500001	13000000	763
chr04	13000001	13500000	724
chr04	13500001	14000000	808
chr04	14000001	14500000	819
chr04	14500001	15000000	787
chr04	15000001	15500000	785
chr04	15500001	16000000	792
chr04	16000001	16500000	796
chr04	16500001	16862022	569
chr05	1	500000	676
chr05	500001	1000000	734
chr05	1000001	1500000	686
chr05	1500001	2000000	726
chr05	2000001	2500000	799
chr05	2500001	3000000	785
chr05	3000001	3500000	743
chr05	3500001	4000000	718
chr05	4000001	4500000	778
chr05	4500001	5000000	804
chr05	5000001	5500000	701
chr05	5500001	6000000	971
chr05	6000001	6500000	718
chr05	6500001	7000000	675
chr05	7000001	7500000	650
chr05	7500001	8000000	737
chr05	8000001	8500000	720
chr05	8500001	9000000	738
chr05	9000001	9500000	823
chr05	9500001	10000000	818
chr05	10000001	10500000	721
chr05	10500001	11000000	723
chr05	11000001	11500000	715
chr05	11500001	12000000	805
chr05	12000001	12500000	759
chr05	12500001	13000000	672
chr05	13000001	13500000	688
chr05	13500001	14000000	641
chr05	14000001	14500000	735
chr05	14500001	15000000	699
chr05	15000001	15500000	671
chr05	15500001	16000000	626
chr05	16000001	16500000	583
chr05	16500001	16650142	204
chr06	1	500000	670
chr06	500001	1000000	662
chr06	1000001	1500000	793
chr06	1500001	2000000	641
chr06	2000001	2500000	769
chr06	2500001	3000000	760
chr06	3000001	3500000	825
chr06	3500001	4000000	768
chr06	4000001	4500000	863
chr06	4500001	5000000	759
chr06	5000001	5500000	775
chr06	5500001	6000000	735
chr06	6000001	6500000	763
chr06	6500001	7000000	698
chr06	7000001	7500000	770
chr06	7500001	8000000	648
chr06	8000001	8500000	669
chr06	8500001	9000000	664
chr06	9000001	9500000	765
chr06	9500001	10000000	733
chr06	10000001	10500000	721
chr06	10500001	11000000	768
chr06	11000001	11500000	762
chr06	11500001	12000000	854
chr06	12000001	12500000	764
chr06	12500001	13000000	768
chr06	13000001	13500000	775
chr06	13500001	14000000	712
chr06	14000001	14500000	700
chr06	14500001	15000000	723
chr06	15000001	15500000	691
chr06	15500001	16000000	674
chr06	16000001	16136396	248
chr07	1	500000	712
chr07	500001	1000000	715
chr07	1000001	1500000	850
chr07	1500001	2000000	745
chr07	2000001	2500000	655
chr07	2500001	3000000	616
chr07	3000001	3500000	642
chr07	3500001	4000000	668
chr07	4000001	4500000	868
chr07	4500001	5000000	774
chr07	5000001	5500000	802
chr07	5500001	6000000	796
chr07	6000001	6500000	853
chr07	6500001	7000000	789
chr07	7000001	7500000	772
chr07	7500001	8000000	754
chr07	8000001	8500000	767
chr07	8500001	9000000	751
chr07	9000001	9500000	666
chr07	9500001	10000000	523
chr07	10000001	10500000	779
chr07	10500001	11000000	721
chr07	11000001	11500000	707
chr07	11500001	12000000	796
chr07	12000001	12500000	707
chr07	12500001	13000000	688
chr07	13000001	13500000	651
chr07	13500001	14000000	679
chr07	14000001	14500000	770
chr07	14500001	15000000	773
chr07	15000001	15500000	842
chr07	15500001	15795693	340
chr08	1	500000	735
chr08	500001	1000000	784
chr08	1000001	1500000	725
chr08	1500001	2000000	772
chr08	2000001	2500000	786
chr08	2500001	3000000	741
chr08	3000001	3500000	739
chr08	3500001	4000000	888
chr08	4000001	4500000	775
chr08	4500001	5000000	771
chr08	5000001	5500000	686
chr08	5500001	6000000	699
chr08	6000001	6500000	689
chr08	6500001	7000000	653
chr08	7000001	7500000	727
chr08	7500001	8000000	730
chr08	8000001	8500000	752
chr08	8500001	9000000	766
chr08	9000001	9500000	728
chr08	9500001	10000000	818
chr08	10000001	10500000	777
chr08	10500001	11000000	739
chr08	11000001	11500000	757
chr08	11500001	12000000	774
chr08	12000001	12500000	744
chr08	12500001	13000000	666
chr08	13000001	13500000	741
chr08	13500001	14000000	740
chr08	14000001	14500000	710
chr08	14500001	15000000	504
chr08	15000001	15323202	369
chr09	1	500000	681
chr09	500001	1000000	763
chr09	1000001	1500000	797
chr09	1500001	2000000	801
chr09	2000001	2500000	724
chr09	2500001	3000000	846
chr09	3000001	3500000	745
chr09	3500001	4000000	769
chr09	4000001	4500000	744
chr09	4500001	5000000	806
chr09	5000001	5500000	728
chr09	5500001	6000000	701
chr09	6000001	6500000	750
chr09	6500001	7000000	752
chr09	7000001	7500000	720
chr09	7500001	8000000	752
chr09	8000001	8500000	762
chr09	8500001	9000000	724
chr09	9000001	9500000	845
chr09	9500001	10000000	826
chr09	10000001	10500000	714
chr09	10500001	11000000	805
chr09	11000001	11500000	779
chr09	11500001	12000000	768
chr09	12000001	12500000	748
chr09	12500001	13000000	713
chr09	13000001	13500000	718
chr09	13500001	14000000	731
chr09	14000001	14500000	659
chr09	14500001	14991785	612
chr10	1	500000	601
chr10	500001	1000000	728
chr10	1000001	1500000	794
chr10	1500001	2000000	789
chr10	2000001	2500000	833
chr10	2500001	3000000	800
chr10	3000001	3500000	783
chr10	3500001	4000000	838
chr10	4000001	4500000	814
chr10	4500001	5000000	780
chr10	5000001	5500000	760
chr10	5500001	6000000	740
chr10	6000001	6500000	702
chr10	6500001	7000000	725
chr10	7000001	7500000	702
chr10	7500001	8000000	723
chr10	8000001	8500000	723
chr10	8500001	9000000	721
chr10	9000001	9500000	746
chr10	9500001	10000000	780
chr10	10000001	10500000	623
chr10	10500001	11000000	751
chr10	11000001	11500000	777
chr10	11500001	12000000	752
chr10	12000001	12500000	759
chr10	12500001	13000000	776
chr10	13000001	13500000	773
chr10	13500001	14000000	802
chr10	14000001	14500000	847
chr10	14500001	14857311	505
chr11	1	500000	671
chr11	500001	1000000	817
chr11	1000001	1500000	802
chr11	1500001	2000000	745
chr11	2000001	2500000	875
chr11	2500001	3000000	788
chr11	3000001	3500000	721
chr11	3500001	4000000	794
chr11	4000001	4500000	756
chr11	4500001	5000000	729
chr11	5000001	5500000	766
chr11	5500001	6000000	707
chr11	6000001	6500000	698
chr11	6500001	7000000	742
chr11	7000001	7500000	778
chr11	7500001	8000000	697
chr11	8000001	8500000	751
chr11	8500001	9000000	748
chr11	9000001	9500000	754
chr11	9500001	10000000	783
chr11	10000001	10500000	669
chr11	10500001	11000000	758
chr11	11000001	11500000	764
chr11	11500001	12000000	718
chr11	12000001	12500000	769
chr11	12500001	13000000	752
chr11	13000001	13500000	682
chr11	13500001	14000000	727
chr11	14000001	14500000	702
chr11	14500001	14780820	365
chr12	1	500000	663
chr12	500001	1000000	754
chr12	1000001	1500000	780
chr12	1500001	2000000	845
chr12	2000001	2500000	774
chr12	2500001	3000000	815
chr12	3000001	3500000	761
chr12	3500001	4000000	763
chr12	4000001	4500000	763
chr12	4500001	5000000	734
chr12	5000001	5500000	706
chr12	5500001	6000000	713
chr12	6000001	6500000	391
chr12	6500001	7000000	678
chr12	7000001	7500000	742
chr12	7500001	8000000	712
chr12	8000001	8500000	741
chr12	8500001	9000000	749
chr12	9000001	9500000	689
chr12	9500001	10000000	828
chr12	10000001	10500000	793
chr12	10500001	11000000	783
chr12	11000001	11500000	768
chr12	11500001	12000000	709
chr12	12000001	12500000	707
chr12	12500001	13000000	713
chr12	13000001	13500000	702
chr12	13500001	14000000	733
chr12	14000001	14500000	637
chr12	14500001	14681320	303
chr13	1	500000	747
chr13	500001	1000000	798
chr13	1000001	1500000	818
chr13	1500001	2000000	789
chr13	2000001	2500000	844
chr13	2500001	3000000	644
chr13	3000001	3500000	754
chr13	3500001	4000000	733
chr13	4000001	4500000	775
chr13	4500001	5000000	747
chr13	5000001	5500000	756
chr13	5500001	6000000	782
chr13	6000001	6500000	729
chr13	6500001	7000000	781
chr13	7000001	7500000	710
chr13	7500001	8000000	752
chr13	8000001	8500000	760
chr13	8500001	9000000	757
chr13	9000001	9500000	777
chr13	9500001	10000000	754
chr13	10000001	10500000	787
chr13	10500001	11000000	791
chr13	11000001	11500000	774
chr13	11500001	12000000	692
chr13	12000001	12500000	670
chr13	12500001	13000000	702
chr13	13000001	13500000	678
chr13	13500001	14000000	666
chr13	14000001	14500000	616
chr13	14500001	14606477	149
chr14	1	500000	661
chr14	500001	1000000	642
chr14	1000001	1500000	694
chr14	1500001	2000000	733
chr14	2000001	2500000	851
chr14	2500001	3000000	656
chr14	3000001	3500000	793
chr14	3500001	4000000	760
chr14	4000001	4500000	798
chr14	4500001	5000000	756
chr14	5000001	5500000	773
chr14	5500001	6000000	758
chr14	6000001	6500000	671
chr14	6500001	7000000	714
chr14	7000001	7500000	797
chr14	7500001	8000000	678
chr14	8000001	8500000	711
chr14	8500001	9000000	871
chr14	9000001	9500000	716
chr14	9500001	10000000	718
chr14	10000001	10500000	732
chr14	10500001	11000000	727
chr14	11000001	11500000	763
chr14	11500001	12000000	820
chr14	12000001	12500000	727
chr14	12500001	13000000	773
chr14	13000001	13500000	818
chr14	13500001	14000000	750
chr14	14000001	14500000	829
chr14	14500001	14576716	111
chr15	1	500000	658
chr15	500001	1000000	656
chr15	1000001	1500000	692
chr15	1500001	2000000	676
chr15	2000001	2500000	746
chr15	2500001	3000000	845
chr15	3000001	3500000	862
chr15	3500001	4000000	748
chr15	4000001	4500000	802
chr15	4500001	5000000	791
chr15	5000001	5500000	682
chr15	5500001	6000000	762
chr15	6000001	6500000	726
chr15	6500001	7000000	776
chr15	7000001	7500000	703
chr15	7500001	8000000	716
chr15	8000001	8500000	665
chr15	8500001	9000000	742
chr15	9000001	9500000	687
chr15	9500001	10000000	752
chr15	10000001	10500000	752
chr15	10500001	11000000	802
chr15	11000001	11500000	741
chr15	11500001	12000000	769
chr15	12000001	12500000	757
chr15	12500001	13000000	668
chr15	13000001	13500000	718
chr15	13500001	13834444	483
chr16	1	500000	679
chr16	500001	1000000	826
chr16	1000001	1500000	868
chr16	1500001	2000000	833
chr16	2000001	2500000	765
chr16	2500001	3000000	806
chr16	3000001	3500000	836
chr16	3500001	4000000	816
chr16	4000001	4500000	669
chr16	4500001	5000000	730
chr16	5000001	5500000	753
chr16	5500001	6000000	656
chr16	6000001	6500000	703
chr16	6500001	7000000	704
chr16	7000001	7500000	722
chr16	7500001	8000000	740
chr16	8000001	8500000	709
chr16	8500001	9000000	849
chr16	9000001	9500000	774
chr16	9500001	10000000	865
chr16	10000001	10500000	813
chr16	10500001	11000000	741
chr16	11000001	11500000	697
chr16	11500001	12000000	729
chr16	12000001	12500000	758
chr16	12500001	13000000	776
chr16	13000001	13500000	731
chr16	13500001	13672860	289
chr17	1	500000	668
chr17	500001	1000000	853
chr17	1000001	1500000	834
chr17	1500001	2000000	843
chr17	2000001	2500000	878
chr17	2500001	3000000	736
chr17	3000001	3500000	783
chr17	3500001	4000000	770
chr17	4000001	4500000	761
chr17	4500001	5000000	746
chr17	5000001	5500000	725
chr17	5500001	6000000	629
chr17	6000001	6500000	730
chr17	6500001	7000000	731
chr17	7000001	7500000	745
chr17	7500001	8000000	817
chr17	8000001	8500000	777
chr17	8500001	9000000	727
chr17	9000001	9500000	786
chr17	9500001	10000000	755
chr17	10000001	10500000	743
chr17	10500001	11000000	849
chr17	11000001	11500000	705
chr17	11500001	12000000	725
chr17	12000001	12500000	745
chr17	12500001	13000000	754
chr17	13000001	13500000	664
chr17	13500001	13617017	173
chr18	1	500000	750
chr18	500001	1000000	728
chr18	1000001	1500000	694
chr18	1500001	2000000	775
chr18	2000001	2500000	787
chr18	2500001	3000000	695
chr18	3000001	3500000	678
chr18	3500001	4000000	711
chr18	4000001	4500000	673
chr18	4500001	5000000	677
chr18	5000001	5500000	670
chr18	5500001	6000000	651
chr18	6000001	6500000	718
chr18	6500001	7000000	698
chr18	7000001	7500000	662
chr18	7500001	8000000	737
chr18	8000001	8500000	698
chr18	8500001	9000000	746
chr18	9000001	9500000	821
chr18	9500001	10000000	737
chr18	10000001	10500000	737
chr18	10500001	11000000	755
chr18	11000001	11500000	779
chr18	11500001	12000000	717
chr18	12000001	12500000	767
chr18	12500001	13000000	667
chr18	13000001	13500000	695
chr18	13500001	13532508	44
chr19	1	500000	638
chr19	500001	1000000	826
chr19	1000001	1500000	820
chr19	1500001	2000000	755
chr19	2000001	2500000	806
chr19	2500001	3000000	805
chr19	3000001	3500000	830
chr19	3500001	4000000	778
chr19	4000001	4500000	804
chr19	4500001	5000000	760
chr19	5000001	5500000	667
chr19	5500001	6000000	725
chr19	6000001	6500000	759
chr19	6500001	7000000	654
chr19	7000001	7500000	707
chr19	7500001	8000000	735
chr19	8000001	8500000	754
chr19	8500001	9000000	703
chr19	9000001	9500000	727
chr19	9500001	10000000	732
chr19	10000001	10500000	847
chr19	10500001	11000000	822
chr19	11000001	11500000	850
chr19	11500001	12000000	791
chr19	12000001	12500000	834
chr19	12500001	13000000	789
chr19	13000001	13264738	376
chr20	1	500000	649
chr20	500001	1000000	766
chr20	1000001	1500000	922
chr20	1500001	2000000	788
chr20	2000001	2500000	876
chr20	2500001	3000000	664
chr20	3000001	3500000	748
chr20	3500001	4000000	680
chr20	4000001	4500000	677
chr20	4500001	5000000	627
chr20	5000001	5500000	736
chr20	5500001	6000000	656
chr20	6000001	6500000	567
chr20	6500001	7000000	702
chr20	7000001	7500000	700
chr20	7500001	8000000	721
chr20	8000001	8500000	806
chr20	8500001	9000000	705
chr20	9000001	9500000	748
chr20	9500001	10000000	791
chr20	10000001	10500000	842
chr20	10500001	11000000	777
chr20	11000001	11500000	809
chr20	11500001	12000000	762
chr20	12000001	12500000	804
chr20	12500001	13000000	564
chr20	13000001	13077689	116
chr21	1	500000	752
chr21	500001	1000000	665
chr21	1000001	1500000	520
chr21	1500001	2000000	832
chr21	2000001	2500000	880
chr21	2500001	3000000	855
chr21	3000001	3500000	679
chr21	3500001	4000000	761
chr21	4000001	4500000	740
chr21	4500001	5000000	693
chr21	5000001	5500000	715
chr21	5500001	6000000	703
chr21	6000001	6500000	663
chr21	6500001	7000000	687
chr21	7000001	7500000	756
chr21	7500001	8000000	778
chr21	8000001	8500000	749
chr21	8500001	9000000	781
chr21	9000001	9500000	810
chr21	9500001	10000000	795
chr21	10000001	10500000	822
chr21	10500001	11000000	795
chr21	11000001	11500000	770
chr21	11500001	12000000	731
chr21	12000001	12500000	686
chr21	12500001	12990827	550
chr22	1	500000	542
chr22	500001	1000000	722
chr22	1000001	1500000	715
chr22	1500001	2000000	788
chr22	2000001	2500000	844
chr22	2500001	3000000	859
chr22	3000001	3500000	772
chr22	3500001	4000000	825
chr22	4000001	4500000	773
chr22	4500001	5000000	727
chr22	5000001	5500000	757
chr22	5500001	6000000	715
chr22	6000001	6500000	725
chr22	6500001	7000000	715
chr22	7000001	7500000	639
chr22	7500001	8000000	722
chr22	8000001	8500000	710
chr22	8500001	9000000	717
chr22	9000001	9500000	698
chr22	9500001	10000000	632
chr22	10000001	10500000	767
chr22	10500001	11000000	779
chr22	11000001	11500000	765
chr22	11500001	12000000	793
chr22	12000001	12500000	737
chr22	12500001	12932350	630
chr23	1	500000	749
chr23	500001	1000000	840
chr23	1000001	1500000	808
chr23	1500001	2000000	808
chr23	2000001	2500000	768
chr23	2500001	3000000	802
chr23	3000001	3500000	755
chr23	3500001	4000000	708
chr23	4000001	4500000	716
chr23	4500001	5000000	722
chr23	5000001	5500000	746
chr23	5500001	6000000	796
chr23	6000001	6500000	653
chr23	6500001	7000000	816
chr23	7000001	7500000	782
chr23	7500001	8000000	759
chr23	8000001	8500000	780
chr23	8500001	9000000	746
chr23	9000001	9500000	864
chr23	9500001	10000000	788
chr23	10000001	10500000	764
chr23	10500001	11000000	798
chr23	11000001	11500000	795
chr23	11500001	12000000	774
chr23	12000001	12500000	832
chr23	12500001	12781670	368
chr24	1	500000	583
chr24	500001	1000000	771
chr24	1000001	1500000	736
chr24	1500001	2000000	897
chr24	2000001	2500000	814
chr24	2500001	3000000	827
chr24	3000001	3500000	809
chr24	3500001	4000000	818
chr24	4000001	4500000	766
chr24	4500001	5000000	697
chr24	5000001	5500000	788
chr24	5500001	6000000	646
chr24	6000001	6500000	719
chr24	6500001	7000000	705
chr24	7000001	7500000	694
chr24	7500001	8000000	753
chr24	8000001	8500000	743
chr24	8500001	9000000	741
chr24	9000001	9500000	797
chr24	9500001	10000000	741
chr24	10000001	10500000	829
chr24	10500001	11000000	823
chr24	11000001	11500000	806
chr24	11500001	12000000	732
chr24	12000001	12205179	278
chr25	1	500000	713
chr25	500001	1000000	869
chr25	1000001	1500000	919
chr25	1500001	2000000	845
chr25	2000001	2500000	846
chr25	2500001	3000000	807
chr25	3000001	3500000	802
chr25	3500001	4000000	766
chr25	4000001	4500000	739
chr25	4500001	5000000	665
chr25	5000001	5500000	749
chr25	5500001	6000000	815
chr25	6000001	6500000	701
chr25	6500001	7000000	690
chr25	7000001	7500000	780
chr25	7500001	8000000	737
chr25	8000001	8500000	773
chr25	8500001	9000000	726
chr25	9000001	9500000	796
chr25	9500001	10000000	763
chr25	10000001	10500000	868
chr25	10500001	11000000	807
chr25	11000001	11500000	882
chr25	11500001	12000000	699
chr25	12000001	12115324	138
chr26	1	500000	573
chr26	500001	1000000	673
chr26	1000001	1500000	665
chr26	1500001	2000000	736
chr26	2000001	2500000	891
chr26	2500001	3000000	842
chr26	3000001	3500000	728
chr26	3500001	4000000	792
chr26	4000001	4500000	772
chr26	4500001	5000000	755
chr26	5000001	5500000	712
chr26	5500001	6000000	693
chr26	6000001	6500000	753
chr26	6500001	7000000	727
chr26	7000001	7500000	687
chr26	7500001	8000000	694
chr26	8000001	8500000	836
chr26	8500001	9000000	762
chr26	9000001	9500000	709
chr26	9500001	10000000	811
chr26	10000001	10500000	757
chr26	10500001	11000000	764
chr26	11000001	11500000	787
chr26	11500001	11987750	703
chr27	1	500000	682
chr27	500001	1000000	809
chr27	1000001	1500000	765
chr27	1500001	2000000	733
chr27	2000001	2500000	785
chr27	2500001	3000000	885
chr27	3000001	3500000	787
chr27	3500001	4000000	719
chr27	4000001	4500000	632
chr27	4500001	5000000	722
chr27	5000001	5500000	714
chr27	5500001	6000000	702
chr27	6000001	6500000	766
chr27	6500001	7000000	705
chr27	7000001	7500000	753
chr27	7500001	8000000	705
chr27	8000001	8500000	810
chr27	8500001	9000000	769
chr27	9000001	9500000	858
chr27	9500001	10000000	853
chr27	10000001	10500000	775
chr27	10500001	11000000	736
chr27	11000001	11500000	702
chr27	11500001	11989489	685
chr28	1	500000	637
chr28	500001	1000000	754
chr28	1000001	1500000	744
chr28	1500001	2000000	834
chr28	2000001	2500000	867
chr28	2500001	3000000	755
chr28	3000001	3500000	804
chr28	3500001	4000000	770
chr28	4000001	4500000	724
chr28	4500001	5000000	713
chr28	5000001	5500000	791
chr28	5500001	6000000	685
chr28	6000001	6500000	732
chr28	6500001	7000000	721
chr28	7000001	7500000	703
chr28	7500001	8000000	715
chr28	8000001	8500000	702
chr28	8500001	9000000	743
chr28	9000001	9500000	744
chr28	9500001	10000000	841
chr28	10000001	10500000	826
chr28	10500001	11000000	857
chr28	11000001	11498083	715
chr29	1	500000	650
chr29	500001	1000000	731
chr29	1000001	1500000	700
chr29	1500001	2000000	720
chr29	2000001	2500000	755
chr29	2500001	3000000	777
chr29	3000001	3500000	830
chr29	3500001	4000000	820
chr29	4000001	4500000	727
chr29	4500001	5000000	712
chr29	5000001	5500000	695
chr29	5500001	6000000	736
chr29	6000001	6500000	693
chr29	6500001	7000000	735
chr29	7000001	7500000	717
chr29	7500001	8000000	711
chr29	8000001	8500000	720
chr29	8500001	9000000	760
chr29	9000001	9500000	754
chr29	9500001	10000000	716
chr29	10000001	10500000	792
chr29	10500001	11000000	727
chr29	11000001	11386882	582
chr30	1	500000	710
chr30	500001	1000000	779
chr30	1000001	1500000	782
chr30	1500001	2000000	805
chr30	2000001	2500000	813
chr30	2500001	3000000	777
chr30	3000001	3500000	920
chr30	3500001	4000000	779
chr30	4000001	4500000	770
chr30	4500001	5000000	777
chr30	5000001	5500000	843
chr30	5500001	6000000	649
chr30	6000001	6500000	633
chr30	6500001	7000000	732
chr30	7000001	7500000	672
chr30	7500001	8000000	680
chr30	8000001	8500000	791
chr30	8500001	9000000	810
chr30	9000001	9500000	802
chr30	9500001	10000000	879
chr30	10000001	10500000	929
chr30	10500001	11000000	769
chr30	11000001	11234006	323
chr31	1	500000	701
chr31	500001	1000000	743
chr31	1000001	1500000	785
chr31	1500001	2000000	796
chr31	2000001	2500000	736
chr31	2500001	3000000	738
chr31	3000001	3500000	770
chr31	3500001	4000000	866
chr31	4000001	4500000	791
chr31	4500001	5000000	743
chr31	5000001	5500000	797
chr31	5500001	6000000	719
chr31	6000001	6500000	730
chr31	6500001	7000000	729
chr31	7000001	7500000	706
chr31	7500001	8000000	734
chr31	8000001	8500000	725
chr31	8500001	9000000	797
chr31	9000001	9500000	745
chr31	9500001	10000000	760
chr31	10000001	10500000	828
chr31	10500001	11000000	771
chr31	11000001	11080899	110

## Sheet: Fig1a.d
Chromosomes	Start	End	Number of genes
chr01	1	500000	43
chr01	500001	1000000	58
chr01	1000001	1500000	63
chr01	1500001	2000000	65
chr01	2000001	2500000	56
chr01	2500001	3000000	59
chr01	3000001	3500000	47
chr01	3500001	4000000	19
chr01	4000001	4500000	28
chr01	4500001	5000000	23
chr01	5000001	5500000	18
chr01	5500001	6000000	8
chr01	6000001	6500000	10
chr01	6500001	7000000	11
chr01	7000001	7500000	9
chr01	7500001	8000000	8
chr01	8000001	8500000	18
chr01	8500001	9000000	26
chr01	9000001	9500000	30
chr01	9500001	10000000	27
chr01	10000001	10500000	25
chr01	10500001	11000000	29
chr01	11000001	11500000	36
chr01	11500001	12000000	22
chr01	12000001	12500000	47
chr01	12500001	13000000	49
chr01	13000001	13500000	54
chr01	13500001	14000000	50
chr01	14000001	14500000	55
chr01	14500001	15000000	54
chr01	15000001	15500000	38
chr01	15500001	16000000	57
chr01	16000001	16500000	46
chr01	16500001	17000000	43
chr01	17000001	17500000	46
chr01	17500001	18000000	55
chr01	18000001	18500000	46
chr01	18500001	19000000	63
chr01	19000001	19500000	53
chr01	19500001	20000000	56
chr01	20000001	20500000	59
chr01	20500001	21000000	51
chr01	21000001	21500000	46
chr01	21500001	22000000	56
chr01	22000001	22500000	61
chr01	22500001	22902688	45
chr02	1	500000	50
chr02	500001	1000000	53
chr02	1000001	1500000	57
chr02	1500001	2000000	44
chr02	2000001	2500000	51
chr02	2500001	3000000	35
chr02	3000001	3500000	39
chr02	3500001	4000000	38
chr02	4000001	4500000	42
chr02	4500001	5000000	31
chr02	5000001	5500000	46
chr02	5500001	6000000	42
chr02	6000001	6500000	37
chr02	6500001	7000000	35
chr02	7000001	7500000	37
chr02	7500001	8000000	55
chr02	8000001	8500000	54
chr02	8500001	9000000	54
chr02	9000001	9500000	53
chr02	9500001	10000000	24
chr02	10000001	10500000	34
chr02	10500001	11000000	19
chr02	11000001	11500000	29
chr02	11500001	12000000	26
chr02	12000001	12500000	29
chr02	12500001	13000000	21
chr02	13000001	13500000	18
chr02	13500001	14000000	15
chr02	14000001	14500000	12
chr02	14500001	15000000	14
chr02	15000001	15500000	17
chr02	15500001	16000000	19
chr02	16000001	16500000	36
chr02	16500001	17000000	41
chr02	17000001	17500000	45
chr02	17500001	18000000	23
chr02	18000001	18500000	41
chr02	18500001	19000000	42
chr02	19000001	19500000	41
chr02	19500001	20000000	41
chr02	20000001	20500000	56
chr02	20500001	21000000	55
chr02	21000001	21500000	63
chr02	21500001	22000000	60
chr02	22000001	22500000	53
chr02	22500001	22578350	8
chr03	1	500000	61
chr03	500001	1000000	58
chr03	1000001	1500000	56
chr03	1500001	2000000	53
chr03	2000001	2500000	43
chr03	2500001	3000000	55
chr03	3000001	3500000	48
chr03	3500001	4000000	50
chr03	4000001	4500000	37
chr03	4500001	5000000	29
chr03	5000001	5500000	24
chr03	5500001	6000000	24
chr03	6000001	6500000	19
chr03	6500001	7000000	19
chr03	7000001	7500000	11
chr03	7500001	8000000	14
chr03	8000001	8500000	6
chr03	8500001	9000000	12
chr03	9000001	9500000	22
chr03	9500001	10000000	28
chr03	10000001	10500000	18
chr03	10500001	11000000	37
chr03	11000001	11500000	50
chr03	11500001	12000000	45
chr03	12000001	12500000	44
chr03	12500001	13000000	53
chr03	13000001	13500000	44
chr03	13500001	14000000	50
chr03	14000001	14500000	53
chr03	14500001	15000000	50
chr03	15000001	15500000	46
chr03	15500001	16000000	44
chr03	16000001	16500000	35
chr03	16500001	17000000	49
chr03	17000001	17500000	49
chr03	17500001	18000000	40
chr03	18000001	18036886	4
chr04	1	500000	58
chr04	500001	1000000	49
chr04	1000001	1500000	68
chr04	1500001	2000000	57
chr04	2000001	2500000	75
chr04	2500001	3000000	54
chr04	3000001	3500000	52
chr04	3500001	4000000	56
chr04	4000001	4500000	45
chr04	4500001	5000000	52
chr04	5000001	5500000	44
chr04	5500001	6000000	45
chr04	6000001	6500000	55
chr04	6500001	7000000	36
chr04	7000001	7500000	38
chr04	7500001	8000000	21
chr04	8000001	8500000	18
chr04	8500001	9000000	15
chr04	9000001	9500000	24
chr04	9500001	10000000	17
chr04	10000001	10500000	9
chr04	10500001	11000000	8
chr04	11000001	11500000	13
chr04	11500001	12000000	6
chr04	12000001	12500000	10
chr04	12500001	13000000	18
chr04	13000001	13500000	27
chr04	13500001	14000000	28
chr04	14000001	14500000	23
chr04	14500001	15000000	38
chr04	15000001	15500000	49
chr04	15500001	16000000	50
chr04	16000001	16500000	41
chr04	16500001	16862022	26
chr05	1	500000	51
chr05	500001	1000000	52
chr05	1000001	1500000	48
chr05	1500001	2000000	46
chr05	2000001	2500000	45
chr05	2500001	3000000	38
chr05	3000001	3500000	21
chr05	3500001	4000000	20
chr05	4000001	4500000	33
chr05	4500001	5000000	11
chr05	5000001	5500000	18
chr05	5500001	6000000	9
chr05	6000001	6500000	10
chr05	6500001	7000000	8
chr05	7000001	7500000	16
chr05	7500001	8000000	18
chr05	8000001	8500000	13
chr05	8500001	9000000	20
chr05	9000001	9500000	31
chr05	9500001	10000000	14
chr05	10000001	10500000	35
chr05	10500001	11000000	35
chr05	11000001	11500000	40
chr05	11500001	12000000	40
chr05	12000001	12500000	44
chr05	12500001	13000000	47
chr05	13000001	13500000	53
chr05	13500001	14000000	49
chr05	14000001	14500000	49
chr05	14500001	15000000	67
chr05	15000001	15500000	69
chr05	15500001	16000000	61
chr05	16000001	16500000	63
chr05	16500001	16650142	7
chr06	1	500000	53
chr06	500001	1000000	53
chr06	1000001	1500000	57
chr06	1500001	2000000	40
chr06	2000001	2500000	45
chr06	2500001	3000000	53
chr06	3000001	3500000	37
chr06	3500001	4000000	39
chr06	4000001	4500000	23
chr06	4500001	5000000	22
chr06	5000001	5500000	21
chr06	5500001	6000000	15
chr06	6000001	6500000	23
chr06	6500001	7000000	24
chr06	7000001	7500000	15
chr06	7500001	8000000	12
chr06	8000001	8500000	11
chr06	8500001	9000000	19
chr06	9000001	9500000	20
chr06	9500001	10000000	11
chr06	10000001	10500000	12
chr06	10500001	11000000	19
chr06	11000001	11500000	24
chr06	11500001	12000000	38
chr06	12000001	12500000	42
chr06	12500001	13000000	44
chr06	13000001	13500000	47
chr06	13500001	14000000	55
chr06	14000001	14500000	56
chr06	14500001	15000000	68
chr06	15000001	15500000	62
chr06	15500001	16000000	56
chr06	16000001	16136396	6
chr07	1	500000	56
chr07	500001	1000000	61
chr07	1000001	1500000	40
chr07	1500001	2000000	68
chr07	2000001	2500000	52
chr07	2500001	3000000	49
chr07	3000001	3500000	55
chr07	3500001	4000000	61
chr07	4000001	4500000	52
chr07	4500001	5000000	52
chr07	5000001	5500000	38
chr07	5500001	6000000	32
chr07	6000001	6500000	34
chr07	6500001	7000000	32
chr07	7000001	7500000	26
chr07	7500001	8000000	29
chr07	8000001	8500000	20
chr07	8500001	9000000	22
chr07	9000001	9500000	13
chr07	9500001	10000000	2
chr07	10000001	10500000	13
chr07	10500001	11000000	8
chr07	11000001	11500000	10
chr07	11500001	12000000	7
chr07	12000001	12500000	11
chr07	12500001	13000000	11
chr07	13000001	13500000	27
chr07	13500001	14000000	29
chr07	14000001	14500000	34
chr07	14500001	15000000	43
chr07	15000001	15500000	33
chr07	15500001	15795693	27
chr08	1	500000	14
chr08	500001	1000000	57
chr08	1000001	1500000	52
chr08	1500001	2000000	53
chr08	2000001	2500000	51
chr08	2500001	3000000	45
chr08	3000001	3500000	28
chr08	3500001	4000000	25
chr08	4000001	4500000	23
chr08	4500001	5000000	5
chr08	5000001	5500000	17
chr08	5500001	6000000	15
chr08	6000001	6500000	10
chr08	6500001	7000000	7
chr08	7000001	7500000	22
chr08	7500001	8000000	17
chr08	8000001	8500000	18
chr08	8500001	9000000	20
chr08	9000001	9500000	30
chr08	9500001	10000000	30
chr08	10000001	10500000	29
chr08	10500001	11000000	36
chr08	11000001	11500000	45
chr08	11500001	12000000	43
chr08	12000001	12500000	58
chr08	12500001	13000000	63
chr08	13000001	13500000	48
chr08	13500001	14000000	54
chr08	14000001	14500000	73
chr08	14500001	15000000	65
chr08	15000001	15323202	41
chr09	1	500000	57
chr09	500001	1000000	48
chr09	1000001	1500000	66
chr09	1500001	2000000	56
chr09	2000001	2500000	47
chr09	2500001	3000000	45
chr09	3000001	3500000	36
chr09	3500001	4000000	42
chr09	4000001	4500000	25
chr09	4500001	5000000	22
chr09	5000001	5500000	20
chr09	5500001	6000000	19
chr09	6000001	6500000	10
chr09	6500001	7000000	3
chr09	7000001	7500000	6
chr09	7500001	8000000	11
chr09	8000001	8500000	15
chr09	8500001	9000000	18
chr09	9000001	9500000	21
chr09	9500001	10000000	28
chr09	10000001	10500000	18
chr09	10500001	11000000	37
chr09	11000001	11500000	43
chr09	11500001	12000000	38
chr09	12000001	12500000	50
chr09	12500001	13000000	54
chr09	13000001	13500000	61
chr09	13500001	14000000	64
chr09	14000001	14500000	53
chr09	14500001	14991785	43
chr10	1	500000	49
chr10	500001	1000000	53
chr10	1000001	1500000	66
chr10	1500001	2000000	53
chr10	2000001	2500000	46
chr10	2500001	3000000	56
chr10	3000001	3500000	40
chr10	3500001	4000000	40
chr10	4000001	4500000	33
chr10	4500001	5000000	28
chr10	5000001	5500000	19
chr10	5500001	6000000	16
chr10	6000001	6500000	11
chr10	6500001	7000000	12
chr10	7000001	7500000	12
chr10	7500001	8000000	11
chr10	8000001	8500000	6
chr10	8500001	9000000	10
chr10	9000001	9500000	11
chr10	9500001	10000000	8
chr10	10000001	10500000	12
chr10	10500001	11000000	25
chr10	11000001	11500000	23
chr10	11500001	12000000	22
chr10	12000001	12500000	39
chr10	12500001	13000000	54
chr10	13000001	13500000	57
chr10	13500001	14000000	57
chr10	14000001	14500000	62
chr10	14500001	14857311	31
chr11	1	500000	49
chr11	500001	1000000	61
chr11	1000001	1500000	65
chr11	1500001	2000000	62
chr11	2000001	2500000	33
chr11	2500001	3000000	42
chr11	3000001	3500000	42
chr11	3500001	4000000	29
chr11	4000001	4500000	28
chr11	4500001	5000000	24
chr11	5000001	5500000	15
chr11	5500001	6000000	16
chr11	6000001	6500000	3
chr11	6500001	7000000	6
chr11	7000001	7500000	15
chr11	7500001	8000000	9
chr11	8000001	8500000	13
chr11	8500001	9000000	18
chr11	9000001	9500000	15
chr11	9500001	10000000	23
chr11	10000001	10500000	22
chr11	10500001	11000000	44
chr11	11000001	11500000	36
chr11	11500001	12000000	49
chr11	12000001	12500000	53
chr11	12500001	13000000	54
chr11	13000001	13500000	58
chr11	13500001	14000000	54
chr11	14000001	14500000	61
chr11	14500001	14780820	22
chr12	1	500000	65
chr12	500001	1000000	53
chr12	1000001	1500000	53
chr12	1500001	2000000	38
chr12	2000001	2500000	32
chr12	2500001	3000000	33
chr12	3000001	3500000	24
chr12	3500001	4000000	21
chr12	4000001	4500000	13
chr12	4500001	5000000	13
chr12	5000001	5500000	16
chr12	5500001	6000000	14
chr12	6000001	6500000	6
chr12	6500001	7000000	10
chr12	7000001	7500000	7
chr12	7500001	8000000	10
chr12	8000001	8500000	15
chr12	8500001	9000000	27
chr12	9000001	9500000	21
chr12	9500001	10000000	32
chr12	10000001	10500000	26
chr12	10500001	11000000	37
chr12	11000001	11500000	47
chr12	11500001	12000000	46
chr12	12000001	12500000	55
chr12	12500001	13000000	58
chr12	13000001	13500000	59
chr12	13500001	14000000	59
chr12	14000001	14500000	57
chr12	14500001	14681320	8
chr13	1	500000	36
chr13	500001	1000000	42
chr13	1000001	1500000	39
chr13	1500001	2000000	23
chr13	2000001	2500000	16
chr13	2500001	3000000	15
chr13	3000001	3500000	22
chr13	3500001	4000000	11
chr13	4000001	4500000	16
chr13	4500001	5000000	18
chr13	5000001	5500000	14
chr13	5500001	6000000	10
chr13	6000001	6500000	12
chr13	6500001	7000000	24
chr13	7000001	7500000	27
chr13	7500001	8000000	36
chr13	8000001	8500000	34
chr13	8500001	9000000	39
chr13	9000001	9500000	40
chr13	9500001	10000000	30
chr13	10000001	10500000	51
chr13	10500001	11000000	38
chr13	11000001	11500000	42
chr13	11500001	12000000	46
chr13	12000001	12500000	67
chr13	12500001	13000000	63
chr13	13000001	13500000	64
chr13	13500001	14000000	72
chr13	14000001	14500000	56
chr13	14500001	14606477	3
chr14	1	500000	39
chr14	500001	1000000	67
chr14	1000001	1500000	64
chr14	1500001	2000000	52
chr14	2000001	2500000	43
chr14	2500001	3000000	53
chr14	3000001	3500000	42
chr14	3500001	4000000	42
chr14	4000001	4500000	44
chr14	4500001	5000000	30
chr14	5000001	5500000	18
chr14	5500001	6000000	25
chr14	6000001	6500000	10
chr14	6500001	7000000	8
chr14	7000001	7500000	15
chr14	7500001	8000000	17
chr14	8000001	8500000	13
chr14	8500001	9000000	5
chr14	9000001	9500000	15
chr14	9500001	10000000	8
chr14	10000001	10500000	10
chr14	10500001	11000000	14
chr14	11000001	11500000	21
chr14	11500001	12000000	28
chr14	12000001	12500000	33
chr14	12500001	13000000	52
chr14	13000001	13500000	52
chr14	13500001	14000000	59
chr14	14000001	14500000	55
chr14	14500001	14576716	6
chr15	1	500000	46
chr15	500001	1000000	67
chr15	1000001	1500000	56
chr15	1500001	2000000	49
chr15	2000001	2500000	51
chr15	2500001	3000000	39
chr15	3000001	3500000	35
chr15	3500001	4000000	38
chr15	4000001	4500000	25
chr15	4500001	5000000	23
chr15	5000001	5500000	14
chr15	5500001	6000000	12
chr15	6000001	6500000	12
chr15	6500001	7000000	5
chr15	7000001	7500000	11
chr15	7500001	8000000	15
chr15	8000001	8500000	5
chr15	8500001	9000000	22
chr15	9000001	9500000	25
chr15	9500001	10000000	32
chr15	10000001	10500000	39
chr15	10500001	11000000	26
chr15	11000001	11500000	46
chr15	11500001	12000000	61
chr15	12000001	12500000	60
chr15	12500001	13000000	60
chr15	13000001	13500000	69
chr15	13500001	13834444	37
chr16	1	500000	51
chr16	500001	1000000	53
chr16	1000001	1500000	36
chr16	1500001	2000000	33
chr16	2000001	2500000	33
chr16	2500001	3000000	40
chr16	3000001	3500000	31
chr16	3500001	4000000	25
chr16	4000001	4500000	16
chr16	4500001	5000000	22
chr16	5000001	5500000	17
chr16	5500001	6000000	12
chr16	6000001	6500000	15
chr16	6500001	7000000	12
chr16	7000001	7500000	14
chr16	7500001	8000000	19
chr16	8000001	8500000	16
chr16	8500001	9000000	8
chr16	9000001	9500000	22
chr16	9500001	10000000	28
chr16	10000001	10500000	34
chr16	10500001	11000000	40
chr16	11000001	11500000	46
chr16	11500001	12000000	59
chr16	12000001	12500000	68
chr16	12500001	13000000	65
chr16	13000001	13500000	46
chr16	13500001	13672860	15
chr17	1	500000	48
chr17	500001	1000000	49
chr17	1000001	1500000	51
chr17	1500001	2000000	46
chr17	2000001	2500000	28
chr17	2500001	3000000	29
chr17	3000001	3500000	14
chr17	3500001	4000000	17
chr17	4000001	4500000	11
chr17	4500001	5000000	17
chr17	5000001	5500000	16
chr17	5500001	6000000	8
chr17	6000001	6500000	7
chr17	6500001	7000000	11
chr17	7000001	7500000	16
chr17	7500001	8000000	19
chr17	8000001	8500000	19
chr17	8500001	9000000	38
chr17	9000001	9500000	37
chr17	9500001	10000000	41
chr17	10000001	10500000	50
chr17	10500001	11000000	43
chr17	11000001	11500000	53
chr17	11500001	12000000	43
chr17	12000001	12500000	68
chr17	12500001	13000000	67
chr17	13000001	13500000	71
chr17	13500001	13617017	8
chr18	1	500000	52
chr18	500001	1000000	46
chr18	1000001	1500000	55
chr18	1500001	2000000	50
chr18	2000001	2500000	54
chr18	2500001	3000000	57
chr18	3000001	3500000	58
chr18	3500001	4000000	51
chr18	4000001	4500000	54
chr18	4500001	5000000	43
chr18	5000001	5500000	46
chr18	5500001	6000000	30
chr18	6000001	6500000	21
chr18	6500001	7000000	4
chr18	7000001	7500000	10
chr18	7500001	8000000	20
chr18	8000001	8500000	15
chr18	8500001	9000000	16
chr18	9000001	9500000	15
chr18	9500001	10000000	36
chr18	10000001	10500000	35
chr18	10500001	11000000	51
chr18	11000001	11500000	45
chr18	11500001	12000000	55
chr18	12000001	12500000	58
chr18	12500001	13000000	61
chr18	13000001	13500000	45
chr18	13500001	13532508	2
chr19	1	500000	55
chr19	500001	1000000	49
chr19	1000001	1500000	45
chr19	1500001	2000000	50
chr19	2000001	2500000	38
chr19	2500001	3000000	35
chr19	3000001	3500000	20
chr19	3500001	4000000	20
chr19	4000001	4500000	21
chr19	4500001	5000000	13
chr19	5000001	5500000	18
chr19	5500001	6000000	10
chr19	6000001	6500000	10
chr19	6500001	7000000	9
chr19	7000001	7500000	6
chr19	7500001	8000000	10
chr19	8000001	8500000	18
chr19	8500001	9000000	30
chr19	9000001	9500000	38
chr19	9500001	10000000	33
chr19	10000001	10500000	38
chr19	10500001	11000000	48
chr19	11000001	11500000	51
chr19	11500001	12000000	48
chr19	12000001	12500000	61
chr19	12500001	13000000	58
chr19	13000001	13264738	27
chr20	1	500000	45
chr20	500001	1000000	62
chr20	1000001	1500000	41
chr20	1500001	2000000	35
chr20	2000001	2500000	16
chr20	2500001	3000000	14
chr20	3000001	3500000	22
chr20	3500001	4000000	19
chr20	4000001	4500000	14
chr20	4500001	5000000	25
chr20	5000001	5500000	9
chr20	5500001	6000000	8
chr20	6000001	6500000	9
chr20	6500001	7000000	15
chr20	7000001	7500000	15
chr20	7500001	8000000	13
chr20	8000001	8500000	19
chr20	8500001	9000000	37
chr20	9000001	9500000	38
chr20	9500001	10000000	40
chr20	10000001	10500000	32
chr20	10500001	11000000	51
chr20	11000001	11500000	46
chr20	11500001	12000000	60
chr20	12000001	12500000	62
chr20	12500001	13000000	60
chr20	13000001	13077689	6
chr21	1	500000	19
chr21	500001	1000000	8
chr21	1000001	1500000	12
chr21	1500001	2000000	29
chr21	2000001	2500000	42
chr21	2500001	3000000	40
chr21	3000001	3500000	45
chr21	3500001	4000000	29
chr21	4000001	4500000	18
chr21	4500001	5000000	21
chr21	5000001	5500000	17
chr21	5500001	6000000	14
chr21	6000001	6500000	10
chr21	6500001	7000000	14
chr21	7000001	7500000	20
chr21	7500001	8000000	18
chr21	8000001	8500000	21
chr21	8500001	9000000	24
chr21	9000001	9500000	35
chr21	9500001	10000000	45
chr21	10000001	10500000	46
chr21	10500001	11000000	51
chr21	11000001	11500000	63
chr21	11500001	12000000	69
chr21	12000001	12500000	56
chr21	12500001	12990827	52
chr22	1	500000	54
chr22	500001	1000000	79
chr22	1000001	1500000	64
chr22	1500001	2000000	60
chr22	2000001	2500000	40
chr22	2500001	3000000	35
chr22	3000001	3500000	38
chr22	3500001	4000000	46
chr22	4000001	4500000	43
chr22	4500001	5000000	22
chr22	5000001	5500000	23
chr22	5500001	6000000	30
chr22	6000001	6500000	17
chr22	6500001	7000000	17
chr22	7000001	7500000	10
chr22	7500001	8000000	9
chr22	8000001	8500000	8
chr22	8500001	9000000	18
chr22	9000001	9500000	17
chr22	9500001	10000000	14
chr22	10000001	10500000	33
chr22	10500001	11000000	15
chr22	11000001	11500000	33
chr22	11500001	12000000	45
chr22	12000001	12500000	54
chr22	12500001	12932350	34
chr23	1	500000	52
chr23	500001	1000000	36
chr23	1000001	1500000	48
chr23	1500001	2000000	43
chr23	2000001	2500000	35
chr23	2500001	3000000	23
chr23	3000001	3500000	14
chr23	3500001	4000000	11
chr23	4000001	4500000	9
chr23	4500001	5000000	11
chr23	5000001	5500000	11
chr23	5500001	6000000	7
chr23	6000001	6500000	13
chr23	6500001	7000000	12
chr23	7000001	7500000	13
chr23	7500001	8000000	16
chr23	8000001	8500000	14
chr23	8500001	9000000	34
chr23	9000001	9500000	46
chr23	9500001	10000000	40
chr23	10000001	10500000	44
chr23	10500001	11000000	49
chr23	11000001	11500000	49
chr23	11500001	12000000	56
chr23	12000001	12500000	56
chr23	12500001	12781670	28
chr24	1	500000	45
chr24	500001	1000000	59
chr24	1000001	1500000	50
chr24	1500001	2000000	46
chr24	2000001	2500000	64
chr24	2500001	3000000	39
chr24	3000001	3500000	47
chr24	3500001	4000000	51
chr24	4000001	4500000	31
chr24	4500001	5000000	27
chr24	5000001	5500000	26
chr24	5500001	6000000	12
chr24	6000001	6500000	6
chr24	6500001	7000000	8
chr24	7000001	7500000	11
chr24	7500001	8000000	12
chr24	8000001	8500000	12
chr24	8500001	9000000	16
chr24	9000001	9500000	15
chr24	9500001	10000000	22
chr24	10000001	10500000	34
chr24	10500001	11000000	55
chr24	11000001	11500000	49
chr24	11500001	12000000	47
chr24	12000001	12205179	22
chr25	1	500000	28
chr25	500001	1000000	42
chr25	1000001	1500000	33
chr25	1500001	2000000	38
chr25	2000001	2500000	29
chr25	2500001	3000000	26
chr25	3000001	3500000	27
chr25	3500001	4000000	16
chr25	4000001	4500000	17
chr25	4500001	5000000	11
chr25	5000001	5500000	6
chr25	5500001	6000000	4
chr25	6000001	6500000	12
chr25	6500001	7000000	8
chr25	7000001	7500000	16
chr25	7500001	8000000	26
chr25	8000001	8500000	26
chr25	8500001	9000000	12
chr25	9000001	9500000	29
chr25	9500001	10000000	33
chr25	10000001	10500000	46
chr25	10500001	11000000	55
chr25	11000001	11500000	58
chr25	11500001	12000000	56
chr25	12000001	12115324	6
chr26	1	500000	55
chr26	500001	1000000	54
chr26	1000001	1500000	66
chr26	1500001	2000000	62
chr26	2000001	2500000	51
chr26	2500001	3000000	38
chr26	3000001	3500000	42
chr26	3500001	4000000	30
chr26	4000001	4500000	21
chr26	4500001	5000000	22
chr26	5000001	5500000	22
chr26	5500001	6000000	15
chr26	6000001	6500000	10
chr26	6500001	7000000	9
chr26	7000001	7500000	8
chr26	7500001	8000000	8
chr26	8000001	8500000	28
chr26	8500001	9000000	18
chr26	9000001	9500000	18
chr26	9500001	10000000	30
chr26	10000001	10500000	58
chr26	10500001	11000000	35
chr26	11000001	11500000	61
chr26	11500001	11987750	50
chr27	1	500000	42
chr27	500001	1000000	55
chr27	1000001	1500000	44
chr27	1500001	2000000	46
chr27	2000001	2500000	30
chr27	2500001	3000000	22
chr27	3000001	3500000	23
chr27	3500001	4000000	21
chr27	4000001	4500000	15
chr27	4500001	5000000	9
chr27	5000001	5500000	10
chr27	5500001	6000000	16
chr27	6000001	6500000	23
chr27	6500001	7000000	15
chr27	7000001	7500000	18
chr27	7500001	8000000	22
chr27	8000001	8500000	36
chr27	8500001	9000000	46
chr27	9000001	9500000	41
chr27	9500001	10000000	52
chr27	10000001	10500000	62
chr27	10500001	11000000	57
chr27	11000001	11500000	62
chr27	11500001	11989489	45
chr28	1	500000	60
chr28	500001	1000000	61
chr28	1000001	1500000	48
chr28	1500001	2000000	57
chr28	2000001	2500000	39
chr28	2500001	3000000	55
chr28	3000001	3500000	42
chr28	3500001	4000000	35
chr28	4000001	4500000	31
chr28	4500001	5000000	21
chr28	5000001	5500000	15
chr28	5500001	6000000	14
chr28	6000001	6500000	15
chr28	6500001	7000000	10
chr28	7000001	7500000	7
chr28	7500001	8000000	10
chr28	8000001	8500000	27
chr28	8500001	9000000	21
chr28	9000001	9500000	19
chr28	9500001	10000000	30
chr28	10000001	10500000	27
chr28	10500001	11000000	46
chr28	11000001	11498083	38
chr29	1	500000	62
chr29	500001	1000000	42
chr29	1000001	1500000	64
chr29	1500001	2000000	67
chr29	2000001	2500000	60
chr29	2500001	3000000	48
chr29	3000001	3500000	49
chr29	3500001	4000000	51
chr29	4000001	4500000	51
chr29	4500001	5000000	49
chr29	5000001	5500000	49
chr29	5500001	6000000	30
chr29	6000001	6500000	13
chr29	6500001	7000000	16
chr29	7000001	7500000	10
chr29	7500001	8000000	13
chr29	8000001	8500000	13
chr29	8500001	9000000	15
chr29	9000001	9500000	33
chr29	9500001	10000000	27
chr29	10000001	10500000	28
chr29	10500001	11000000	26
chr29	11000001	11386882	15
chr30	1	500000	56
chr30	500001	1000000	62
chr30	1000001	1500000	61
chr30	1500001	2000000	52
chr30	2000001	2500000	49
chr30	2500001	3000000	46
chr30	3000001	3500000	34
chr30	3500001	4000000	35
chr30	4000001	4500000	18
chr30	4500001	5000000	18
chr30	5000001	5500000	18
chr30	5500001	6000000	13
chr30	6000001	6500000	9
chr30	6500001	7000000	8
chr30	7000001	7500000	11
chr30	7500001	8000000	17
chr30	8000001	8500000	28
chr30	8500001	9000000	26
chr30	9000001	9500000	40
chr30	9500001	10000000	40
chr30	10000001	10500000	49
chr30	10500001	11000000	62
chr30	11000001	11234006	6
chr31	1	500000	63
chr31	500001	1000000	61
chr31	1000001	1500000	52
chr31	1500001	2000000	54
chr31	2000001	2500000	48
chr31	2500001	3000000	55
chr31	3000001	3500000	44
chr31	3500001	4000000	38
chr31	4000001	4500000	27
chr31	4500001	5000000	19
chr31	5000001	5500000	18
chr31	5500001	6000000	13
chr31	6000001	6500000	7
chr31	6500001	7000000	9
chr31	7000001	7500000	11
chr31	7500001	8000000	16
chr31	8000001	8500000	10
chr31	8500001	9000000	20
chr31	9000001	9500000	23
chr31	9500001	10000000	33
chr31	10000001	10500000	53
chr31	10500001	11000000	41
chr31	11000001	11080899	4

## Sheet: Fig1a.e
Chromosome	Start	End	Leaf
chr01	22681	23269	0
chr01	169679	173080	-0.365999
chr01	987612	988541	1.74407
chr01	14545051	14546823	-0.0058073
chr01	14548159	14548485	1.00337
chr01	14551889	14552092	1.67455
chr01	14563016	14564047	1.87838
chr01	14574919	14578365	0.920796
chr01	14581953	14583305	1.33607
chr01	14583934	14584720	-0.985512
chr01	14586565	14587619	1.33514
chr01	14594547	14595251	0.122972
chr01	14600086	14600609	0
chr01	995506	996345	0
chr01	14606983	14607579	1.26643
chr01	14608721	14612958	-0.716698
chr01	14613928	14614743	-1.00123
chr01	14616170	14616466	0
chr01	14618579	14619995	1.01073
chr01	14624033	14636566	0.848803
chr01	14640587	14641981	1.56142
chr01	14644682	14646073	1.62925
chr01	14651963	14652418	-1.04953
chr01	14660420	14661307	-0.297587
chr01	999215	1000645	0
chr01	14664580	14664990	0.52707
chr01	14694271	14696946	0.386067
chr01	14721478	14726037	-2.04953
chr01	14728326	14729950	1.91113
chr01	14737206	14740700	1.04508
chr01	14741233	14743195	1.35553
chr01	14744582	14751268	0.907073
chr01	14754946	14755240	1.54615
chr01	14762550	14763236	0
chr01	14771400	14772220	0
chr01	1009054	1009764	1.21846
chr01	14774548	14775282	-0.779733
chr01	14782160	14783671	0.947077
chr01	14784409	14785307	0.488182
chr01	14789612	14790514	0
chr01	14807321	14808622	0.625156
chr01	14817129	14817965	0
chr01	14836586	14837164	0
chr01	14843645	14844115	-1.06359
chr01	14853494	14854832	1.42812
chr01	14860301	14862315	2.05644
chr01	1016266	1017150	-0.559359
chr01	14872594	14881414	0.0386635
chr01	14902317	14903895	-0.986889
chr01	14921760	14923073	-1.03204
chr01	14935262	14938551	0.160423
chr01	14942777	14943425	0
chr01	14962152	14962544	1.88192
chr01	14975360	14980764	1.62405
chr01	14991604	14992426	-1.30597
chr01	15013761	15022270	0.214798
chr01	15036642	15039205	1.76245
chr01	1019154	1021280	1.81556
chr01	15043881	15045732	-1.65821
chr01	15048213	15048527	0
chr01	15062850	15063739	0.057983
chr01	15069238	15070053	0
chr01	15075038	15075825	-0.508942
chr01	15079153	15091027	-1.76623
chr01	15096882	15099955	-1.10012
chr01	15106592	15108888	-0.797486
chr01	15129624	15131069	0
chr01	15154401	15156389	2.15559
chr01	1026838	1034453	1.36908
chr01	15171583	15172021	0
chr01	15174470	15179235	1.26654
chr01	15193730	15194631	0
chr01	15205381	15210423	1.45734
chr01	15234953	15247436	0.112962
chr01	15248057	15249592	0
chr01	15257225	15261413	0.983396
chr01	15265463	15266917	3.01826
chr01	15271276	15272298	-1.40044
chr01	15275867	15276246	1.84256
chr01	1039731	1047089	1.54641
chr01	15289059	15302367	0.858384
chr01	15307687	15312615	0.21987
chr01	15314212	15320730	0.411202
chr01	15348569	15353673	-0.0341048
chr01	15365736	15367457	1.09849
chr01	15379689	15381590	0
chr01	15386981	15392763	0.890642
chr01	15404244	15405635	0.885749
chr01	15414485	15415144	0
chr01	15419710	15423397	1.28914
chr01	1050471	1054564	1.5442
chr01	15446059	15450205	1.15456
chr01	15452816	15454987	1.54045
chr01	15457670	15459384	0
chr01	15468482	15470118	1.92121
chr01	15484458	15486926	-1.00494
chr01	15493225	15494115	2.61755
chr01	15505036	15505736	0
chr01	15510563	15512757	1.96653
chr01	15520837	15521788	0
chr01	15524473	15524982	1.50717
chr01	1057017	1061636	1.14972
chr01	15529958	15531034	0
chr01	15542687	15545505	0
chr01	15552156	15554292	1.4025
chr01	15558415	15561583	0.43689
chr01	15569198	15569404	0
chr01	15576461	15578950	1.51056
chr01	15591276	15595336	0.131134
chr01	15613976	15615355	-0.229416
chr01	15617199	15618590	1.14157
chr01	15628040	15628705	0
chr01	193009	193278	2.23268
chr01	1067966	1071535	-1.94324
chr01	15630267	15635577	-1.0018
chr01	15643271	15644044	-0.43421
chr01	15649043	15651222	0
chr01	15654557	15659808	0
chr01	15664756	15667960	0
chr01	15673306	15674001	1.39316
chr01	15679261	15679746	-0.475143
chr01	15691642	15694685	1.38078
chr01	15699660	15712159	0.825335
chr01	15715559	15720327	1.04761
chr01	1080828	1081100	0
chr01	15725968	15726726	0
chr01	15736403	15737428	0.708875
chr01	15741385	15743004	1.19788
chr01	15749287	15751017	0.88965
chr01	15757865	15760196	0.254542
chr01	15765163	15766832	0.316135
chr01	15768459	15769266	-1.29798
chr01	15771957	15780187	-0.35663
chr01	15782764	15783195	1.60029
chr01	15793838	15794074	-0.765315
chr01	1081466	1083988	-1.31536
chr01	15804575	15804802	0
chr01	15808476	15809708	0
chr01	15815586	15815813	0
chr01	15826985	15827212	0
chr01	15831984	15836253	0
chr01	15839261	15840475	-0.776173
chr01	15848377	15852566	0.720416
chr01	15857545	15858411	0.39569
chr01	15861593	15864125	-0.794202
chr01	15873213	15873746	0.563133
chr01	1088083	1088874	0
chr01	15878971	15884518	0.695243
chr01	15894222	15897169	0.733192
chr01	15901411	15902574	1.60304
chr01	15907432	15908019	0
chr01	15912393	15918403	0.799436
chr01	15923298	15926217	1.03892
chr01	15929996	15935813	0
chr01	15938229	15941763	1.07849
chr01	15947408	15948914	2.19691
chr01	15952889	15954057	-1.45838
chr01	1099392	1102759	2.32204
chr01	15964251	15973297	1.10899
chr01	15975401	15978582	1.94394
chr01	15994754	15998499	-0.663105
chr01	16007789	16008559	-0.0471725
chr01	16012013	16012687	0
chr01	16034163	16034768	1.88539
chr01	16040624	16043381	0.940426
chr01	16050211	16056896	-1.73861
chr01	16058002	16060345	-0.505252
chr01	16064968	16066187	1.61192
chr01	1104159	1108428	1.15423
chr01	16079191	16088279	1.45088
chr01	16089617	16093884	1.31084
chr01	16097131	16105424	-0.188757
chr01	16111105	16111797	-0.53233
chr01	16119123	16119779	1.17027
chr01	16130952	16137759	0
chr01	16146824	16147348	0
chr01	16151434	16153218	1.58952
chr01	16154511	16166731	0.769808
chr01	16169081	16179439	0.235589
chr01	1109756	1111026	1.60428
chr01	16196777	16197487	0
chr01	16213667	16228604	1.16858
chr01	16239705	16240311	0
chr01	16242861	16244874	0
chr01	16253311	16255169	1.30157
chr01	16256866	16259931	-1.03204
chr01	16261599	16263012	1.99969
chr01	16275357	16276157	0.395997
chr01	16286449	16287585	2.40125
chr01	16297704	16301849	1.56815
chr01	1112823	1122443	1.04666
chr01	16310776	16311305	-0.0734502
chr01	16315108	16316272	0.381956
chr01	16326879	16329190	0.839838
chr01	16331546	16331900	0
chr01	16346723	16347949	1.591
chr01	16367419	16373339	-0.801234
chr01	16376713	16377903	1.097
chr01	16393986	16394549	0.530252
chr01	16396299	16399612	-1.30886
chr01	16406988	16410341	-0.91613
chr01	1123840	1125182	1.91224
chr01	16419277	16421918	0.899307
chr01	16429512	16430818	0
chr01	16431424	16431819	0
chr01	16441007	16444040	0.394589
chr01	16464087	16466163	-1.23088
chr01	16469054	16470128	-0.245884
chr01	16474397	16476711	0.802389
chr01	16489924	16494873	1.01863
chr01	16496773	16497783	-0.918197
chr01	16510136	16511021	0
chr01	1134326	1136399	2.02574
chr01	16540598	16550861	-0.0714699
chr01	16552059	16553185	0
chr01	16560939	16567930	-0.873441
chr01	16571590	16580556	1.08557
chr01	16586988	16589921	0.470352
chr01	16597435	16598743	0.917375
chr01	16603381	16603739	-0.16751
chr01	16604992	16607166	1.89044
chr01	16613706	16616635	1.40048
chr01	16627199	16627790	1.67784
chr01	195954	197041	-0.950075
chr01	1137530	1138071	-0.346415
chr01	16632342	16640913	1.19222
chr01	16642492	16645095	1.16968
chr01	16655670	16659142	0.509637
chr01	16668937	16669854	1.23542
chr01	16680992	16685514	0.77091
chr01	16706711	16708433	1.31117
chr01	16710812	16712763	1.09054
chr01	16718955	16719839	0.869316
chr01	16728606	16728755	-0.089537
chr01	16731806	16735608	1.36053
chr01	1138316	1139102	0.742842
chr01	16764295	16769836	1.01836
chr01	16776873	16783406	0.886624
chr01	16786088	16786348	1.45047
chr01	16789165	16789497	0.973479
chr01	16790948	16793284	-0.106013
chr01	16825677	16827838	-0.880325
chr01	16834676	16839096	0.90143
chr01	16841398	16843911	-1.79093
chr01	16848312	16851073	0
chr01	16853377	16855891	-0.299743
chr01	1145595	1146092	0.234423
chr01	16864139	16864735	0
chr01	16872562	16882958	0.487947
chr01	16892842	16896801	2.20344
chr01	16914003	16918675	0.0604111
chr01	16934670	16935946	0.0943067
chr01	16942035	16942694	1.08655
chr01	16945627	16948974	0.953879
chr01	16956750	16957083	1.20626
chr01	16957587	16958743	1.71958
chr01	16960372	16960932	2.10177
chr01	1151292	1153707	0.554716
chr01	16963007	16968940	-0.00254656
chr01	16990149	16994691	0.829462
chr01	17014340	17019466	0.83255
chr01	17025300	17026311	-0.550649
chr01	17031122	17039986	0.900803
chr01	17044026	17046743	1.43858
chr01	17049470	17050718	2.48715
chr01	17068487	17069116	1.28866
chr01	17075475	17079343	-0.0436673
chr01	17082579	17087461	1.92291
chr01	1159301	1162526	1.11613
chr01	17108926	17110950	2.63684
chr01	17125652	17126008	0.0567648
chr01	17132397	17133476	1.714
chr01	17134850	17144743	0.523082
chr01	17158939	17161758	0.618576
chr01	17169150	17193928	-0.19919
chr01	17195770	17196627	-0.244873
chr01	17217845	17219953	-0.936492
chr01	17262721	17269702	1.41953
chr01	17273295	17275751	-0.0485784
chr01	1163645	1165925	-1.44766
chr01	17280174	17280626	0.254365
chr01	17285501	17290246	0.92211
chr01	17298660	17299561	2.25126
chr01	17300193	17308274	1.49696
chr01	17310634	17312229	1.29289
chr01	17325788	17332390	0.662431
chr01	17334026	17337005	0
chr01	17338778	17342451	1.21013
chr01	17347375	17347809	-0.330086
chr01	17350369	17351034	1.81453
chr01	1167276	1169506	1.98018
chr01	17361347	17361691	0
chr01	17368440	17378696	0
chr01	17382708	17383924	0
chr01	17388872	17389576	1.22364
chr01	17394656	17396427	0
chr01	17398166	17401567	0
chr01	17408321	17411682	1.58458
chr01	17414615	17415005	1.1312
chr01	17416321	17417964	1.9106
chr01	17418923	17424135	1.52012
chr01	1173696	1174204	0.695107
chr01	17425113	17426857	0
chr01	17428101	17431314	0.232721
chr01	17432350	17439513	0
chr01	17449366	17450041	0
chr01	17452861	17454462	0.900315
chr01	17456735	17458695	1.30417
chr01	17483143	17484095	1.58216
chr01	17486794	17497389	0.846267
chr01	17501180	17513721	0.443032
chr01	17514740	17515333	0
chr01	1176099	1180431	1.6662
chr01	17517839	17520204	0.260724
chr01	17524350	17531967	1.4659
chr01	17536732	17541670	1.10864
chr01	17543132	17543878	1.58183
chr01	17550897	17551797	0.198776
chr01	17553958	17560316	0.556553
chr01	17571685	17576804	1.26415
chr01	17579005	17579565	1.74696
chr01	17588309	17589076	2.3546
chr01	17593972	17596318	1.57797
chr01	1182256	1188840	0.102631
chr01	17599666	17626418	-1.06975
chr01	17638008	17642084	0.906504
chr01	17646446	17648370	1.25748
chr01	17650507	17654314	0.580186
chr01	17655893	17657614	-1.6266
chr01	17662683	17664590	-1.06909
chr01	17671423	17684673	1.32967
chr01	17685309	17694085	-0.0438785
chr01	17701120	17706369	0.554855
chr01	17713166	17714711	1.15262
chr01	199421	214893	0.66364
chr01	1191781	1194408	0.868326
chr01	17717488	17718714	0
chr01	17720565	17722458	-0.521819
chr01	17726106	17727041	-0.10657
chr01	17733495	17740341	1.2826
chr01	17743818	17752520	0.820827
chr01	17755481	17758195	1.10661
chr01	17764463	17768144	1.47903
chr01	17769023	17772591	0
chr01	17775193	17776852	1.29942
chr01	17779205	17779456	1.24546
chr01	1205399	1206649	2.07232
chr01	17796770	17797957	0.555806
chr01	17800061	17805072	0.525372
chr01	17809366	17814412	-2.0936
chr01	17820394	17821635	0.35416
chr01	17825367	17827687	0.0950162
chr01	17838321	17839034	2.23703
chr01	17840760	17841545	2.71738
chr01	17848031	17849183	0
chr01	17864319	17865188	0
chr01	17874386	17874559	1.51501
chr01	1211511	1211774	0
chr01	17876209	17878467	-0.598355
chr01	17887423	17890146	1.92796
chr01	17892053	17894154	1.43075
chr01	17895090	17896066	1.66564
chr01	17911125	17911469	0
chr01	17917007	17917414	0
chr01	17928453	17928857	1.73195
chr01	17930949	17932683	-1.62987
chr01	17935999	17938760	-1.53076
chr01	17941874	17942248	0
chr01	1213417	1214151	2.06204
chr01	17957637	17961616	-0.559086
chr01	17967556	17967861	0
chr01	17981263	17985558	-2.02363
chr01	17999729	18001057	1.40184
chr01	18020404	18022637	-0.785408
chr01	18024548	18029868	-0.886111
chr01	18034090	18038195	0.430583
chr01	18051639	18052118	-0.168718
chr01	18060682	18064061	2.07536
chr01	18066055	18069635	0.687886
chr01	1231991	1233765	0.738633
chr01	18072220	18072843	0
chr01	18075590	18078710	1.4609
chr01	18078792	18078943	0.749809
chr01	18103660	18104199	1.75441
chr01	18106128	18108740	-1.80771
chr01	18118794	18121285	1.41728
chr01	18125221	18127616	0
chr01	18131679	18135461	0.718233
chr01	18144258	18147588	1.2953
chr01	18170891	18172210	1.85059
chr01	1243032	1245993	1.25908
chr01	18178984	18182090	1.35589
chr01	18190422	18194041	0.482088
chr01	18194831	18198732	1.58517
chr01	18204702	18205238	1.21792
chr01	18205463	18209914	1.18203
chr01	18211633	18213538	2.58107
chr01	18217179	18224047	0.415992
chr01	18225945	18227225	-0.719965
chr01	18236987	18239398	0.360595
chr01	18246684	18247295	1.11494
chr01	1258933	1261740	0.601945
chr01	18248439	18250850	0.769881
chr01	18265661	18266225	0.0334758
chr01	18274805	18276415	0.380061
chr01	18281212	18282881	0.759629
chr01	18302772	18304641	1.01337
chr01	18316667	18318216	1.28951
chr01	18318995	18320733	0.00260185
chr01	18330014	18331502	1.1285
chr01	18335782	18337336	2.1268
chr01	18339071	18339229	0.709066
chr01	1285663	1286232	0
chr01	18341134	18342845	1.89352
chr01	18348182	18350103	0
chr01	18364251	18365320	0
chr01	18374444	18381620	1.60955
chr01	18382582	18386013	1.0959
chr01	18394844	18400117	0.543391
chr01	18407200	18414649	-2.26272
chr01	18424684	18427273	1.38618
chr01	18481070	18481778	0
chr01	18510873	18513621	0.562955
chr01	1288205	1289867	-0.310429
chr01	18520879	18521264	0
chr01	18524233	18525338	0
chr01	18526121	18529704	1.13098
chr01	18533225	18534163	0
chr01	18534565	18535707	-0.971492
chr01	18540124	18541509	0.120882
chr01	18569112	18569659	1.94474
chr01	18573764	18576868	-1.88263
chr01	18578599	18582723	1.80972
chr01	18595296	18597134	-0.086947
chr01	1296908	1298089	2.28166
chr01	18603065	18605524	-1.08253
chr01	18608227	18610084	-1.65961
chr01	18612732	18613615	0
chr01	18616344	18619045	1.21358
chr01	18619942	18625528	0.991944
chr01	18626577	18628168	-0.814359
chr01	18633136	18633798	2.0232
chr01	18646789	18647571	0
chr01	18654167	18656080	0
chr01	18663561	18665078	0.0616297
chr01	219087	219530	0.35999
chr01	1299507	1300667	2.57995
chr01	18668679	18685493	0.885753
chr01	18688904	18689257	0
chr01	18692580	18693858	0
chr01	18697298	18698427	0.515396
chr01	18706304	18706959	0.66759
chr01	18707305	18709138	1.57597
chr01	18718046	18719816	1.53904
chr01	18720895	18727860	1.73301
chr01	18736204	18738496	0
chr01	18740535	18746766	0.00793013
chr01	1313140	1315319	0.404515
chr01	18753944	18760093	0.649862
chr01	18765764	18770564	-1.46984
chr01	18774457	18774777	2.25796
chr01	18776945	18781883	0
chr01	18783563	18784901	0.116121
chr01	18787967	18789023	0.847809
chr01	18795216	18798108	1.60064
chr01	18799350	18801497	1.60312
chr01	18805842	18806510	2.64828
chr01	18811112	18811432	0
chr01	1320924	1323079	0.911268
chr01	18821177	18823846	1.02491
chr01	18825509	18828807	-0.209979
chr01	18830143	18830415	0.921458
chr01	18833948	18838963	0.349985
chr01	18841093	18841993	-0.391049
chr01	18843340	18843870	0.703882
chr01	18846524	18854028	1.19014
chr01	18857226	18858510	-1.19844
chr01	18861545	18864884	0
chr01	18876458	18881089	-1.01494
chr01	1324596	1329958	1.21748
chr01	18886746	18887531	0
chr01	18891646	18892544	-1.0433
chr01	18905546	18905728	0
chr01	18911771	18915718	1.39182
chr01	18927815	18932696	-1.12492
chr01	18939686	18942733	2.60742
chr01	18943957	18949976	1.75731
chr01	18951089	18952274	-0.862592
chr01	18958342	18959365	0.502223
chr01	18974815	18976585	0
chr01	1343315	1344073	-1.27081
chr01	18983097	18984245	3.16784
chr01	18989504	18997326	1.42397
chr01	18999447	19005147	1.15969
chr01	19008116	19011826	0.039942
chr01	19014903	19017310	-0.410496
chr01	19019546	19025993	0.561936
chr01	19039805	19043263	1.14089
chr01	19045259	19048505	1.1875
chr01	19049467	19053078	-1.94831
chr01	19062145	19064353	-0.0445667
chr01	1345981	1347390	1.77048
chr01	19064980	19066472	0.254917
chr01	19075566	19077287	0.795004
chr01	19078147	19083141	0.95426
chr01	19089975	19090296	0
chr01	19104281	19113414	1.71022
chr01	19117217	19118995	0
chr01	19149083	19149370	0
chr01	19155548	19157127	1.18456
chr01	19160679	19163918	1.81764
chr01	19168867	19169376	2.2341
chr01	1353985	1355127	1.01228
chr01	19179735	19183351	-0.369132
chr01	19196087	19199110	1.57756
chr01	19203669	19212392	0.920112
chr01	19214742	19217505	0.418315
chr01	19227413	19229305	0.286525
chr01	19229872	19232145	1.32305
chr01	19233678	19236476	0
chr01	19240810	19242318	0
chr01	19254309	19256827	0
chr01	19268345	19269622	0.916202
chr01	1356155	1356325	0
chr01	19271954	19273020	-1.41873
chr01	19281365	19283364	1.57463
chr01	19288665	19290867	1.09957
chr01	19302503	19302946	0
chr01	19308856	19310097	0.84775
chr01	19317365	19321215	-1.27717
chr01	19328259	19330768	-0.676297
chr01	19331971	19332746	0.764894
chr01	19344668	19352464	0.2726
chr01	19358992	19360477	-0.358466
chr01	1359194	1359616	-1.01691
chr01	19362668	19366077	1.26279
chr01	19369384	19371091	-1.62305
chr01	19381899	19384005	-1.71423
chr01	19386692	19389275	2.02574
chr01	19390323	19397146	-0.611822
chr01	19398869	19402014	1.30424
chr01	19406903	19409857	0.00810721
chr01	19411480	19413474	2.03072
chr01	19430004	19431915	-0.180693
chr01	19437047	19442609	0.318969
chr01	1366991	1367465	0
chr01	19446455	19446649	0
chr01	19458625	19459593	-0.774831
chr01	19460130	19471605	0.640606
chr01	19477638	19480106	0.103403
chr01	19494652	19495665	-1.09557
chr01	19510445	19517861	-1.95977
chr01	19519799	19520104	0
chr01	19530008	19533154	0.44195
chr01	19535727	19537761	0
chr01	19538706	19543306	1.3257
chr01	221341	223244	2.32623
chr01	1373752	1374873	-0.399167
chr01	19544399	19546561	0.98534
chr01	19550063	19550701	2.91908
chr01	19558606	19559842	1.81657
chr01	19572602	19573534	-0.582297
chr01	19598059	19603334	-0.489623
chr01	19604522	19607297	0.255919
chr01	19611662	19620716	0.776723
chr01	19625580	19630073	0.96837
chr01	19637186	19637491	1.15714
chr01	19638336	19638659	-0.423991
chr01	1382660	1385776	-1.18533
chr01	19642067	19644277	-1.73516
chr01	19648873	19658977	0.989608
chr01	19665592	19668379	-0.00335088
chr01	19672443	19675221	1.57277
chr01	19677415	19677684	0.696583
chr01	19680293	19684704	0.384753
chr01	19686400	19688249	1.00407
chr01	19690074	19692085	-1.39317
chr01	19694458	19695222	0
chr01	19698331	19699134	0
chr01	1396926	1397555	2.12941
chr01	19706747	19709766	1.08942
chr01	19712105	19715008	0.556369
chr01	19718164	19720721	-0.155015
chr01	19753538	19756270	0
chr01	19760894	19763011	2.17632
chr01	19766086	19768796	-1.52267
chr01	19776624	19780352	-0.371095
chr01	19785210	19789466	0.427487
chr01	19791268	19797210	1.26647
chr01	19802261	19809033	1.19513
chr01	1399846	1405503	0.726002
chr01	19816387	19825624	0.661723
chr01	19826955	19828313	1.84636
chr01	19832740	19836123	0
chr01	19867213	19871992	1.11809
chr01	19874294	19876649	0.888536
chr01	19877459	19880087	0.762514
chr01	19883006	19888845	-0.694582
chr01	19896424	19898471	0
chr01	19901476	19918058	0.900315
chr01	19919719	19929782	0.533005
chr01	1410733	1412417	0
chr01	19934880	19935700	0
chr01	19937645	19939546	1.72572
chr01	19947554	19948643	0.116075
chr01	19951129	19953568	-1.47693
chr01	19955880	19956547	1.62224
chr01	19965098	19969556	-0.367707
chr01	19970792	19972203	2.14713
chr01	19976540	19978151	0.709564
chr01	19982688	19983869	0.936489
chr01	19985663	19990574	-0.905734
chr01	1416670	1424846	-1.7011
chr01	19992474	19995655	1.84065
chr01	20005053	20007040	0.475369
chr01	20008735	20011645	-0.553579
chr01	20015861	20017650	-0.865269
chr01	20019634	20021870	0
chr01	20025689	20026132	-1.03795
chr01	20029878	20030766	2.49609
chr01	20031731	20034539	0.0953797
chr01	20039584	20042327	1.03079
chr01	20048126	20048791	2.03024
chr01	1432366	1434120	0
chr01	20051756	20052247	-0.237434
chr01	20054864	20061003	0.924726
chr01	20066802	20067014	1.41139
chr01	20071635	20073891	0.554754
chr01	20082040	20084122	0
chr01	20089542	20091537	-0.22833
chr01	20107786	20108676	0
chr01	20121908	20122117	0
chr01	20132282	20132641	0.696583
chr01	20133719	20138105	-0.213191
chr01	1436910	1437065	2.29769
chr01	20155243	20157808	-0.0439488
chr01	20161643	20165278	1.6271
chr01	20166983	20170876	0.18339
chr01	20172415	20175396	0.32805
chr01	20176472	20182935	-1.72395
chr01	20207763	20209765	1.05749
chr01	20216410	20226382	0.27806
chr01	20229648	20233426	-1.18979
chr01	20235964	20241156	0.876738
chr01	20245245	20248729	0.127928
chr01	1446889	1447206	0.0100958
chr01	20249617	20251154	0.39096
chr01	20251991	20254248	-0.841201
chr01	20271873	20273919	-0.497565
chr01	20275442	20276915	-1.08194
chr01	20279724	20282815	1.25591
chr01	20285490	20288816	1.27743
chr01	20289598	20293951	0.460503
chr01	20297141	20300929	1.07191
chr01	20305148	20309376	0.709107
chr01	20312625	20317274	0.398346
chr01	1451186	1451821	1.51013
chr01	20322201	20323664	2.52119
chr01	20330749	20339361	1.03449
chr01	20343066	20344260	0.596523
chr01	20354780	20356362	1.9253
chr01	20360070	20360918	-0.0890258
chr01	20366415	20376361	0.399909
chr01	20377302	20381797	2.16021
chr01	20384267	20385646	1.81079
chr01	20387280	20391714	1.10587
chr01	20403578	20404935	-0.444286
chr01	223865	224110	2.34104
chr01	1467713	1471477	1.79175
chr01	20426774	20430835	-0.0597877
chr01	20433990	20451398	0.641892
chr01	20453501	20456619	0.690605
chr01	20460169	20460666	-0.388826
chr01	20463721	20466941	1.5921
chr01	20468461	20469530	1.3787
chr01	20470168	20470413	1.62843
chr01	20478138	20479659	1.59078
chr01	20482467	20484364	-0.150349
chr01	20484992	20487738	0.792788
chr01	1473860	1475171	0
chr01	20490951	20500043	-1.34927
chr01	20509562	20510038	-0.370115
chr01	20511049	20518018	1.54326
chr01	20526400	20537600	1.3591
chr01	20540920	20542083	-1.45652
chr01	20548836	20553163	0.0837354
chr01	20556399	20559333	-0.712047
chr01	20569193	20570585	-1.0574
chr01	20599712	20600890	-1.16105
chr01	20652493	20653662	0
chr01	1479691	1480818	0.758521
chr01	20654883	20655375	0
chr01	20656258	20666444	-0.110812
chr01	20678002	20678496	0.1701
chr01	20687293	20692180	0
chr01	20696003	20697753	1.01839
chr01	20698569	20699984	0.321693
chr01	20701065	20706490	2.3038
chr01	20707659	20708105	2.23856
chr01	20719457	20722693	0.1962
chr01	20728918	20730286	1.79068
chr01	1482762	1483064	0
chr01	20731223	20733281	1.34032
chr01	20739319	20740785	-0.515604
chr01	20751366	20752169	-0.596853
chr01	20753080	20757237	0.914828
chr01	20759042	20761320	1.14821
chr01	20766866	20768100	2.50646
chr01	20774768	20775508	-0.114257
chr01	20776797	20777597	-0.69214
chr01	20780087	20780791	-0.335666
chr01	20782907	20783632	-1.2515
chr01	1489056	1489649	-1.16435
chr01	20789455	20793297	1.29076
chr01	20797925	20804242	0.5841
chr01	20806948	20818809	-0.0809096
chr01	20828491	20832939	-0.696407
chr01	20839316	20840512	-1.46866
chr01	20841668	20846604	-1.23893
chr01	20856209	20856730	0.170516
chr01	20859566	20860429	1.0495
chr01	20864817	20865146	1.20486
chr01	20868596	20879012	1.4034
chr01	1498826	1500943	0.617961
chr01	20879446	20881354	-0.069313
chr01	20885526	20886521	2.29503
chr01	20890877	20892238	1.18453
chr01	20897337	20906822	0.489682
chr01	20911674	20914738	-0.598244
chr01	20915472	20917397	0.480113
chr01	20920414	20920737	0.854763
chr01	20921569	20923413	0.38876
chr01	20927113	20933712	1.55309
chr01	20947336	20953114	1.26737
chr01	1505439	1505681	0.454276
chr01	20953774	20961682	0.628291
chr01	21006984	21007625	0.199838
chr01	21010121	21014037	0
chr01	21015818	21016018	0
chr01	21035091	21035650	0
chr01	21070629	21070999	0
chr01	21134457	21135489	-0.626516
chr01	21148391	21148565	0
chr01	21166140	21166616	0.161364
chr01	21183316	21185877	0.780637
chr01	1515007	1517619	2.22135
chr01	21191585	21194681	-0.13332
chr01	21196470	21199080	-1.50634
chr01	21204179	21205153	-0.425329
chr01	21211126	21216094	0.422367
chr01	21227218	21227850	0.480127
chr01	21232533	21237471	0.802848
chr01	21238893	21240077	0.137775
chr01	21252746	21254104	-0.523786
chr01	21254695	21263251	-2.02186
chr01	21268401	21270691	-1.05162
chr01	1518808	1521123	0.626711
chr01	21285695	21287985	0
chr01	21306645	21308935	0
chr01	21318968	21319522	0
chr01	21319901	21320543	0
chr01	21323736	21325972	-1.74023
chr01	21334802	21335867	0
chr01	21337276	21339565	-1.14834
chr01	21356144	21359806	0.966762
chr01	21361525	21363473	1.97438
chr01	21365148	21366972	2.28874
chr01	1526362	1527618	-0.0585385
chr01	21367514	21371431	-0.568658
chr01	21372458	21377131	1.89389
chr01	21383269	21389565	1.32245
chr01	21398162	21399959	2.12542
chr01	21401060	21402595	2.18654
chr01	21417163	21418805	1.42155
chr01	21420383	21426453	0.647686
chr01	21428252	21428709	0.179016
chr01	21429650	21431137	-1.56317
chr01	21435892	21440367	1.30333
chr01	231729	237364	0.125634
chr01	1527911	1530884	-1.16494
chr01	21449899	21450453	-0.23177
chr01	21455324	21463492	1.28977
chr01	21466423	21471492	1.76775
chr01	21477513	21479733	1.7426
chr01	21483406	21490228	1.25876
chr01	21490743	21492884	0.59876
chr01	21494638	21499603	0.490918
chr01	21502000	21504820	2.0285
chr01	21507008	21509645	1.32867
chr01	21511365	21514841	1.10962
chr01	1536241	1538454	2.23775
chr01	21515386	21516941	0
chr01	21533023	21533467	0
chr01	21575133	21575431	0
chr01	21582570	21590024	0.136659
chr01	21596788	21598940	-1.72361
chr01	21605602	21606515	0
chr01	21610401	21610990	-0.559359
chr01	21616022	21619669	-0.838678
chr01	21621167	21622067	-0.391049
chr01	21627175	21628805	-0.42693
chr01	1566876	1567355	0.250411
chr01	21630056	21635248	-0.443228
chr01	21640139	21641608	0.559387
chr01	21641799	21644350	0.281734
chr01	21644709	21646507	1.59445
chr01	21647715	21651390	0.865571
chr01	21655861	21659340	1.04329
chr01	21669099	21669368	1.22729
chr01	21670870	21671070	1.4765
chr01	21679988	21680995	-1.39403
chr01	21711048	21713636	2.4083
chr01	1569120	1569699	0
chr01	21718023	21724531	-1.1249
chr01	21727734	21731846	0.972083
chr01	21733763	21737433	0
chr01	21739994	21741629	1.49498
chr01	21742261	21745391	1.09738
chr01	21747117	21751174	0.582046
chr01	21755383	21757767	0.624642
chr01	21758929	21764099	1.32139
chr01	21765080	21767118	-0.00101424
chr01	21773486	21774501	0.441388
chr01	1572989	1575265	0.469554
chr01	21779831	21782565	0.00498456
chr01	21782777	21785074	-0.429698
chr01	21789282	21791955	0.279182
chr01	21792167	21793346	-1.46245
chr01	21794063	21797023	0
chr01	21799718	21806672	0.401613
chr01	21814253	21814561	1.7989
chr01	21833494	21836070	0.112132
chr01	21836753	21839026	1.01231
chr01	21849133	21854158	1.5458
chr01	1575816	1580335	-0.246365
chr01	21856176	21856889	-0.399167
chr01	21862518	21863945	0.232856
chr01	21876256	21879501	0.0712123
chr01	21887631	21889181	0
chr01	21896904	21897359	0.756648
chr01	21897852	21904042	1.23548
chr01	21905342	21910470	0.442226
chr01	21911320	21911796	2.08412
chr01	21917780	21918207	0
chr01	21922449	21925124	1.02952
chr01	1593030	1598081	-1.793
chr01	21929061	21934003	1.13633
chr01	21952108	21952832	0
chr01	21992525	21995193	0
chr01	22003721	22009279	-2.13556
chr01	22014065	22016607	0.399986
chr01	22023515	22028500	-1.31017
chr01	22034694	22037388	0.74354
chr01	22040790	22041485	-0.278934
chr01	22043388	22045396	0.482544
chr01	22046777	22048137	1.38567
chr01	1607689	1609318	0
chr01	22050212	22057912	1.18483
chr01	22058241	22060625	0.355796
chr01	22062066	22062905	0.67638
chr01	22112406	22113416	2.12517
chr01	22122884	22125685	0.465161
chr01	22132185	22134405	1.27488
chr01	22136518	22136715	2.62005
chr01	22140816	22143114	1.45093
chr01	22147976	22150821	1.14819
chr01	22151524	22152913	0.400917
chr01	1625461	1626498	0.0845973
chr01	22155247	22158575	1.1116
chr01	22160857	22163847	1.42097
chr01	22164938	22167918	0.623622
chr01	22169041	22171127	1.99646
chr01	22172487	22177397	0.360743
chr01	22181604	22184649	0.636248
chr01	22185308	22187517	-0.956808
chr01	22200907	22201470	0.520912
chr01	22205000	22213160	0.651449
chr01	22214378	22221224	0.84434
chr01	1632197	1638971	-0.942723
chr01	22225786	22231571	0.931988
chr01	22233992	22234708	1.55118
chr01	22242104	22242934	0.371073
chr01	22244817	22245431	0
chr01	22246566	22246862	0
chr01	22247671	22248542	0
chr01	22255608	22256497	0
chr01	22260166	22263989	0.962422
chr01	22267403	22269471	2.0568
chr01	22275643	22275909	0
chr01	239522	242164	1.70321
chr01	1641672	1642121	0
chr01	22277601	22278623	-0.798383
chr01	22281844	22282335	0.665656
chr01	22299284	22300005	-0.771983
chr01	22301378	22301829	0
chr01	22303451	22303816	1.8655
chr01	22305553	22308495	1.70401
chr01	22330218	22333925	1.08835
chr01	22335679	22339350	-1.95547
chr01	22346681	22364233	0.889997
chr01	22368694	22369372	2.09667
chr01	1642846	1644663	1.64165
chr01	22377196	22377666	0
chr01	22383106	22384164	-0.637312
chr01	22397549	22398814	0
chr01	22401977	22402955	0
chr01	22404789	22406386	-0.992084
chr01	22410922	22414916	0.697225
chr01	22420093	22422392	0
chr01	22425807	22427821	0
chr01	22432313	22435553	-1.90125
chr01	22441735	22443238	-0.289061
chr01	1648878	1651193	1.99358
chr01	22452193	22455052	0.674205
chr01	22472230	22473714	0
chr01	22478218	22481191	-0.749965
chr01	22484763	22487035	-1.44614
chr01	22494215	22509558	-0.0907842
chr01	22515826	22517164	1.47476
chr01	22519883	22522260	-0.465749
chr01	22524064	22528087	0.772673
chr01	22530508	22534959	0.0400591
chr01	22538175	22539668	0.81348
chr01	1653380	1659244	0.353048
chr01	22552305	22553075	3.21794
chr01	22561424	22563863	0.944677
chr01	22564698	22567807	0.797914
chr01	22569197	22571123	0.864881
chr01	22577351	22577983	0
chr01	22581813	22582868	1.69871
chr01	22584778	22592811	1.4455
chr01	22599661	22600257	0
chr01	22607879	22611784	1.03515
chr01	22612923	22614119	-1.46866
chr01	1661554	1662060	0
chr01	22618067	22618273	0.407406
chr01	22619660	22621422	0.572696
chr01	22625099	22627845	1.93002
chr01	22629207	22638685	0.57219
chr01	22640213	22641238	1.50246
chr01	22646443	22650225	1.93043
chr01	22650961	22653993	-0.164869
chr01	22664928	22666727	-1.64584
chr01	22671677	22672742	0.367006
chr01	22673648	22673977	-0.608051
chr01	1663210	1666043	0.943785
chr01	22678857	22683667	-0.842353
chr01	22689885	22696526	1.31567
chr01	22702603	22702989	-0.978278
chr01	22719369	22722883	-1.93649
chr01	22726138	22727154	0
chr01	22732112	22737322	-1.26239
chr01	22749403	22750731	1.36385
chr01	22752330	22755455	1.32423
chr01	22759933	22761331	2.04237
chr01	22763932	22765647	0
chr01	1669481	1670972	0.304896
chr01	22775017	22780674	1.28034
chr01	22781813	22791233	0.209367
chr01	22796324	22804080	0.99666
chr01	22811180	22812135	1.00372
chr01	22819729	22822647	1.31942
chr01	22826057	22853360	0.992487
chr01	22859913	22861882	0.965274
chr01	22865756	22877841	0.546682
chr01	22893317	22894074	0
chr01	1675821	1677604	1.06561
chr01	1678652	1680294	1.7559
chr01	1680660	1681606	-1.36692
chr01	254010	264605	1.03623
chr01	1685767	1686569	1.24379
chr01	1688721	1692333	0.127112
chr01	1694313	1694765	0
chr01	1696573	1696914	0
chr01	1699127	1701038	-1.19493
chr01	1703429	1703730	0
chr01	1712439	1713423	2.02186
chr01	1715130	1715721	2.20558
chr01	1717751	1718875	2.10593
chr01	1721591	1722687	-0.389381
chr01	44179	45959	-1.64123
chr01	266634	276945	0.914988
chr01	1725352	1731795	0.317473
chr01	1736631	1738849	1.19979
chr01	1740471	1742652	0
chr01	1747491	1749813	0
chr01	1756375	1758964	1.15992
chr01	1763610	1765265	2.07161
chr01	1780286	1784614	1.88468
chr01	1802939	1803580	0
chr01	1809546	1812470	0.215189
chr01	1815234	1816535	0.503422
chr01	310976	311489	0
chr01	1819314	1820476	0.225095
chr01	1821761	1824282	1.13762
chr01	1834308	1843225	0.351131
chr01	1846287	1851413	1.51584
chr01	1854827	1856607	1.56017
chr01	1861028	1863359	1.43539
chr01	1864572	1864733	0
chr01	1867294	1871137	-0.67432
chr01	1874623	1874938	2.12636
chr01	1880462	1886852	-1.41798
chr01	321409	322286	0
chr01	1894216	1897294	0.217933
chr01	1902729	1903262	0
chr01	1909352	1909882	0
chr01	1916631	1926598	0.564101
chr01	1938900	1941249	1.55413
chr01	1942896	1946247	-0.961629
chr01	1968253	1971192	-0.159944
chr01	1974528	1978451	1.43467
chr01	1985245	1988090	1.70223
chr01	1989687	1991512	-1.65207
chr01	329487	329890	0
chr01	2003898	2005715	0.508202
chr01	2013553	2014476	-0.511141
chr01	2019312	2023508	0.3721
chr01	2027451	2030688	0.0336546
chr01	2035584	2038755	1.09308
chr01	2040082	2040474	0
chr01	2045440	2049087	-1.25365
chr01	2060282	2066282	1.55095
chr01	2071298	2073845	1.89085
chr01	2076316	2079062	1.73084
chr01	356223	357833	0
chr01	2087131	2089083	0
chr01	2098092	2099131	0
chr01	2101679	2106316	0.549484
chr01	2108113	2120847	0.475246
chr01	2130579	2131969	0.541653
chr01	2140688	2141068	-0.971492
chr01	2160158	2160787	0
chr01	2177183	2180494	0.0338253
chr01	2185709	2186920	0
chr01	2201176	2204279	0.651537
chr01	371455	372771	0
chr01	2206297	2206704	0
chr01	2215494	2218326	0.891986
chr01	2222840	2225194	-0.244044
chr01	2227225	2228504	1.14863
chr01	2229065	2232680	1.23844
chr01	2243142	2244399	1.78919
chr01	2253661	2254866	0.780939
chr01	2255735	2256073	0.610712
chr01	2260021	2260428	2.91142
chr01	2262128	2267383	0.181034
chr01	375867	376435	1.30917
chr01	2275128	2277561	0.458641
chr01	2283520	2285658	1.52176
chr01	2291733	2293019	0.0680562
chr01	2305580	2306128	0.560057
chr01	2310163	2314502	1.47926
chr01	2321343	2322177	1.03993
chr01	2324173	2324460	0
chr01	2329301	2333164	1.20879
chr01	2349219	2350991	1.22583
chr01	2351278	2352625	1.25572
chr01	376436	378854	0.263224
chr01	2358850	2359146	0
chr01	2363703	2364981	0
chr01	2372177	2372359	0.125133
chr01	2373112	2373429	0
chr01	2377936	2378597	0
chr01	2389004	2394174	1.21746
chr01	2399196	2399615	-1.01382
chr01	2400191	2403205	-1.0917
chr01	2415620	2416156	-1.12054
chr01	2425083	2427721	1.86824
chr01	383307	384357	-0.457927
chr01	2428830	2429150	0
chr01	2430524	2433596	0.859063
chr01	2441084	2448109	1.12237
chr01	2468208	2469748	0
chr01	2477457	2479397	2.10252
chr01	2487187	2489156	1.21204
chr01	2508862	2509206	0
chr01	2513196	2514781	1.09037
chr01	2524927	2533679	0.80463
chr01	2537105	2537943	-0.235148
chr01	385330	387247	1.12592
chr01	2539301	2540194	-0.642935
chr01	2540791	2542620	1.33732
chr01	2546029	2549104	2.97015
chr01	2559119	2560869	2.27618
chr01	2562816	2564480	0.86514
chr01	2570045	2570395	0.870306
chr01	2574176	2577043	0
chr01	2586189	2589089	1.1593
chr01	2616925	2620524	-0.770778
chr01	2621274	2623857	2.14403
chr01	48227	53094	-0.143419
chr01	395888	396744	0.384022
chr01	2633313	2633561	1.71838
chr01	2635187	2635558	-0.96111
chr01	2639390	2644290	0.661087
chr01	2646622	2648652	-1.69828
chr01	2656858	2658102	0
chr01	2675923	2677017	0
chr01	2679641	2680760	0
chr01	2691492	2695706	1.59284
chr01	2697168	2698784	1.75136
chr01	2706792	2707112	1.45511
chr01	397917	398180	1.69837
chr01	2710516	2711723	0.853702
chr01	2718594	2719301	-0.395502
chr01	2721478	2721639	0
chr01	2725756	2727302	0
chr01	2729762	2732955	0.122131
chr01	2735755	2736741	0.877567
chr01	2747294	2753330	-1.13
chr01	2753706	2755310	1.25399
chr01	2760353	2762109	1.45843
chr01	2765935	2766899	-0.228966
chr01	402735	403094	-0.34481
chr01	2774616	2775331	-0.54651
chr01	2777910	2778328	1.69394
chr01	2778724	2784578	1.98803
chr01	2785212	2789575	1.25217
chr01	2810336	2810862	0.142895
chr01	2812964	2815331	1.10134
chr01	2816342	2816599	0
chr01	2836124	2838915	0.621399
chr01	2840881	2849752	1.03634
chr01	2861022	2863764	0.971237
chr01	413537	414973	1.93741
chr01	2868629	2869151	0
chr01	2880191	2886564	1.30622
chr01	2891516	2892786	2.28661
chr01	2894709	2898725	1.22721
chr01	2904623	2905306	3.05056
chr01	2928781	2930734	3.12668
chr01	2938076	2938429	0
chr01	2946081	2948129	2.56834
chr01	2950704	2952910	-0.956218
chr01	2954598	2955033	1.57092
chr01	421112	422278	1.47178
chr01	2958735	2962161	1.19046
chr01	2965296	2965808	1.52974
chr01	2967848	2973835	1.18453
chr01	2982431	2988060	0.603999
chr01	2992012	2992319	0
chr01	2994281	3000278	0.849711
chr01	3008253	3013570	1.0782
chr01	3014681	3019211	1.63357
chr01	3022923	3028797	-1.85854
chr01	3037644	3040511	1.43741
chr01	425250	426056	0
chr01	3050513	3056808	1.00294
chr01	3064356	3065612	0
chr01	3070164	3076493	0.572952
chr01	3084824	3092496	0.802925
chr01	3099197	3099535	2.00763
chr01	3100478	3102284	0.197573
chr01	3112598	3113664	0
chr01	3119579	3121437	-1.35882
chr01	3122338	3125491	0.583328
chr01	3140808	3141134	0.707669
chr01	428609	428875	-0.817078
chr01	3145649	3146844	1.26248
chr01	3155556	3156822	0.574842
chr01	3161270	3161624	-0.639765
chr01	3174422	3180579	0
chr01	3191505	3192266	0
chr01	3194784	3197482	1.0258
chr01	3199364	3202319	1.37577
chr01	3207212	3215756	-0.284853
chr01	3222263	3223066	0.919021
chr01	3225657	3228518	0.741595
chr01	437390	439198	0.276274
chr01	3235259	3238269	0.0498003
chr01	3239051	3244083	1.15509
chr01	3265428	3265901	0
chr01	3278308	3279221	-0.175422
chr01	3297609	3299134	1.73615
chr01	3311384	3316380	-0.612155
chr01	3319845	3329892	0.985751
chr01	3346340	3354171	1.38877
chr01	3358753	3361720	-1.08488
chr01	3367456	3369974	0.0211182
chr01	455320	469916	0.827547
chr01	3370187	3372658	1.45693
chr01	3378194	3378800	1.32179
chr01	3384181	3389905	-0.546283
chr01	3409154	3409781	0.840857
chr01	3414414	3416007	-0.479112
chr01	3418196	3419361	1.59311
chr01	3421685	3424733	-1.57369
chr01	3433416	3434909	0.614059
chr01	3439187	3443476	1.32858
chr01	3447679	3449216	2.01808
chr01	474426	475761	0
chr01	3475816	3477268	0
chr01	3488234	3490672	-0.435356
chr01	3514886	3517197	0.698763
chr01	3520325	3521259	-0.157259
chr01	3561534	3561896	2.36946
chr01	3602821	3603866	0.959117
chr01	3606381	3608067	0.896866
chr01	3616508	3619814	0.558346
chr01	3635727	3638974	0.887398
chr01	3688042	3688719	0
chr01	59205	66654	0.576755
chr01	482338	484972	0.873498
chr01	3705304	3706322	0
chr01	3715718	3723799	1.22318
chr01	3735343	3739713	0.216825
chr01	3769794	3770292	-0.0472749
chr01	3787070	3787760	0
chr01	3818720	3820382	-1.61146
chr01	3830812	3834572	1.07828
chr01	3846012	3846414	0
chr01	3884740	3885799	0.814576
chr01	3914199	3928390	0.592522
chr01	490861	492887	-0.418667
chr01	3939041	3942479	1.88027
chr01	4014125	4015299	2.99064
chr01	4023636	4026489	0
chr01	4039672	4039980	-0.880525
chr01	4056339	4064929	1.17024
chr01	4065365	4067987	0.968062
chr01	4069929	4072515	1.25922
chr01	4076845	4078499	0.667097
chr01	4102806	4111212	-0.625012
chr01	4123211	4123972	1.51776
chr01	495839	496135	0.85268
chr01	4127890	4128678	1.13887
chr01	4140021	4141372	1.6804
chr01	4160154	4161753	1.05465
chr01	4170713	4181205	1.29174
chr01	4185413	4186110	3.63053
chr01	4187225	4187464	2.80429
chr01	4191180	4191742	2.02149
chr01	4216245	4222986	0.900889
chr01	4247657	4252879	0.0407321
chr01	4253816	4256346	1.46382
chr01	498329	499827	-1.26534
chr01	4268196	4269725	0
chr01	4270288	4272484	0
chr01	4274682	4278137	0.742032
chr01	4292148	4296525	-1.42978
chr01	4321770	4322447	1.57892
chr01	4346058	4346393	0
chr01	4472463	4475606	-0.109898
chr01	4476480	4477687	-0.694483
chr01	4493950	4496119	1.2461
chr01	4520096	4520559	2.23206
chr01	500912	503622	0.802644
chr01	4525529	4526366	1.58656
chr01	4532963	4538547	0.731642
chr01	4550851	4552954	0.205465
chr01	4575335	4575946	0
chr01	4614925	4617042	0.674442
chr01	4663984	4665036	0.00197796
chr01	4665535	4667145	0.393564
chr01	4669844	4671952	-0.6007
chr01	4689916	4693594	0.743541
chr01	4700724	4701831	2.24974
chr01	504947	505150	0
chr01	4735158	4737385	1.89951
chr01	4776049	4782733	1.23226
chr01	4800731	4802744	-0.580683
chr01	4815903	4817898	0
chr01	4856727	4856885	0
chr01	4869951	4873060	1.65209
chr01	4873709	4877046	1.93971
chr01	4890529	4893118	1.17976
chr01	4915485	4916105	1.83629
chr01	4916990	4917991	1.12839
chr01	507586	509487	-1.36875
chr01	4962885	4966241	1.93773
chr01	4986844	4987511	0.525019
chr01	4992729	5008806	-0.0181598
chr01	5012020	5015673	0.985184
chr01	5032940	5033101	0
chr01	5036360	5038355	-0.787638
chr01	5052766	5055515	1.74598
chr01	5082884	5087987	0.906273
chr01	5141331	5141864	-0.817078
chr01	5195848	5197605	0
chr01	519426	521042	1.80195
chr01	5207331	5211670	0.209989
chr01	5224869	5225808	0.848493
chr01	5249711	5254704	-1.78799
chr01	5280142	5280621	0
chr01	5305175	5309204	1.30276
chr01	5309573	5309858	0.885461
chr01	5360895	5363572	0.92981
chr01	5400111	5402054	0.126917
chr01	5430085	5431769	1.44692
chr01	5461492	5463648	0.928795
chr01	522023	522701	-1.22244
chr01	5545479	5551657	1.48071
chr01	5580250	5585592	1.4063
chr01	5628398	5628688	0
chr01	5663337	5666598	0.530518
chr01	5694737	5695066	0
chr01	5707011	5710394	1.24762
chr01	5774663	5776495	0.310058
chr01	5938135	5939916	0.203623
chr01	6000556	6000774	0
chr01	6036845	6038101	0
chr01	525292	529684	-0.0695404
chr01	6115682	6117331	2.07337
chr01	6178766	6179016	1.27422
chr01	6256523	6260503	-0.689529
chr01	6373323	6378018	0.689753
chr01	6429982	6431126	-0.972251
chr01	6431877	6432164	-0.372838
chr01	6442448	6444640	0
chr01	6463670	6472098	0.368502
chr01	6532374	6537072	0.711214
chr01	6605849	6607609	0
chr01	73664	74311	0.36606
chr01	539160	540646	1.18453
chr01	6615877	6616260	-0.974898
chr01	6632985	6634096	0
chr01	6661172	6666310	0.813426
chr01	6758777	6760359	0.965047
chr01	6767768	6769880	-1.71547
chr01	6828781	6831584	0.000504061
chr01	6832524	6833642	0.556238
chr01	6868092	6869194	1.76386
chr01	6954399	6961482	0.962459
chr01	7068031	7073000	0.497408
chr01	544887	546616	0.944258
chr01	7075419	7079670	1.35246
chr01	7166867	7167397	0
chr01	7192136	7192462	0
chr01	7236125	7237972	0
chr01	7261294	7261986	-1.2313
chr01	7294885	7308246	0.0779541
chr01	7391182	7393035	1.63203
chr01	7456436	7458470	0.528755
chr01	7722723	7731330	1.28487
chr01	7786815	7796904	0.422446
chr01	553873	557616	0.843632
chr01	7797247	7799176	1.20009
chr01	7874456	7876132	-0.6151
chr01	7903878	7906387	-1.18818
chr01	7913300	7913668	0
chr01	7932631	7940067	0.627337
chr01	7955988	7958675	1.57968
chr01	7992763	8000436	0.545925
chr01	8002276	8003406	2.52919
chr01	8004175	8006557	1.56837
chr01	8012657	8019632	1.34343
chr01	558068	560380	0.925593
chr01	8041528	8043377	0
chr01	8053044	8055107	1.6496
chr01	8093549	8094137	0
chr01	8126793	8128832	-1.7002
chr01	8157411	8159450	0.224082
chr01	8191433	8193539	-0.568104
chr01	8210386	8213369	1.9522
chr01	8223603	8227653	0
chr01	8276719	8280797	1.99923
chr01	8305798	8306400	1.60727
chr01	561626	565580	-1.14262
chr01	8340649	8347707	1.0116
chr01	8402676	8404324	-0.566395
chr01	8459963	8462027	1.55673
chr01	8470208	8470609	2.11512
chr01	8505973	8511683	-2.14728
chr01	8540628	8541890	2.32381
chr01	8543034	8543471	0
chr01	8544831	8545425	0
chr01	8576908	8577462	-1.13486
chr01	8579930	8594389	0.957794
chr01	570632	580448	-0.20936
chr01	8598654	8600312	1.32459
chr01	8608809	8609337	0
chr01	8614455	8617464	0.729657
chr01	8625888	8628005	0.736825
chr01	8667706	8677150	0.929578
chr01	8710769	8711305	0
chr01	8722136	8723363	0.276109
chr01	8768143	8768535	0.739316
chr01	8789853	8790380	0
chr01	8791256	8793534	1.6029
chr01	581701	584260	0.570409
chr01	8814471	8817150	1.14224
chr01	8853765	8854568	1.80764
chr01	8859212	8866151	0.314616
chr01	8877056	8878702	-1.60726
chr01	8899770	8899976	1.35037
chr01	8910092	8911498	1.0885
chr01	8913135	8917834	-0.381424
chr01	8953482	8957543	0.368049
chr01	8973141	8973395	-0.797107
chr01	8985506	8989031	1.14242
chr01	584823	585569	-0.564918
chr01	9004874	9005350	-0.467025
chr01	9005759	9006744	-0.907323
chr01	9016197	9016598	0
chr01	9051008	9055142	1.42496
chr01	9064481	9066416	0.318163
chr01	9089292	9091189	-0.0156507
chr01	9124590	9124931	0
chr01	9145621	9146561	-0.188065
chr01	9148538	9151225	0.240702
chr01	9180345	9181481	1.01155
chr01	586415	588546	1.47544
chr01	9185939	9188762	0
chr01	9222126	9223028	0
chr01	9230798	9232205	0
chr01	9267648	9269762	1.6596
chr01	9293546	9297023	0.844805
chr01	9307322	9308387	1.38377
chr01	9326273	9326749	0
chr01	9355149	9355442	1.59593
chr01	9357074	9357445	1.53858
chr01	9366494	9367456	-1.07316
chr01	595104	596898	0.927077
chr01	9371929	9372309	0
chr01	9382518	9383355	-0.0350574
chr01	9384243	9388113	1.2579
chr01	9420367	9421182	0
chr01	9423568	9424005	2.34962
chr01	9444985	9445518	1.6968
chr01	9469403	9474929	0.811426
chr01	9478068	9480915	0.804228
chr01	9482205	9482505	0
chr01	9489640	9491165	0.783813
chr01	95231	95878	1.0359
chr01	613722	615772	0
chr01	9501132	9501473	0.49038
chr01	9506973	9508273	0.650492
chr01	9512526	9513202	1.77667
chr01	9539853	9543043	1.33698
chr01	9543963	9547118	2.28012
chr01	9560778	9562772	2.16959
chr01	9581482	9581811	0.295039
chr01	9599640	9604533	1.66461
chr01	9630221	9635483	-1.41283
chr01	9639408	9639614	1.29778
chr01	622250	622573	0
chr01	9647048	9647284	1.32459
chr01	9673620	9674198	1.24815
chr01	9676302	9681111	1.31128
chr01	9715594	9720227	0.770846
chr01	9736939	9741715	0.481728
chr01	9759226	9760972	1.63968
chr01	9765282	9780050	0.422805
chr01	9792302	9797344	0.0273179
chr01	9813694	9815461	1.23817
chr01	9827636	9827935	1.37036
chr01	630541	634498	0
chr01	9828372	9830432	1.57843
chr01	9837713	9838570	0
chr01	9842237	9846312	-0.367333
chr01	9847429	9857533	0.588523
chr01	9875853	9876269	0
chr01	9967612	9970414	-0.269988
chr01	9994045	9994773	0
chr01	10024959	10027949	1.86818
chr01	10046781	10049544	0.752226
chr01	10063875	10066842	1.39989
chr01	643091	644066	-0.601866
chr01	10107942	10116139	1.00086
chr01	10127467	10127998	1.23183
chr01	10130736	10136125	0.848191
chr01	10162352	10165783	1.07778
chr01	10168759	10171227	1.87483
chr01	10195126	10196124	-0.487043
chr01	10200402	10201760	-1.22276
chr01	10203389	10205357	0
chr01	10228598	10228761	0.985654
chr01	10301717	10303692	1.14488
chr01	651331	652185	-0.544382
chr01	10304597	10306015	1.65224
chr01	10318257	10319663	-1.53886
chr01	10373601	10375608	0
chr01	10402469	10405734	2.36364
chr01	10430561	10434348	0.0563289
chr01	10445529	10447371	1.0755
chr01	10449860	10453796	1.52521
chr01	10456571	10459960	-1.44365
chr01	10461720	10462060	0
chr01	10475804	10476178	0
chr01	652881	653876	0
chr01	10477180	10479033	2.19344
chr01	10488282	10491262	1.3419
chr01	10508233	10525770	0.525621
chr01	10546828	10547844	0.623301
chr01	10549394	10549891	1.95517
chr01	10560511	10564158	1.62739
chr01	10569101	10569337	-0.163255
chr01	10572380	10573096	1.41097
chr01	10584073	10589909	1.18606
chr01	10611270	10616645	1.81322
chr01	656021	658180	1.43425
chr01	10621260	10627578	-1.58916
chr01	10642596	10643528	2.22849
chr01	10668735	10669918	-0.560829
chr01	10684141	10684842	1.59688
chr01	10690387	10708352	0.562616
chr01	10714246	10719049	1.88217
chr01	10722184	10735380	0.71633
chr01	10739190	10742573	1.48364
chr01	10756880	10758016	0
chr01	10794266	10797083	1.97851
chr01	669449	676243	0.245591
chr01	10821994	10823979	2.29764
chr01	10830168	10836912	1.51852
chr01	10844365	10847775	0.593747
chr01	10865476	10867209	-0.675374
chr01	10877969	10880735	1.91538
chr01	10887699	10889867	1.50157
chr01	10898676	10899638	1.44337
chr01	10924079	10925286	0.283241
chr01	10954762	10957253	0
chr01	10975551	10981088	0.915298
chr01	683172	685678	1.49381
chr01	10992854	10993401	1.87239
chr01	10998257	11000295	0.317049
chr01	11001680	11004282	0.845237
chr01	11020155	11035282	-0.0152541
chr01	11053973	11061722	1.14729
chr01	11069481	11069795	0
chr01	11072941	11073426	1.63376
chr01	11077990	11078463	-0.464285
chr01	11098757	11100890	-1.71976
chr01	11109340	11110791	0
chr01	691337	692950	0
chr01	11116711	11117576	2.18152
chr01	11125832	11126260	-0.244873
chr01	11142594	11143007	0
chr01	11154061	11165217	-0.551624
chr01	11191928	11200586	0.692741
chr01	11217155	11220889	1.35185
chr01	11235395	11236038	1.50726
chr01	11244989	11249187	0.658385
chr01	11263094	11264094	-0.788941
chr01	11272394	11272870	1.35743
chr01	121002	122490	-0.18325
chr01	704772	705053	0.998033
chr01	11286983	11287261	1.17667
chr01	11296017	11297300	1.33592
chr01	11301093	11301650	0
chr01	11304513	11305532	0
chr01	11306707	11309116	1.14754
chr01	11313631	11318517	0.381288
chr01	11320397	11321385	0
chr01	11328439	11329704	-0.451608
chr01	11344937	11348612	1.07668
chr01	11354968	11355255	1.14568
chr01	709291	710111	-0.350668
chr01	11408470	11410593	0
chr01	11419066	11419911	0.86104
chr01	11432610	11439428	1.27195
chr01	11461126	11461440	1.93264
chr01	11471853	11472261	2.56673
chr01	11480190	11487713	1.47295
chr01	11497039	11498094	0.823815
chr01	11503633	11504068	0.0491277
chr01	11538565	11539660	0.438854
chr01	11561902	11562844	1.47565
chr01	721334	721612	0.996338
chr01	11615997	11617275	-0.293318
chr01	11637377	11639519	0.451597
chr01	11678258	11681209	0.487621
chr01	11691601	11692761	0.988646
chr01	11702433	11703389	-0.894358
chr01	11738304	11740796	1.35822
chr01	11755278	11755628	1.82304
chr01	11763379	11764839	0.835718
chr01	11778988	11790253	0.869841
chr01	11807792	11810432	1.72106
chr01	725312	725955	0
chr01	11823404	11825261	0
chr01	11833688	11837257	1.77965
chr01	11842124	11859718	-1.13081
chr01	11924216	11925708	1.33846
chr01	11933516	11941328	0.813872
chr01	11958755	11961395	2.43706
chr01	11975370	11985318	0
chr01	11988305	11990353	1.26777
chr01	11996718	11999996	0.955226
chr01	12009084	12012679	1.22388
chr01	733725	734533	1.14239
chr01	12020717	12022367	2.38481
chr01	12025353	12035358	0.0516522
chr01	12039864	12042263	0
chr01	12050879	12053969	0.437397
chr01	12055997	12057288	2.14172
chr01	12066194	12068052	1.66874
chr01	12070041	12076383	0
chr01	12080704	12081624	-0.354827
chr01	12100494	12103897	-0.881164
chr01	12108782	12115842	-1.46128
chr01	743679	746877	-0.132153
chr01	12123360	12126229	0
chr01	12128641	12128961	1.57568
chr01	12147946	12148971	0.810473
chr01	12171766	12172579	-0.398101
chr01	12173444	12176281	0.60667
chr01	12181971	12185426	-1.15099
chr01	12202437	12203337	0
chr01	12209027	12212482	-1.08404
chr01	12220176	12221688	0.882912
chr01	12223363	12224724	1.92334
chr01	748614	751789	1.66913
chr01	12228888	12233178	0.388494
chr01	12240100	12240435	1.79236
chr01	12242008	12242448	1.0921
chr01	12243066	12243745	0
chr01	12250058	12251573	0.803482
chr01	12252875	12254461	1.32636
chr01	12256094	12264895	0.447324
chr01	12271568	12272055	0
chr01	12272467	12277750	0.116919
chr01	12279380	12280062	2.85611
chr01	763097	764482	0.359764
chr01	12299602	12301268	2.11876
chr01	12304003	12307098	0.7521
chr01	12309685	12310866	0
chr01	12315920	12317826	1.25901
chr01	12319285	12322248	0.352399
chr01	12325673	12326628	1.48146
chr01	12345256	12346344	-0.0851722
chr01	12366889	12367657	0
chr01	12392822	12393909	0
chr01	12417407	12418495	0
chr01	767415	768791	0
chr01	12424415	12425503	0
chr01	12445536	12446624	-1.42759
chr01	12464114	12465394	-0.799146
chr01	12482771	12484174	1.07907
chr01	12495885	12496925	-1.40802
chr01	12497851	12498405	-0.43589
chr01	12499138	12500502	1.63925
chr01	12501239	12501735	-0.484863
chr01	12510593	12514412	-0.0861397
chr01	12517386	12524832	1.34576
chr01	769656	774352	-1.10815
chr01	12526969	12532120	-0.403573
chr01	12541895	12550010	0.874151
chr01	12557048	12557381	-0.437192
chr01	12564899	12569808	2.19918
chr01	12580640	12580840	1.69363
chr01	12589707	12589895	0
chr01	12594431	12594787	0
chr01	12602277	12606347	0
chr01	12616359	12618023	1.21149
chr01	12621117	12621491	1.85231
chr01	129361	129887	0
chr01	781838	782317	0.668554
chr01	12640546	12641755	-0.51911
chr01	12643618	12648572	1.16481
chr01	12658005	12663039	-1.18948
chr01	12664224	12671493	-0.0191053
chr01	12672388	12672651	1.44551
chr01	12678091	12680274	1.85008
chr01	12685775	12686278	2.33853
chr01	12690738	12691263	-0.0701601
chr01	12700188	12702589	0
chr01	12703299	12704723	0
chr01	785285	786546	2.19786
chr01	12712812	12714164	1.94083
chr01	12740481	12746294	1.18738
chr01	12749223	12750294	-1.11973
chr01	12757688	12760536	0.137012
chr01	12774736	12786924	0
chr01	12793429	12800783	0.701414
chr01	12812986	12816819	-0.292978
chr01	12821696	12826733	1.3018
chr01	12841358	12842419	1.21475
chr01	12851363	12853266	-1.06817
chr01	794180	794734	0.922045
chr01	12858277	12859989	1.52056
chr01	12863168	12867314	-0.309331
chr01	12867550	12868092	1.29951
chr01	12887399	12889826	0.479457
chr01	12912159	12915386	-0.785557
chr01	12918135	12918473	-0.443645
chr01	12922786	12923421	0.760218
chr01	12933224	12934012	-0.442546
chr01	12938911	12939231	0
chr01	12949562	12950314	0
chr01	814841	820969	-2.17796
chr01	12958339	12961715	0.194845
chr01	12963611	12964254	0
chr01	12968374	12969676	0
chr01	12973438	12973684	0
chr01	12977744	12979064	0
chr01	13001809	13003407	0.841747
chr01	13007527	13007872	0
chr01	13023016	13023864	0
chr01	13031391	13044606	1.25288
chr01	13054280	13057612	0.238886
chr01	825736	826221	1.54293
chr01	13064039	13064584	0.791318
chr01	13070075	13072240	-0.647044
chr01	13089984	13095812	0.75286
chr01	13100032	13105277	0
chr01	13110244	13120909	0.702334
chr01	13121858	13124801	1.63936
chr01	13127314	13128766	1.1615
chr01	13132558	13133610	0
chr01	13134348	13135501	0
chr01	13143762	13149746	0.695692
chr01	832248	837605	-1.07818
chr01	13151688	13154599	0
chr01	13157454	13158802	-0.821609
chr01	13165074	13166730	1.57509
chr01	13169272	13182377	0.494129
chr01	13189677	13194486	-0.868592
chr01	13194930	13198072	-1.58688
chr01	13201421	13204409	0.992444
chr01	13205553	13206162	-1.1759
chr01	13207323	13226428	-0.999639
chr01	13230963	13233037	0.559587
chr01	838732	853714	0.153994
chr01	13235756	13236206	0.879536
chr01	13244456	13244611	0
chr01	13250657	13255654	0.394937
chr01	13263634	13280511	0.370225
chr01	13290259	13290801	0
chr01	13293579	13294184	0
chr01	13302474	13302980	0
chr01	13314177	13316998	-0.938034
chr01	13323730	13328788	0.0357021
chr01	13331704	13338181	0.86803
chr01	855473	859425	0.885827
chr01	13345430	13356105	0.564651
chr01	13359777	13364223	1.02206
chr01	13366933	13367268	0.287214
chr01	13369723	13373286	0
chr01	13377280	13383674	0.930373
chr01	13385808	13386362	0
chr01	13395131	13395325	1.05976
chr01	13411299	13412468	1.28319
chr01	13426392	13427881	0
chr01	13429674	13430843	0
chr01	880362	884089	0.541748
chr01	13432202	13434881	1.32149
chr01	13443072	13444096	2.59241
chr01	13451475	13454080	-1.32942
chr01	13461129	13461467	0.635536
chr01	13470605	13472942	0.455432
chr01	13477057	13478006	1.02441
chr01	13486268	13487164	0.701964
chr01	13494764	13496951	-1.42958
chr01	13497951	13499328	0
chr01	13500956	13502110	0
chr01	895626	896062	-0.127958
chr01	13509587	13510216	0
chr01	13516662	13520423	1.20192
chr01	13525323	13529964	1.1775
chr01	13535574	13536068	0
chr01	13546958	13549222	-0.541515
chr01	13560461	13560868	1.90078
chr01	13564812	13567644	2.17585
chr01	13569746	13572289	1.81945
chr01	13574904	13577041	-1.11851
chr01	13594208	13594486	-0.535141
chr01	154833	155910	0
chr01	900026	901466	1.91481
chr01	13606245	13607704	1.16025
chr01	13638182	13638622	2.10298
chr01	13641632	13641967	0
chr01	13642848	13645539	0
chr01	13658198	13661391	0
chr01	13666452	13668396	-0.679487
chr01	13677280	13679839	-0.652679
chr01	13682769	13686592	1.55903
chr01	13708508	13709366	0
chr01	13713793	13715851	0
chr01	901812	903170	-0.222756
chr01	13720240	13722786	1.45553
chr01	13725434	13729900	1.07034
chr01	13734960	13735235	1.94085
chr01	13737150	13737802	2.2053
chr01	13754687	13756103	0
chr01	13759347	13761601	-0.664532
chr01	13774113	13776616	-1.31208
chr01	13780054	13781470	0
chr01	13783602	13786848	1.20652
chr01	13788591	13791532	-0.904967
chr01	904743	905511	-1.27649
chr01	13794857	13802511	-0.213814
chr01	13812048	13813166	1.28406
chr01	13815492	13815668	1.54044
chr01	13824585	13833018	-1.06133
chr01	13834332	13834655	0
chr01	13853682	13859065	1.07945
chr01	13863682	13868049	0.623327
chr01	13869339	13871376	1.436
chr01	13879355	13882452	-0.802467
chr01	13885219	13890189	-1.38804
chr01	914802	921819	0.985155
chr01	13892495	13894253	0
chr01	13897991	13908785	0.642163
chr01	13910708	13911495	0.0351261
chr01	13921865	13925392	1.12823
chr01	13940932	13942556	0.562932
chr01	13947134	13948559	1.35349
chr01	13960782	13962194	1.6125
chr01	13971208	13972422	0
chr01	13990462	13995934	1.13152
chr01	13996746	14000633	0.265219
chr01	937522	938271	-0.964598
chr01	14007599	14011545	0.583709
chr01	14025246	14027030	-0.280477
chr01	14031369	14031900	0
chr01	14045899	14048466	0
chr01	14053101	14053660	0.392724
chr01	14067762	14070590	1.56638
chr01	14071794	14072216	0
chr01	14074363	14082632	-0.893099
chr01	14083906	14086096	0.982281
chr01	14086874	14089730	0.415974
chr01	942698	943181	1.32253
chr01	14090496	14093618	1.03237
chr01	14100248	14102232	2.17039
chr01	14102691	14106438	1.05847
chr01	14114164	14114415	0
chr01	14116182	14117003	-1.00441
chr01	14125791	14134139	0.789889
chr01	14136893	14138353	-0.953157
chr01	14147512	14149311	2.61155
chr01	14153034	14159739	1.5561
chr01	14161056	14163002	2.01607
chr01	954266	955244	-0.235222
chr01	14179055	14180985	0.136564
chr01	14184784	14189912	0.482599
chr01	14193268	14196249	-0.751131
chr01	14202013	14205192	1.33361
chr01	14208948	14221188	0.606907
chr01	14226473	14226754	0.944514
chr01	14231696	14231878	1.46756
chr01	14232736	14235770	-0.872726
chr01	14239463	14247472	0.49113
chr01	14251732	14253693	0.854553
chr01	959640	960255	2.91331
chr01	14257050	14263937	1.43991
chr01	14273382	14276515	-1.28461
chr01	14285912	14291514	0
chr01	14295062	14295712	1.58543
chr01	14298013	14301700	1.27868
chr01	14302590	14303204	0.282956
chr01	14307602	14312555	0.550965
chr01	14317580	14321986	1.32947
chr01	14330064	14334496	0.331951
chr01	14339219	14342096	1.47709
chr01	973005	973359	0
chr01	14345411	14352205	1.29139
chr01	14354313	14363698	1.1706
chr01	14374426	14377422	-1.86725
chr01	14378213	14378833	0.178069
chr01	14386193	14387272	1.29034
chr01	14388515	14393849	0.732332
chr01	14395810	14398094	2.5571
chr01	14402400	14402747	0.243945
chr01	14418345	14419586	-0.280569
chr01	14434147	14438025	1.61698
chr01	980502	981016	0
chr01	14461313	14466999	0.511606
chr01	14482286	14485430	-0.0686437
chr01	14490947	14495831	-1.7784
chr01	14498311	14498754	0
chr01	14501768	14502296	0
chr01	14512803	14513582	1.75476
chr01	14520486	14521112	-0.886805
chr01	14523624	14528507	-0.0262642
chr01	14530042	14530521	0.326132
chr01	14533818	14534645	2.30217
chr02	23923	25280	-1.52347
chr02	137015	139002	0.265259
chr02	965038	965388	0.67691
chr02	12292497	12298028	1.01175
chr02	12301479	12301874	0
chr02	12318091	12318735	-0.899097
chr02	12342448	12343515	2.67523
chr02	12350654	12351644	0
chr02	12366115	12366565	0
chr02	12375874	12378928	1.4084
chr02	12410207	12412097	1.17347
chr02	12421643	12422491	1.31197
chr02	12423976	12424748	1.71601
chr02	966835	967290	0.975774
chr02	12433782	12435183	0.381763
chr02	12435721	12437503	1.88861
chr02	12439149	12441268	1.78525
chr02	12483896	12489785	0.812907
chr02	12496498	12498190	0.748132
chr02	12535815	12539365	1.77559
chr02	12540286	12540846	1.73784
chr02	12578581	12579497	2.05952
chr02	12584395	12585739	0
chr02	12593957	12594728	1.35123
chr02	973964	977941	1.04918
chr02	12601286	12603194	0.396813
chr02	12626998	12629117	0
chr02	12643799	12644528	0
chr02	12652004	12655516	2.12498
chr02	12657213	12658940	1.70027
chr02	12661605	12661781	0
chr02	12702516	12705971	-0.180953
chr02	12733279	12737604	0.918815
chr02	12751940	12755430	0.283967
chr02	12756084	12759283	0.895974
chr02	985165	988779	-1.47155
chr02	12817774	12819662	-0.365769
chr02	12864215	12865430	0
chr02	12886164	12886916	0.195036
chr02	12924665	12926634	-0.237875
chr02	12928451	12928858	0.0779541
chr02	12930620	12931105	-1.0772
chr02	13016771	13019656	0.140363
chr02	13030492	13034428	0.818407
chr02	13035338	13035646	-0.880525
chr02	13055881	13056189	-0.403404
chr02	993366	1005757	-0.488073
chr02	13064317	13065038	0.807801
chr02	13102642	13102953	-0.282662
chr02	13107098	13108821	-0.451013
chr02	13110069	13113922	1.03551
chr02	13118987	13120457	-0.302907
chr02	13147505	13149682	1.78031
chr02	13150720	13163812	0.54316
chr02	13167838	13168906	0
chr02	13210051	13210819	0
chr02	13311838	13314170	-1.15642
chr02	1008893	1011751	-0.0474406
chr02	13331712	13332280	0
chr02	13345273	13348854	0.159111
chr02	13391197	13391665	-1.06174
chr02	13497044	13497475	0
chr02	13502708	13504680	0.253825
chr02	13540218	13542137	1.54911
chr02	13558740	13566554	-0.0282235
chr02	13593512	13598235	0
chr02	13703145	13705830	1.67099
chr02	13768252	13775855	0
chr02	1012297	1012728	1.44524
chr02	13776775	13778033	-0.0281948
chr02	13796960	13799376	0.942994
chr02	13801152	13801889	0
chr02	13802327	13802713	0
chr02	13835126	13841265	-1.27565
chr02	13845359	13845634	0.801992
chr02	13846163	13848100	0.685691
chr02	13935748	13936282	0
chr02	13948008	13953711	-1.54469
chr02	14008439	14008708	0
chr02	1016644	1017312	0.19898
chr02	14022811	14023155	0
chr02	14060980	14061349	0
chr02	14062288	14065891	-1.24838
chr02	14105909	14119110	1.18296
chr02	14179601	14181504	0.949902
chr02	14243621	14244908	-0.898423
chr02	14397562	14398861	-1.50451
chr02	14399381	14404421	-1.09308
chr02	14413692	14415095	1.35081
chr02	14431155	14438216	0.57275
chr02	1018863	1026493	0.944335
chr02	14457381	14462896	0.950953
chr02	14570678	14571769	0.319398
chr02	14645865	14647508	0.342921
chr02	14648218	14651573	1.65087
chr02	14676308	14678030	1.83254
chr02	14705349	14710041	0.696137
chr02	14725146	14725410	0
chr02	14728141	14732234	-0.571351
chr02	14744394	14751270	0.39321
chr02	14807326	14807901	1.40046
chr02	1034044	1036443	1.14778
chr02	14899469	14901538	1.24188
chr02	14912758	14913264	-1.09557
chr02	14924219	14924725	0
chr02	14942884	14943132	0
chr02	14954249	14955037	0
chr02	15017581	15020703	0.299552
chr02	15052706	15061075	0.000574741
chr02	15082974	15090540	-0.701289
chr02	15141369	15141648	1.67282
chr02	15141840	15144509	-0.0688903
chr02	141762	143532	0.746821
chr02	1040791	1047356	0.0708857
chr02	15147693	15149975	1.01734
chr02	15158918	15159362	0.438194
chr02	15170387	15170826	0
chr02	15176921	15177754	0.0104862
chr02	15180311	15181252	-0.160498
chr02	15253469	15255398	0.447727
chr02	15271929	15272783	-0.477435
chr02	15408693	15410134	1.76644
chr02	15421466	15421630	0
chr02	15446042	15448352	1.49361
chr02	1050633	1052666	0.740415
chr02	15462471	15464049	1.89178
chr02	15477818	15478341	0
chr02	15502286	15507455	1.24405
chr02	15545481	15548840	0
chr02	15549588	15557491	0.198724
chr02	15599240	15601614	0.216041
[truncated: 28,702 more rows]

## Sheet: Fig1a.f
Chromosome	Start	End	Root
chr01	22681	23269	0
chr01	169679	173080	0.751827
chr01	987612	988541	0.422454
chr01	14545051	14546823	-0.577932
chr01	14548159	14548485	0.784618
chr01	14551889	14552092	1.52252
chr01	14563016	14564047	1.28292
chr01	14574919	14578365	1.00984
chr01	14581953	14583305	1.22745
chr01	14583934	14584720	-0.526228
chr01	14586565	14587619	1.56921
chr01	14594547	14595251	0.499282
chr01	14600086	14600609	0
chr01	995506	996345	0
chr01	14606983	14607579	1.10566
chr01	14608721	14612958	0.900949
chr01	14613928	14614743	0
chr01	14616170	14616466	0
chr01	14618579	14619995	1.32559
chr01	14624033	14636566	1.00805
chr01	14640587	14641981	1.63426
chr01	14644682	14646073	2.7025
chr01	14651963	14652418	1.14215
chr01	14660420	14661307	0.905634
chr01	999215	1000645	0
chr01	14664580	14664990	0
chr01	14694271	14696946	1.0758
chr01	14721478	14726037	-0.891278
chr01	14728326	14729950	1.91171
chr01	14737206	14740700	1.07915
chr01	14741233	14743195	1.36126
chr01	14744582	14751268	1.35876
chr01	14754946	14755240	1.81374
chr01	14762550	14763236	1.04467
chr01	14771400	14772220	-0.544596
chr01	1009054	1009764	1.13066
chr01	14774548	14775282	0
chr01	14782160	14783671	0.674495
chr01	14784409	14785307	1.67962
chr01	14789612	14790514	-0.886971
chr01	14807321	14808622	2.08796
chr01	14817129	14817965	0.99725
chr01	14836586	14837164	-0.693961
chr01	14843645	14844115	0
chr01	14853494	14854832	1.92239
chr01	14860301	14862315	2.13569
chr01	1016266	1017150	-0.276166
chr01	14872594	14881414	0.946021
chr01	14902317	14903895	-0.527605
chr01	14921760	14923073	1.88764
chr01	14935262	14938551	0.655325
chr01	14942777	14943425	0
chr01	14962152	14962544	1.0058
chr01	14975360	14980764	1.16005
chr01	14991604	14992426	0.834559
chr01	15013761	15022270	0.939505
chr01	15036642	15039205	1.51289
chr01	1019154	1021280	1.96729
chr01	15043881	15045732	0.579227
chr01	15048213	15048527	0
chr01	15062850	15063739	1.27162
chr01	15069238	15070053	0
chr01	15075038	15075825	1.17651
chr01	15079153	15091027	0.60261
chr01	15096882	15099955	0.558737
chr01	15106592	15108888	1.61281
chr01	15129624	15131069	0.848068
chr01	15154401	15156389	1.61332
chr01	1026838	1034453	1.57134
chr01	15171583	15172021	0
chr01	15174470	15179235	1.62735
chr01	15193730	15194631	0
chr01	15205381	15210423	1.65673
chr01	15234953	15247436	0.568961
chr01	15248057	15249592	0.297299
chr01	15257225	15261413	1.30273
chr01	15265463	15266917	3.12449
chr01	15271276	15272298	-0.941158
chr01	15275867	15276246	1.807
chr01	1039731	1047089	1.0556
chr01	15289059	15302367	1.44686
chr01	15307687	15312615	0.893154
chr01	15314212	15320730	1.13649
chr01	15348569	15353673	-0.338249
chr01	15365736	15367457	0.063133
chr01	15379689	15381590	0
chr01	15386981	15392763	0.893151
chr01	15404244	15405635	0.00425921
chr01	15414485	15415144	0
chr01	15419710	15423397	1.13539
chr01	1050471	1054564	1.81773
chr01	15446059	15450205	1.15341
chr01	15452816	15454987	1.7899
chr01	15457670	15459384	0
chr01	15468482	15470118	1.07998
chr01	15484458	15486926	1.32844
chr01	15493225	15494115	0.232783
chr01	15505036	15505736	0
chr01	15510563	15512757	1.31723
chr01	15520837	15521788	0.169261
chr01	15524473	15524982	0.206245
chr01	1057017	1061636	1.92652
chr01	15529958	15531034	0
chr01	15542687	15545505	-1.08035
chr01	15552156	15554292	1.59925
chr01	15558415	15561583	0.639677
chr01	15569198	15569404	0.597845
chr01	15576461	15578950	1.32088
chr01	15591276	15595336	0.423872
chr01	15613976	15615355	1.18652
chr01	15617199	15618590	2.08284
chr01	15628040	15628705	0
chr01	193009	193278	2.39247
chr01	1067966	1071535	-0.30786
chr01	15630267	15635577	-0.137945
chr01	15643271	15644044	1.39482
chr01	15649043	15651222	0.402359
chr01	15654557	15659808	-0.18921
chr01	15664756	15667960	0
chr01	15673306	15674001	1.3784
chr01	15679261	15679746	0.336323
chr01	15691642	15694685	-0.812667
chr01	15699660	15712159	0.723856
chr01	15715559	15720327	1.05305
chr01	1080828	1081100	-0.0664155
chr01	15725968	15726726	0
chr01	15736403	15737428	1.09896
chr01	15741385	15743004	1.42268
chr01	15749287	15751017	0.960754
chr01	15757865	15760196	-1.29901
chr01	15765163	15766832	0.98588
chr01	15768459	15769266	-0.139724
chr01	15771957	15780187	0.568238
chr01	15782764	15783195	1.23257
chr01	15793838	15794074	0
chr01	1081466	1083988	0.0817733
chr01	15804575	15804802	0
chr01	15808476	15809708	0
chr01	15815586	15815813	0
chr01	15826985	15827212	0
chr01	15831984	15836253	0
chr01	15839261	15840475	0.783481
chr01	15848377	15852566	0.847904
chr01	15857545	15858411	0.820894
chr01	15861593	15864125	0.443233
chr01	15873213	15873746	0.382569
chr01	1088083	1088874	-0.830008
chr01	15878971	15884518	1.05778
chr01	15894222	15897169	1.02244
chr01	15901411	15902574	1.68219
chr01	15907432	15908019	0.679551
chr01	15912393	15918403	1.2915
chr01	15923298	15926217	1.15478
chr01	15929996	15935813	0.167266
chr01	15938229	15941763	1.46678
chr01	15947408	15948914	-1.1094
chr01	15952889	15954057	0.532382
chr01	1099392	1102759	1.98943
chr01	15964251	15973297	1.35649
chr01	15975401	15978582	2.06281
chr01	15994754	15998499	-0.805881
chr01	16007789	16008559	1.23857
chr01	16012013	16012687	0
chr01	16034163	16034768	1.41335
chr01	16040624	16043381	0.984149
chr01	16050211	16056896	0.284944
chr01	16058002	16060345	-1.30124
chr01	16064968	16066187	1.47372
chr01	1104159	1108428	1.39542
chr01	16079191	16088279	1.63173
chr01	16089617	16093884	1.38691
chr01	16097131	16105424	1.02675
chr01	16111105	16111797	0.307165
chr01	16119123	16119779	1.05049
chr01	16130952	16137759	0
chr01	16146824	16147348	-0.350412
chr01	16151434	16153218	1.69903
chr01	16154511	16166731	0.992758
chr01	16169081	16179439	1.63032
chr01	1109756	1111026	2.09265
chr01	16196777	16197487	-0.0841824
chr01	16213667	16228604	1.13622
chr01	16239705	16240311	1.61998
chr01	16242861	16244874	0
chr01	16253311	16255169	1.15927
chr01	16256866	16259931	-0.0956357
chr01	16261599	16263012	1.15882
chr01	16275357	16276157	2.63299
chr01	16286449	16287585	1.54187
chr01	16297704	16301849	1.52773
chr01	1112823	1122443	0.939803
chr01	16310776	16311305	-0.655559
chr01	16315108	16316272	1.37346
chr01	16326879	16329190	0.992531
chr01	16331546	16331900	-0.180481
chr01	16346723	16347949	0.633085
chr01	16367419	16373339	0.379108
chr01	16376713	16377903	1.92781
chr01	16393986	16394549	1.52426
chr01	16396299	16399612	0.948038
chr01	16406988	16410341	1.25496
chr01	1123840	1125182	1.67142
chr01	16419277	16421918	1.26063
chr01	16429512	16430818	0
chr01	16431424	16431819	0
chr01	16441007	16444040	0.883367
chr01	16464087	16466163	0
chr01	16469054	16470128	0.0787014
chr01	16474397	16476711	0.856455
chr01	16489924	16494873	1.78405
chr01	16496773	16497783	0.555328
chr01	16510136	16511021	0.267412
chr01	1134326	1136399	1.30214
chr01	16540598	16550861	0.488764
chr01	16552059	16553185	0
chr01	16560939	16567930	0.210888
chr01	16571590	16580556	1.46922
chr01	16586988	16589921	1.64697
chr01	16597435	16598743	0.575027
chr01	16603381	16603739	0.835842
chr01	16604992	16607166	1.6576
chr01	16613706	16616635	0.0332133
chr01	16627199	16627790	2.08527
chr01	195954	197041	0
chr01	1137530	1138071	0
chr01	16632342	16640913	1.14466
chr01	16642492	16645095	1.41874
chr01	16655670	16659142	0.596198
chr01	16668937	16669854	1.71547
chr01	16680992	16685514	0.816411
chr01	16706711	16708433	1.6546
chr01	16710812	16712763	1.51543
chr01	16718955	16719839	1.84193
chr01	16728606	16728755	0
chr01	16731806	16735608	1.55863
chr01	1138316	1139102	0
chr01	16764295	16769836	1.17814
chr01	16776873	16783406	0.737838
chr01	16786088	16786348	1.58658
chr01	16789165	16789497	2.20997
chr01	16790948	16793284	1.10146
chr01	16825677	16827838	0.0560808
chr01	16834676	16839096	0.60504
chr01	16841398	16843911	0
chr01	16848312	16851073	0
chr01	16853377	16855891	-1.03079
chr01	1145595	1146092	1.47186
chr01	16864139	16864735	0
chr01	16872562	16882958	1.0587
chr01	16892842	16896801	2.24852
chr01	16914003	16918675	-0.0693997
chr01	16934670	16935946	0.837588
chr01	16942035	16942694	1.49715
chr01	16945627	16948974	0.890285
chr01	16956750	16957083	1.50401
chr01	16957587	16958743	0.811564
chr01	16960372	16960932	1.49585
chr01	1151292	1153707	1.54114
chr01	16963007	16968940	0
chr01	16990149	16994691	0.714571
chr01	17014340	17019466	1.24591
chr01	17025300	17026311	0.987816
chr01	17031122	17039986	1.09601
chr01	17044026	17046743	0.607596
chr01	17049470	17050718	2.23721
chr01	17068487	17069116	1.48422
chr01	17075475	17079343	0.394932
chr01	17082579	17087461	2.09327
chr01	1159301	1162526	1.53226
chr01	17108926	17110950	2.49493
chr01	17125652	17126008	0
chr01	17132397	17133476	1.71015
chr01	17134850	17144743	0.793505
chr01	17158939	17161758	0.970651
chr01	17169150	17193928	1.10487
chr01	17195770	17196627	1.87083
chr01	17217845	17219953	-0.778238
chr01	17262721	17269702	1.26731
chr01	17273295	17275751	0.52957
chr01	1163645	1165925	0
chr01	17280174	17280626	0.366862
chr01	17285501	17290246	0.998771
chr01	17298660	17299561	2.03934
chr01	17300193	17308274	1.83089
chr01	17310634	17312229	0.922589
chr01	17325788	17332390	0.573258
chr01	17334026	17337005	-1.4055
chr01	17338778	17342451	1.2103
chr01	17347375	17347809	-0.569772
chr01	17350369	17351034	0.643183
chr01	1167276	1169506	1.86851
chr01	17361347	17361691	0
chr01	17368440	17378696	0
chr01	17382708	17383924	0
chr01	17388872	17389576	0.123618
chr01	17394656	17396427	0
chr01	17398166	17401567	0
chr01	17408321	17411682	1.18557
chr01	17414615	17415005	0.555722
chr01	17416321	17417964	1.09833
chr01	17418923	17424135	1.52101
chr01	1173696	1174204	-0.0359406
chr01	17425113	17426857	0
chr01	17428101	17431314	0
chr01	17432350	17439513	0
chr01	17449366	17450041	0
chr01	17452861	17454462	1.32042
chr01	17456735	17458695	1.52131
chr01	17483143	17484095	1.54599
chr01	17486794	17497389	1.17903
chr01	17501180	17513721	0.262606
chr01	17514740	17515333	0
chr01	1176099	1180431	1.29762
chr01	17517839	17520204	1.04495
chr01	17524350	17531967	1.97419
chr01	17536732	17541670	1.01655
chr01	17543132	17543878	1.83289
chr01	17550897	17551797	0.86218
chr01	17553958	17560316	0.557584
chr01	17571685	17576804	1.18617
chr01	17579005	17579565	1.82626
chr01	17588309	17589076	2.00092
chr01	17593972	17596318	1.5813
chr01	1182256	1188840	1.0188
chr01	17599666	17626418	-0.0891423
chr01	17638008	17642084	0.71123
chr01	17646446	17648370	1.3132
chr01	17650507	17654314	0.220414
chr01	17655893	17657614	2.06669
chr01	17662683	17664590	1.20809
chr01	17671423	17684673	1.76118
chr01	17685309	17694085	1.23427
chr01	17701120	17706369	0.00177041
chr01	17713166	17714711	1.13719
chr01	199421	214893	0.782775
chr01	1191781	1194408	1.46533
chr01	17717488	17718714	0
chr01	17720565	17722458	-0.208663
chr01	17726106	17727041	0.419661
chr01	17733495	17740341	1.67975
chr01	17743818	17752520	1.16408
chr01	17755481	17758195	1.55715
chr01	17764463	17768144	1.55069
chr01	17769023	17772591	-0.307738
chr01	17775193	17776852	0.94898
chr01	17779205	17779456	1.31077
chr01	1205399	1206649	2.25408
chr01	17796770	17797957	2.23144
chr01	17800061	17805072	1.17011
chr01	17809366	17814412	-0.333286
chr01	17820394	17821635	0.150687
chr01	17825367	17827687	0.481193
chr01	17838321	17839034	1.86727
chr01	17840760	17841545	2.4924
chr01	17848031	17849183	-0.993112
chr01	17864319	17865188	0
chr01	17874386	17874559	1.84936
chr01	1211511	1211774	0
chr01	17876209	17878467	-1.2852
chr01	17887423	17890146	1.82691
chr01	17892053	17894154	1.18699
chr01	17895090	17896066	1.7546
chr01	17911125	17911469	0
chr01	17917007	17917414	3.42691
chr01	17928453	17928857	3.11851
chr01	17930949	17932683	-0.693461
chr01	17935999	17938760	0
chr01	17941874	17942248	1.94494
chr01	1213417	1214151	1.93723
chr01	17957637	17961616	1.39825
chr01	17967556	17967861	0
chr01	17981263	17985558	0.304885
chr01	17999729	18001057	1.76997
chr01	18020404	18022637	-0.104275
chr01	18024548	18029868	-1.65728
chr01	18034090	18038195	1.85928
chr01	18051639	18052118	0.290566
chr01	18060682	18064061	2.28253
chr01	18066055	18069635	1.20491
chr01	1231991	1233765	1.20513
chr01	18072220	18072843	0.981103
chr01	18075590	18078710	0.443655
chr01	18078792	18078943	0.187904
chr01	18103660	18104199	1.84011
chr01	18106128	18108740	0.407453
chr01	18118794	18121285	-0.0973819
chr01	18125221	18127616	0
chr01	18131679	18135461	0.858237
chr01	18144258	18147588	2.47001
chr01	18170891	18172210	2.09489
chr01	1243032	1245993	1.41337
chr01	18178984	18182090	1.05925
chr01	18190422	18194041	1.25664
chr01	18194831	18198732	1.03131
chr01	18204702	18205238	1.31187
chr01	18205463	18209914	1.09318
chr01	18211633	18213538	2.40212
chr01	18217179	18224047	0.783274
chr01	18225945	18227225	0.604621
chr01	18236987	18239398	1.81117
chr01	18246684	18247295	1.16846
chr01	1258933	1261740	0.564803
chr01	18248439	18250850	1.51629
chr01	18265661	18266225	1.87418
chr01	18274805	18276415	1.17968
chr01	18281212	18282881	0.601876
chr01	18302772	18304641	1.4844
chr01	18316667	18318216	0.293359
chr01	18318995	18320733	-0.569522
chr01	18330014	18331502	-0.803148
chr01	18335782	18337336	1.24434
chr01	18339071	18339229	-0.13268
chr01	1285663	1286232	0.635062
chr01	18341134	18342845	1.60014
chr01	18348182	18350103	0.0154127
chr01	18364251	18365320	1.74945
chr01	18374444	18381620	1.34918
chr01	18382582	18386013	0.863584
chr01	18394844	18400117	0.96567
chr01	18407200	18414649	-0.235237
chr01	18424684	18427273	1.68154
chr01	18481070	18481778	0
chr01	18510873	18513621	1.46839
chr01	1288205	1289867	-0.374024
chr01	18520879	18521264	0
chr01	18524233	18525338	0
chr01	18526121	18529704	0.371682
chr01	18533225	18534163	0.175233
chr01	18534565	18535707	-0.086239
chr01	18540124	18541509	-0.772016
chr01	18569112	18569659	2.18727
chr01	18573764	18576868	-0.520254
chr01	18578599	18582723	2.47349
chr01	18595296	18597134	0.372337
chr01	1296908	1298089	1.95275
chr01	18603065	18605524	0
chr01	18608227	18610084	0
chr01	18612732	18613615	0
chr01	18616344	18619045	1.14354
chr01	18619942	18625528	1.06739
chr01	18626577	18628168	0.977364
chr01	18633136	18633798	-0.451766
chr01	18646789	18647571	1.33632
chr01	18654167	18656080	-0.213225
chr01	18663561	18665078	0.550203
chr01	219087	219530	0.625454
chr01	1299507	1300667	1.16225
chr01	18668679	18685493	1.44356
chr01	18688904	18689257	-0.179256
chr01	18692580	18693858	0
chr01	18697298	18698427	1.69959
chr01	18706304	18706959	0.756963
chr01	18707305	18709138	1.59349
chr01	18718046	18719816	1.4766
chr01	18720895	18727860	1.49197
chr01	18736204	18738496	0.299378
chr01	18740535	18746766	0.632025
chr01	1313140	1315319	0.56277
chr01	18753944	18760093	0.769801
chr01	18765764	18770564	0.179777
chr01	18774457	18774777	2.28812
chr01	18776945	18781883	-0.925952
chr01	18783563	18784901	-0.279912
chr01	18787967	18789023	1.51593
chr01	18795216	18798108	1.34377
chr01	18799350	18801497	1.0015
chr01	18805842	18806510	3.11824
chr01	18811112	18811432	0
chr01	1320924	1323079	0.253582
chr01	18821177	18823846	1.32795
chr01	18825509	18828807	0.37641
chr01	18830143	18830415	1.47765
chr01	18833948	18838963	0.966055
chr01	18841093	18841993	0.113992
chr01	18843340	18843870	1.64029
chr01	18846524	18854028	1.28079
chr01	18857226	18858510	-1.04019
chr01	18861545	18864884	0
chr01	18876458	18881089	1.55524
chr01	1324596	1329958	1.35592
chr01	18886746	18887531	1.26672
chr01	18891646	18892544	0
chr01	18905546	18905728	0
chr01	18911771	18915718	1.50737
chr01	18927815	18932696	1.16187
chr01	18939686	18942733	1.49319
chr01	18943957	18949976	1.59167
chr01	18951089	18952274	-0.704337
chr01	18958342	18959365	1.09584
chr01	18974815	18976585	0
chr01	1343315	1344073	-0.510495
chr01	18983097	18984245	2.13029
chr01	18989504	18997326	1.18479
chr01	18999447	19005147	1.20038
chr01	19008116	19011826	1.1407
chr01	19014903	19017310	0.394631
chr01	19019546	19025993	0.800871
chr01	19039805	19043263	1.36291
chr01	19045259	19048505	1.4247
chr01	19049467	19053078	0.586516
chr01	19062145	19064353	-0.0713585
chr01	1345981	1347390	1.7364
chr01	19064980	19066472	0.23708
chr01	19075566	19077287	2.92096
chr01	19078147	19083141	1.50785
chr01	19089975	19090296	0
chr01	19104281	19113414	1.87751
chr01	19117217	19118995	0
chr01	19149083	19149370	0
chr01	19155548	19157127	0.388574
chr01	19160679	19163918	1.86395
chr01	19168867	19169376	1.64895
chr01	1353985	1355127	2.08804
chr01	19179735	19183351	1.23628
chr01	19196087	19199110	1.53311
chr01	19203669	19212392	1.25672
chr01	19214742	19217505	1.0805
chr01	19227413	19229305	0.636665
chr01	19229872	19232145	1.51058
chr01	19233678	19236476	0.594842
chr01	19240810	19242318	0
chr01	19254309	19256827	-1.03148
chr01	19268345	19269622	0.585436
chr01	1356155	1356325	0
chr01	19271954	19273020	0.608755
chr01	19281365	19283364	-0.27807
chr01	19288665	19290867	1.14566
chr01	19302503	19302946	1.06479
chr01	19308856	19310097	1.49704
chr01	19317365	19321215	0.837252
chr01	19328259	19330768	1.25563
chr01	19331971	19332746	0.670217
chr01	19344668	19352464	1.20981
chr01	19358992	19360477	0.979484
chr01	1359194	1359616	0
chr01	19362668	19366077	1.43688
chr01	19369384	19371091	0
chr01	19381899	19384005	0
chr01	19386692	19389275	2.29571
chr01	19390323	19397146	-0.333958
chr01	19398869	19402014	0.93457
chr01	19406903	19409857	-0.623689
chr01	19411480	19413474	2.30848
chr01	19430004	19431915	0
chr01	19437047	19442609	0.32773
chr01	1366991	1367465	0.568115
chr01	19446455	19446649	0.0797126
chr01	19458625	19459593	0.337666
chr01	19460130	19471605	0.925381
chr01	19477638	19480106	0.639984
chr01	19494652	19495665	-0.15917
chr01	19510445	19517861	0
chr01	19519799	19520104	0
chr01	19530008	19533154	-0.584082
chr01	19535727	19537761	0.304221
chr01	19538706	19543306	1.05227
chr01	221341	223244	2.04793
chr01	1373752	1374873	1.06405
chr01	19544399	19546561	0.976699
chr01	19550063	19550701	2.35312
chr01	19558606	19559842	1.869
chr01	19572602	19573534	0.667037
chr01	19598059	19603334	1.02675
chr01	19604522	19607297	-1.3747
chr01	19611662	19620716	1.56895
chr01	19625580	19630073	1.11069
chr01	19637186	19637491	2.10544
chr01	19638336	19638659	0.9199
chr01	1382660	1385776	0
chr01	19642067	19644277	-0.974842
chr01	19648873	19658977	1.01161
chr01	19665592	19668379	0.295522
chr01	19672443	19675221	1.70833
chr01	19677415	19677684	0
chr01	19680293	19684704	0.700543
chr01	19686400	19688249	1.36857
chr01	19690074	19692085	0.634321
chr01	19694458	19695222	-0.814944
chr01	19698331	19699134	0
chr01	1396926	1397555	1.95422
chr01	19706747	19709766	0.798225
chr01	19712105	19715008	0.639144
chr01	19718164	19720721	0.563907
chr01	19753538	19756270	0
chr01	19760894	19763011	1.96629
chr01	19766086	19768796	1.26703
chr01	19776624	19780352	0.614396
chr01	19785210	19789466	-0.958326
chr01	19791268	19797210	1.34932
chr01	19802261	19809033	1.11184
chr01	1399846	1405503	0.452775
chr01	19816387	19825624	1.05545
chr01	19826955	19828313	1.74438
chr01	19832740	19836123	0
chr01	19867213	19871992	1.4059
chr01	19874294	19876649	0.0944819
chr01	19877459	19880087	0.321024
chr01	19883006	19888845	1.31005
chr01	19896424	19898471	0
chr01	19901476	19918058	1.4931
chr01	19919719	19929782	1.33218
chr01	1410733	1412417	0
chr01	19934880	19935700	0.476593
chr01	19937645	19939546	1.77807
chr01	19947554	19948643	0.373713
chr01	19951129	19953568	0.487507
chr01	19955880	19956547	1.55357
chr01	19965098	19969556	-0.133362
chr01	19970792	19972203	2.02609
chr01	19976540	19978151	1.50677
chr01	19982688	19983869	1.01313
chr01	19985663	19990574	0
chr01	1416670	1424846	-0.667786
chr01	19992474	19995655	1.82273
chr01	20005053	20007040	0.633624
chr01	20008735	20011645	-0.0529023
chr01	20015861	20017650	1.03335
chr01	20019634	20021870	0
chr01	20025689	20026132	-0.578666
chr01	20029878	20030766	1.40985
chr01	20031731	20034539	-1.0788
chr01	20039584	20042327	0.837159
chr01	20048126	20048791	2.49371
chr01	1432366	1434120	-0.47659
chr01	20051756	20052247	1.10103
chr01	20054864	20061003	1.09346
chr01	20066802	20067014	1.12055
chr01	20071635	20073891	0.259254
chr01	20082040	20084122	0
chr01	20089542	20091537	-0.386345
chr01	20107786	20108676	0.264968
chr01	20121908	20122117	0
chr01	20132282	20132641	1.56932
chr01	20133719	20138105	0.912271
chr01	1436910	1437065	2.57107
chr01	20155243	20157808	1.40061
chr01	20161643	20165278	1.40627
chr01	20166983	20170876	0.402601
chr01	20172415	20175396	0.0713308
chr01	20176472	20182935	-0.896686
chr01	20207763	20209765	2.17933
chr01	20216410	20226382	0.722138
chr01	20229648	20233426	0.815623
chr01	20235964	20241156	-0.248761
chr01	20245245	20248729	-0.243037
chr01	1446889	1447206	0
chr01	20249617	20251154	1.6678
chr01	20251991	20254248	1.75441
chr01	20271873	20273919	1.16243
chr01	20275442	20276915	-0.622659
chr01	20279724	20282815	0.699052
chr01	20285490	20288816	0.83892
chr01	20289598	20293951	1.06632
chr01	20297141	20300929	1.26251
chr01	20305148	20309376	0.0445395
chr01	20312625	20317274	0.774176
chr01	1451186	1451821	1.74813
chr01	20322201	20323664	2.59186
chr01	20330749	20339361	1.60865
chr01	20343066	20344260	0.854672
chr01	20354780	20356362	1.62511
chr01	20360070	20360918	-0.55916
chr01	20366415	20376361	1.06136
chr01	20377302	20381797	2.11512
chr01	20384267	20385646	1.78617
chr01	20387280	20391714	1.38514
chr01	20403578	20404935	0
chr01	223865	224110	2.24833
chr01	1467713	1471477	1.76456
chr01	20426774	20430835	0.477011
chr01	20433990	20451398	1.07934
chr01	20453501	20456619	0.106181
chr01	20460169	20460666	0.0704579
chr01	20463721	20466941	1.52024
chr01	20468461	20469530	1.11122
chr01	20470168	20470413	1.9282
chr01	20478138	20479659	1.87753
chr01	20482467	20484364	1.3826
chr01	20484992	20487738	1.16768
chr01	1473860	1475171	1.60496
chr01	20490951	20500043	-0.458626
chr01	20509562	20510038	2.20043
chr01	20511049	20518018	2.0016
chr01	20526400	20537600	1.52461
chr01	20540920	20542083	0
chr01	20548836	20553163	0.692501
chr01	20556399	20559333	-1.09786
chr01	20569193	20570585	-0.598113
chr01	20599712	20600890	0
chr01	20652493	20653662	0
chr01	1479691	1480818	0
chr01	20654883	20655375	-0.147008
chr01	20656258	20666444	1.13292
chr01	20678002	20678496	1.1223
chr01	20687293	20692180	-1.31938
chr01	20696003	20697753	0.829752
chr01	20698569	20699984	0.962977
chr01	20701065	20706490	1.16802
chr01	20707659	20708105	1.61153
chr01	20719457	20722693	0.0900534
chr01	20728918	20730286	1.50402
chr01	1482762	1483064	-0.111695
chr01	20731223	20733281	2.0276
chr01	20739319	20740785	0.349445
chr01	20751366	20752169	0
chr01	20753080	20757237	0.95226
chr01	20759042	20761320	1.41254
chr01	20766866	20768100	2.07117
chr01	20774768	20775508	0
chr01	20776797	20777597	0
chr01	20780087	20780791	0
chr01	20782907	20783632	0
chr01	1489056	1489649	0
chr01	20789455	20793297	1.12353
chr01	20797925	20804242	1.09421
chr01	20806948	20818809	-0.926259
chr01	20828491	20832939	-1.27852
chr01	20839316	20840512	0
chr01	20841668	20846604	-0.510803
chr01	20856209	20856730	1.00426
chr01	20859566	20860429	0.246147
chr01	20864817	20865146	-0.449797
chr01	20868596	20879012	1.38281
chr01	1498826	1500943	0.768097
chr01	20879446	20881354	0.460009
chr01	20885526	20886521	1.60828
chr01	20890877	20892238	1.70539
chr01	20897337	20906822	0.390487
chr01	20911674	20914738	0.541328
chr01	20915472	20917397	0.562212
chr01	20920414	20920737	0.0352934
chr01	20921569	20923413	0.82391
chr01	20927113	20933712	1.694
chr01	20947336	20953114	0.929079
chr01	1505439	1505681	1.40739
chr01	20953774	20961682	0.475947
chr01	21006984	21007625	2.05567
chr01	21010121	21014037	1.54875
chr01	21015818	21016018	0
chr01	21035091	21035650	0
chr01	21070629	21070999	0
chr01	21134457	21135489	0
chr01	21148391	21148565	0.971807
chr01	21166140	21166616	0
chr01	21183316	21185877	1.42878
chr01	1515007	1517619	1.82825
chr01	21191585	21194681	0.082926
chr01	21196470	21199080	0
chr01	21204179	21205153	1.2644
chr01	21211126	21216094	0.94065
chr01	21227218	21227850	-0.732687
chr01	21232533	21237471	1.03878
chr01	21238893	21240077	1.0988
chr01	21252746	21254104	-0.0231096
chr01	21254695	21263251	0.0340228
chr01	21268401	21270691	0
chr01	1518808	1521123	-1.29602
chr01	21285695	21287985	0
chr01	21306645	21308935	0
chr01	21318968	21319522	0
chr01	21319901	21320543	0
chr01	21323736	21325972	0
chr01	21334802	21335867	0
chr01	21337276	21339565	0
chr01	21356144	21359806	0.794915
chr01	21361525	21363473	1.70111
chr01	21365148	21366972	2.105
chr01	1526362	1527618	0.0485632
chr01	21367514	21371431	-0.202128
chr01	21372458	21377131	1.53097
chr01	21383269	21389565	1.10209
chr01	21398162	21399959	1.87083
chr01	21401060	21402595	1.63744
chr01	21417163	21418805	0.85308
chr01	21420383	21426453	0.597211
chr01	21428252	21428709	0.362094
chr01	21429650	21431137	-0.404916
chr01	21435892	21440367	1.45843
chr01	231729	237364	0.664099
chr01	1527911	1530884	1.02835
chr01	21449899	21450453	-0.374546
chr01	21455324	21463492	1.58485
chr01	21466423	21471492	2.02172
chr01	21477513	21479733	1.8886
chr01	21483406	21490228	1.3358
chr01	21490743	21492884	0.98341
chr01	21494638	21499603	0.331752
chr01	21502000	21504820	1.48696
chr01	21507008	21509645	1.46567
chr01	21511365	21514841	1.34903
chr01	1536241	1538454	1.84608
chr01	21515386	21516941	0
chr01	21533023	21533467	-0.579643
chr01	21575133	21575431	-0.406954
chr01	21582570	21590024	1.0542
chr01	21596788	21598940	-0.662267
chr01	21605602	21606515	-0.290169
chr01	21610401	21610990	-0.702135
chr01	21616022	21619669	-0.590248
chr01	21621167	21622067	0.65806
chr01	21627175	21628805	0.412566
chr01	1566876	1567355	0.387476
chr01	21630056	21635248	0.00651139
chr01	21640139	21641608	0.392762
chr01	21641799	21644350	0.24162
chr01	21644709	21646507	1.88224
chr01	21647715	21651390	1.26225
chr01	21655861	21659340	2.52618
chr01	21669099	21669368	0.892626
chr01	21670870	21671070	1.08774
chr01	21679988	21680995	-0.934743
chr01	21711048	21713636	2.60336
chr01	1569120	1569699	0
chr01	21718023	21724531	0.437047
chr01	21727734	21731846	-0.76729
chr01	21733763	21737433	0
chr01	21739994	21741629	1.67645
chr01	21742261	21745391	1.04579
chr01	21747117	21751174	0.464727
chr01	21755383	21757767	0.259431
chr01	21758929	21764099	0.950639
chr01	21765080	21767118	0.206458
chr01	21773486	21774501	1.3195
chr01	1572989	1575265	0.752747
chr01	21779831	21782565	-0.16412
chr01	21782777	21785074	0
chr01	21789282	21791955	-0.127995
chr01	21792167	21793346	-1.00316
chr01	21794063	21797023	0
chr01	21799718	21806672	0.454307
chr01	21814253	21814561	2.09064
chr01	21833494	21836070	0.774874
chr01	21836753	21839026	0.932035
chr01	21849133	21854158	1.63934
chr01	1575816	1580335	0.49276
chr01	21856176	21856889	0.256412
chr01	21862518	21863945	1.43513
chr01	21876256	21879501	1.20962
chr01	21887631	21889181	0
chr01	21896904	21897359	0.187904
chr01	21897852	21904042	1.42246
chr01	21905342	21910470	1.33366
chr01	21911320	21911796	1.29868
chr01	21917780	21918207	0
chr01	21922449	21925124	1.26551
chr01	1593030	1598081	0
chr01	21929061	21934003	1.38841
chr01	21952108	21952832	0.111469
chr01	21992525	21995193	0
chr01	22003721	22009279	-0.500188
chr01	22014065	22016607	1.35622
chr01	22023515	22028500	-0.587642
chr01	22034694	22037388	1.323
chr01	22040790	22041485	1.93197
chr01	22043388	22045396	0.700236
chr01	22046777	22048137	1.44674
chr01	1607689	1609318	0.375044
chr01	22050212	22057912	1.54859
chr01	22058241	22060625	1.42282
chr01	22062066	22062905	1.92476
chr01	22112406	22113416	2.12692
chr01	22122884	22125685	1.18945
chr01	22132185	22134405	1.06852
chr01	22136518	22136715	2.71007
chr01	22140816	22143114	1.11542
chr01	22147976	22150821	1.0678
chr01	22151524	22152913	0.849982
chr01	1625461	1626498	0.166463
chr01	22155247	22158575	1.35326
chr01	22160857	22163847	1.68946
chr01	22164938	22167918	0.365207
chr01	22169041	22171127	1.92586
chr01	22172487	22177397	0.83694
chr01	22181604	22184649	1.98154
chr01	22185308	22187517	0.367778
chr01	22200907	22201470	1.68293
chr01	22205000	22213160	1.0524
chr01	22214378	22221224	1.14544
chr01	1632197	1638971	0.468257
chr01	22225786	22231571	0.875713
chr01	22233992	22234708	2.48224
chr01	22242104	22242934	1.58528
chr01	22244817	22245431	-0.419128
chr01	22246566	22246862	0
chr01	22247671	22248542	0
chr01	22255608	22256497	0
chr01	22260166	22263989	1.34893
chr01	22267403	22269471	1.74418
chr01	22275643	22275909	0.420357
chr01	239522	242164	1.43195
chr01	1641672	1642121	-0.107374
chr01	22277601	22278623	-0.0960604
chr01	22281844	22282335	1.10103
chr01	22299284	22300005	0
chr01	22301378	22301829	-0.586421
chr01	22303451	22303816	1.79304
chr01	22305553	22308495	1.64486
chr01	22330218	22333925	1.188
chr01	22335679	22339350	0
chr01	22346681	22364233	1.25315
chr01	22368694	22369372	0.0149987
chr01	1642846	1644663	1.36422
chr01	22377196	22377666	-0.127182
chr01	22383106	22384164	-0.354119
chr01	22397549	22398814	0.413442
chr01	22401977	22402955	0
chr01	22404789	22406386	0
chr01	22410922	22414916	1.98201
chr01	22420093	22422392	-0.389921
chr01	22425807	22427821	0
chr01	22432313	22435553	0
chr01	22441735	22443238	0.382831
chr01	1648878	1651193	1.98021
chr01	22452193	22455052	0.722941
chr01	22472230	22473714	-1.10301
chr01	22478218	22481191	-0.802564
chr01	22484763	22487035	-0.986852
chr01	22494215	22509558	0.76015
chr01	22515826	22517164	1.85416
chr01	22519883	22522260	0.0147246
chr01	22524064	22528087	1.11046
chr01	22530508	22534959	0.980069
chr01	22538175	22539668	1.07046
chr01	1653380	1659244	0.671517
chr01	22552305	22553075	2.69087
chr01	22561424	22563863	0.663599
chr01	22564698	22567807	0.484442
chr01	22569197	22571123	1.3749
chr01	22577351	22577983	0
chr01	22581813	22582868	1.85259
chr01	22584778	22592811	1.37942
chr01	22599661	22600257	0
chr01	22607879	22611784	1.38547
chr01	22612923	22614119	0
chr01	1661554	1662060	-0.15917
chr01	22618067	22618273	1.43399
chr01	22619660	22621422	1.21516
chr01	22625099	22627845	2.00771
chr01	22629207	22638685	1.43889
chr01	22640213	22641238	0.710782
chr01	22646443	22650225	0.933361
chr01	22650961	22653993	0.450168
chr01	22664928	22666727	0
chr01	22671677	22672742	-0.0047975
chr01	22673648	22673977	0
chr01	1663210	1666043	1.61935
chr01	22678857	22683667	-0.0820392
chr01	22689885	22696526	1.12032
chr01	22702603	22702989	-0.518994
chr01	22719369	22722883	0
chr01	22726138	22727154	0
chr01	22732112	22737322	1.2938
chr01	22749403	22750731	1.75811
chr01	22752330	22755455	1.50417
chr01	22759933	22761331	2.02258
chr01	22763932	22765647	0.156419
chr01	1669481	1670972	0
chr01	22775017	22780674	1.61184
chr01	22781813	22791233	1.16503
chr01	22796324	22804080	1.41227
chr01	22811180	22812135	1.51801
chr01	22819729	22822647	1.15126
chr01	22826057	22853360	1.32401
chr01	22859913	22861882	1.66523
chr01	22865756	22877841	1.08853
chr01	22893317	22894074	0
chr01	1675821	1677604	1.20471
chr01	1678652	1680294	1.41179
chr01	1680660	1681606	-0.907633
chr01	254010	264605	1.28958
chr01	1685767	1686569	1.13713
chr01	1688721	1692333	-1.48915
chr01	1694313	1694765	0
chr01	1696573	1696914	0
chr01	1699127	1701038	0.613304
chr01	1703429	1703730	1.38805
chr01	1712439	1713423	2.77364
chr01	1715130	1715721	1.74355
chr01	1717751	1718875	2.03627
chr01	1721591	1722687	-0.0683994
chr01	44179	45959	-0.704825
chr01	266634	276945	1.4977
chr01	1725352	1731795	1.09841
chr01	1736631	1738849	1.70347
chr01	1740471	1742652	0.286165
chr01	1747491	1749813	0
chr01	1756375	1758964	1.90803
chr01	1763610	1765265	1.70639
chr01	1780286	1784614	1.92801
chr01	1802939	1803580	0
chr01	1809546	1812470	0.993526
chr01	1815234	1816535	0.936377
chr01	310976	311489	0.399147
chr01	1819314	1820476	2.41509
chr01	1821761	1824282	1.585
chr01	1834308	1843225	1.24878
chr01	1846287	1851413	1.50249
chr01	1854827	1856607	1.56156
chr01	1861028	1863359	1.60081
chr01	1864572	1864733	0.160232
chr01	1867294	1871137	-0.339975
chr01	1874623	1874938	0.47212
chr01	1880462	1886852	-0.157068
chr01	321409	322286	0.0794652
chr01	1894216	1897294	1.41536
chr01	1902729	1903262	0
chr01	1909352	1909882	0
chr01	1916631	1926598	0.909587
chr01	1938900	1941249	1.55978
chr01	1942896	1946247	0.375922
chr01	1968253	1971192	0.564158
chr01	1974528	1978451	1.44066
chr01	1985245	1988090	1.33794
chr01	1989687	1991512	-0.590724
chr01	329487	329890	0
chr01	2003898	2005715	0.813445
chr01	2013553	2014476	-0.118804
chr01	2019312	2023508	0.908176
chr01	2027451	2030688	0.34377
chr01	2035584	2038755	1.17804
chr01	2040082	2040474	0
chr01	2045440	2049087	0.655881
chr01	2060282	2066282	1.86499
chr01	2071298	2073845	1.56723
chr01	2076316	2079062	1.33229
chr01	356223	357833	-0.184136
chr01	2087131	2089083	0
chr01	2098092	2099131	0
chr01	2101679	2106316	1.00984
chr01	2108113	2120847	0.979497
chr01	2130579	2131969	0.673578
chr01	2140688	2141068	1.83804
chr01	2160158	2160787	0.837578
chr01	2177183	2180494	0.326778
chr01	2185709	2186920	0
chr01	2201176	2204279	0
chr01	371455	372771	0.467645
chr01	2206297	2206704	0
chr01	2215494	2218326	2.73813
chr01	2222840	2225194	0.768608
chr01	2227225	2228504	0.812766
chr01	2229065	2232680	1.2223
chr01	2243142	2244399	1.76769
chr01	2253661	2254866	0.610619
chr01	2255735	2256073	-0.461483
chr01	2260021	2260428	2.63357
chr01	2262128	2267383	0.813445
chr01	375867	376435	1.56402
chr01	2275128	2277561	1.03651
chr01	2283520	2285658	1.43223
chr01	2291733	2293019	0.772052
chr01	2305580	2306128	-0.369825
chr01	2310163	2314502	1.21154
chr01	2321343	2322177	-0.852969
chr01	2324173	2324460	0
chr01	2329301	2333164	0.778345
chr01	2349219	2350991	1.65886
chr01	2351278	2352625	0.995932
chr01	376436	378854	0.756963
chr01	2358850	2359146	0
chr01	2363703	2364981	0
chr01	2372177	2372359	0.760509
chr01	2373112	2373429	-0.13268
chr01	2377936	2378597	0
chr01	2389004	2394174	1.66242
chr01	2399196	2399615	0.445468
chr01	2400191	2403205	0.729309
chr01	2415620	2416156	1.18384
chr01	2425083	2427721	1.90711
chr01	383307	384357	1.42003
chr01	2428830	2429150	0
chr01	2430524	2433596	0.868956
chr01	2441084	2448109	1.05067
chr01	2468208	2469748	0
chr01	2477457	2479397	1.95329
chr01	2487187	2489156	1.23062
chr01	2508862	2509206	-0.469102
chr01	2513196	2514781	0.230142
chr01	2524927	2533679	1.20719
chr01	2537105	2537943	-0.554015
chr01	385330	387247	1.30306
chr01	2539301	2540194	0
chr01	2540791	2542620	1.37914
chr01	2546029	2549104	2.88254
chr01	2559119	2560869	1.55702
chr01	2562816	2564480	1.914
chr01	2570045	2570395	0.845629
chr01	2574176	2577043	-1.08783
chr01	2586189	2589089	1.38214
chr01	2616925	2620524	1.08179
chr01	2621274	2623857	2.1221
chr01	48227	53094	0.941273
chr01	395888	396744	0
chr01	2633313	2633561	0.951271
chr01	2635187	2635558	0
chr01	2639390	2644290	0.943099
chr01	2646622	2648652	0.363067
chr01	2656858	2658102	1.59989
chr01	2675923	2677017	0
chr01	2679641	2680760	0
chr01	2691492	2695706	1.6975
chr01	2697168	2698784	1.47806
chr01	2706792	2707112	1.53534
chr01	397917	398180	0
chr01	2710516	2711723	0.750078
chr01	2718594	2719301	0
chr01	2721478	2721639	0
chr01	2725756	2727302	0
chr01	2729762	2732955	-0.0738899
chr01	2735755	2736741	0.505764
chr01	2747294	2753330	0.951597
chr01	2753706	2755310	1.35038
chr01	2760353	2762109	1.60137
chr01	2765935	2766899	0
chr01	402735	403094	0
chr01	2774616	2775331	-0.786196
chr01	2777910	2778328	2.07591
chr01	2778724	2784578	1.79757
chr01	2785212	2789575	1.60925
chr01	2810336	2810862	-0.0510334
chr01	2812964	2815331	1.3368
chr01	2816342	2816599	0
chr01	2836124	2838915	1.18983
chr01	2840881	2849752	1.27237
chr01	2861022	2863764	1.22709
chr01	413537	414973	1.58704
chr01	2868629	2869151	0
chr01	2880191	2886564	1.80363
chr01	2891516	2892786	1.77815
chr01	2894709	2898725	0.818924
chr01	2904623	2905306	2.8226
chr01	2928781	2930734	2.61037
chr01	2938076	2938429	0.121774
chr01	2946081	2948129	2.22582
chr01	2950704	2952910	0.440918
chr01	2954598	2955033	1.73026
chr01	421112	422278	1.58371
chr01	2958735	2962161	1.08769
chr01	2965296	2965808	0.738811
chr01	2967848	2973835	1.19016
chr01	2982431	2988060	1.24042
chr01	2992012	2992319	0
chr01	2994281	3000278	0.909804
chr01	3008253	3013570	1.35791
chr01	3014681	3019211	1.55554
chr01	3022923	3028797	-0.0100946
chr01	3037644	3040511	1.54513
chr01	425250	426056	-0.361035
chr01	3050513	3056808	1.37071
chr01	3064356	3065612	-0.331648
chr01	3070164	3076493	0.793653
chr01	3084824	3092496	1.33818
chr01	3099197	3099535	1.33091
chr01	3100478	3102284	0
chr01	3112598	3113664	0
chr01	3119579	3121437	-0.899532
chr01	3122338	3125491	1.24288
chr01	3140808	3141134	1.36708
chr01	428609	428875	0
chr01	3145649	3146844	1.56617
chr01	3155556	3156822	1.24469
chr01	3161270	3161624	-0.481511
chr01	3174422	3180579	0
chr01	3191505	3192266	0.228155
chr01	3194784	3197482	0.902332
chr01	3199364	3202319	1.08515
chr01	3207212	3215756	0.223365
chr01	3222263	3223066	0.707529
chr01	3225657	3228518	1.04662
chr01	437390	439198	-1.18872
chr01	3235259	3238269	0.825535
chr01	3239051	3244083	1.35723
chr01	3265428	3265901	0
chr01	3278308	3279221	1.25699
chr01	3297609	3299134	1.87149
chr01	3311384	3316380	0.445555
chr01	3319845	3329892	1.16355
chr01	3346340	3354171	1.49665
chr01	3358753	3361720	1.7038
chr01	3367456	3369974	-0.186383
chr01	455320	469916	1.13337
chr01	3370187	3372658	1.89447
chr01	3378194	3378800	1.0098
chr01	3384181	3389905	1.17782
chr01	3409154	3409781	0.733156
chr01	3414414	3416007	-1.13377
chr01	3418196	3419361	1.33243
chr01	3421685	3424733	-0.81338
chr01	3433416	3434909	-0.260535
chr01	3439187	3443476	1.20931
chr01	3447679	3449216	2.03252
chr01	474426	475761	0
chr01	3475816	3477268	-0.394578
chr01	3488234	3490672	1.15426
chr01	3514886	3517197	0.765427
chr01	3520325	3521259	-0.601064
chr01	3561534	3561896	1.75678
chr01	3602821	3603866	0.253305
chr01	3606381	3608067	0.771021
chr01	3616508	3619814	0.756109
chr01	3635727	3638974	0.70939
chr01	3688042	3688719	-0.285391
chr01	59205	66654	1.01214
chr01	482338	484972	0.723484
chr01	3705304	3706322	0
chr01	3715718	3723799	1.62836
chr01	3735343	3739713	0.577356
chr01	3769794	3770292	1.65392
chr01	3787070	3787760	-0.770761
chr01	3818720	3820382	0.686674
chr01	3830812	3834572	1.00796
chr01	3846012	3846414	0
chr01	3884740	3885799	0.814263
chr01	3914199	3928390	1.10306
chr01	490861	492887	1.49265
chr01	3939041	3942479	2.13293
chr01	4014125	4015299	0.490041
chr01	4023636	4026489	0
chr01	4039672	4039980	-0.421241
chr01	4056339	4064929	1.42715
chr01	4065365	4067987	1.21458
chr01	4069929	4072515	1.59594
chr01	4076845	4078499	0.9291
chr01	4102806	4111212	0.588121
chr01	4123211	4123972	1.79636
chr01	495839	496135	0
chr01	4127890	4128678	1.60939
chr01	4140021	4141372	1.28799
chr01	4160154	4161753	0.947383
chr01	4170713	4181205	1.42767
chr01	4185413	4186110	2.43034
chr01	4187225	4187464	2.67751
chr01	4191180	4191742	1.96949
chr01	4216245	4222986	1.10622
chr01	4247657	4252879	0.647462
chr01	4253816	4256346	1.57924
chr01	498329	499827	0.307889
chr01	4268196	4269725	-0.814944
chr01	4270288	4272484	0
chr01	4274682	4278137	0.163612
chr01	4292148	4296525	0.400569
chr01	4321770	4322447	1.61406
chr01	4346058	4346393	0.387476
chr01	4472463	4475606	1.20369
chr01	4476480	4477687	0.566434
chr01	4493950	4496119	1.37866
chr01	4520096	4520559	1.82871
chr01	500912	503622	0.853072
chr01	4525529	4526366	1.16251
chr01	4532963	4538547	0.922667
chr01	4550851	4552954	0.846042
chr01	4575335	4575946	0.361147
chr01	4614925	4617042	1.14073
chr01	4663984	4665036	1.72115
chr01	4665535	4667145	-0.29328
chr01	4669844	4671952	1.09682
chr01	4689916	4693594	0.917961
chr01	4700724	4701831	2.02505
chr01	504947	505150	0
chr01	4735158	4737385	1.85593
chr01	4776049	4782733	1.52214
chr01	4800731	4802744	1.5507
chr01	4815903	4817898	-0.754322
chr01	4856727	4856885	0
chr01	4869951	4873060	1.72825
chr01	4873709	4877046	1.73891
chr01	4890529	4893118	0.5999
chr01	4915485	4916105	1.24411
chr01	4916990	4917991	0.965477
chr01	507586	509487	-1.21049
chr01	4962885	4966241	1.81438
chr01	4986844	4987511	1.57638
chr01	4992729	5008806	0.494942
chr01	5012020	5015673	1.16205
chr01	5032940	5033101	0
chr01	5036360	5038355	-0.629383
chr01	5052766	5055515	1.72907
chr01	5082884	5087987	1.17903
chr01	5141331	5141864	0
chr01	5195848	5197605	-1.1763
chr01	519426	521042	2.05146
chr01	5207331	5211670	1.02562
chr01	5224869	5225808	1.02501
chr01	5249711	5254704	1.30223
chr01	5280142	5280621	0
chr01	5305175	5309204	1.18851
chr01	5309573	5309858	0.788442
chr01	5360895	5363572	0.172386
chr01	5400111	5402054	0.504297
chr01	5430085	5431769	1.4354
chr01	5461492	5463648	1.48228
chr01	522023	522701	0
chr01	5545479	5551657	0.391742
chr01	5580250	5585592	1.41318
chr01	5628398	5628688	0
chr01	5663337	5666598	0.412566
chr01	5694737	5695066	0.152263
chr01	5707011	5710394	1.80363
chr01	5774663	5776495	0.0608272
chr01	5938135	5939916	2.57269
chr01	6000556	6000774	0
chr01	6036845	6038101	0.63214
chr01	525292	529684	1.45534
chr01	6115682	6117331	-0.671645
chr01	6178766	6179016	0.669043
chr01	6256523	6260503	0.0369267
chr01	6373323	6378018	-1.00095
chr01	6429982	6431126	1.20304
chr01	6431877	6432164	1.24279
chr01	6442448	6444640	0
chr01	6463670	6472098	1.14983
chr01	6532374	6537072	1.30359
chr01	6605849	6607609	-0.876012
chr01	73664	74311	0.433233
chr01	539160	540646	1.17744
chr01	6615877	6616260	0
chr01	6632985	6634096	0
chr01	6661172	6666310	0.888038
chr01	6758777	6760359	1.3361
chr01	6767768	6769880	0
chr01	6828781	6831584	0.244188
chr01	6832524	6833642	0.298641
chr01	6868092	6869194	1.27411
chr01	6954399	6961482	-0.70238
chr01	7068031	7073000	1.5808
chr01	544887	546616	1.23034
chr01	7075419	7079670	1.38854
chr01	7166867	7167397	-0.656377
chr01	7192136	7192462	0
chr01	7236125	7237972	-0.419834
chr01	7261294	7261986	0.608195
chr01	7294885	7308246	0.0466495
chr01	7391182	7393035	1.75533
chr01	7456436	7458470	0.714395
chr01	7722723	7731330	1.51511
chr01	7786815	7796904	0.752355
chr01	553873	557616	0.947168
chr01	7797247	7799176	1.06872
chr01	7874456	7876132	0
chr01	7903878	7906387	0.833396
chr01	7913300	7913668	-0.498309
chr01	7932631	7940067	0.960747
chr01	7955988	7958675	1.49299
chr01	7992763	8000436	0.379595
chr01	8002276	8003406	2.43322
chr01	8004175	8006557	2.07863
chr01	8012657	8019632	1.65227
chr01	558068	560380	1.16992
chr01	8041528	8043377	0
chr01	8053044	8055107	0.70825
chr01	8093549	8094137	0
chr01	8126793	8128832	0
chr01	8157411	8159450	-1.24091
chr01	8191433	8193539	-0.953917
chr01	8210386	8213369	1.77576
chr01	8223603	8227653	-0.584603
chr01	8276719	8280797	2.4341
chr01	8305798	8306400	1.04427
chr01	561626	565580	-0.0970655
chr01	8340649	8347707	0.931781
chr01	8402676	8404324	1.48294
chr01	8459963	8462027	1.60199
chr01	8470208	8470609	2.00231
chr01	8505973	8511683	0.391186
chr01	8540628	8541890	2.56818
chr01	8543034	8543471	0
chr01	8544831	8545425	0
chr01	8576908	8577462	0.278667
chr01	8579930	8594389	1.55397
chr01	570632	580448	0.512901
chr01	8598654	8600312	2.44282
chr01	8608809	8609337	0
chr01	8614455	8617464	1.06727
chr01	8625888	8628005	1.24385
chr01	8667706	8677150	1.31986
chr01	8710769	8711305	-0.661257
chr01	8722136	8723363	-1.02048
chr01	8768143	8768535	0
chr01	8789853	8790380	0
chr01	8791256	8793534	1.76058
chr01	581701	584260	0.721175
chr01	8814471	8817150	1.19568
chr01	8853765	8854568	1.95304
chr01	8859212	8866151	1.47163
chr01	8877056	8878702	0
chr01	8899770	8899976	0
chr01	8910092	8911498	-0.380607
chr01	8913135	8917834	-0.0123161
chr01	8953482	8957543	0.89614
chr01	8973141	8973395	0
chr01	8985506	8989031	1.6017
chr01	584823	585569	0.818646
chr01	9004874	9005350	0.645471
chr01	9005759	9006744	0.78241
chr01	9016197	9016598	0
chr01	9051008	9055142	1.30411
chr01	9064481	9066416	0
chr01	9089292	9091189	-0.732458
chr01	9124590	9124931	0
chr01	9145621	9146561	0
chr01	9148538	9151225	0.424618
chr01	9180345	9181481	1.5001
chr01	586415	588546	1.57499
chr01	9185939	9188762	-1.08112
chr01	9222126	9223028	0.414059
chr01	9230798	9232205	0
chr01	9267648	9269762	2.03233
chr01	9293546	9297023	0.588085
chr01	9307322	9308387	1.77815
chr01	9326273	9326749	0
chr01	9355149	9355442	1.4577
chr01	9357074	9357445	1.62203
chr01	9366494	9367456	-0.312849
chr01	595104	596898	0.585505
chr01	9371929	9372309	0
chr01	9382518	9383355	0.0485632
chr01	9384243	9388113	1.26049
chr01	9420367	9421182	0
chr01	9423568	9424005	2.0379
chr01	9444985	9445518	1.8269
chr01	9469403	9474929	0.90372
chr01	9478068	9480915	1.19396
chr01	9482205	9482505	-0.108819
chr01	9489640	9491165	0.677554
chr01	95231	95878	0.579361
chr01	613722	615772	0
chr01	9501132	9501473	1.16816
chr01	9506973	9508273	1.48973
chr01	9512526	9513202	1.68373
chr01	9539853	9543043	0.377704
chr01	9543963	9547118	2.22462
chr01	9560778	9562772	1.68206
chr01	9581482	9581811	0.0273245
chr01	9599640	9604533	1.44687
chr01	9630221	9635483	0.160397
chr01	9639408	9639614	1.63924
chr01	622250	622573	0
chr01	9647048	9647284	1.64821
chr01	9673620	9674198	1.9385
chr01	9676302	9681111	1.59501
chr01	9715594	9720227	1.47794
chr01	9736939	9741715	0.950663
chr01	9759226	9760972	1.97932
chr01	9765282	9780050	0.808922
chr01	9792302	9797344	1.08948
chr01	9813694	9815461	0.896782
chr01	9827636	9827935	1.73148
chr01	630541	634498	0
chr01	9828372	9830432	1.12013
chr01	9837713	9838570	0
chr01	9842237	9846312	0.752949
chr01	9847429	9857533	1.60688
chr01	9875853	9876269	0
chr01	9967612	9970414	1.46495
chr01	9994045	9994773	0
chr01	10024959	10027949	1.63271
chr01	10046781	10049544	0.990791
chr01	10063875	10066842	2.84599
chr01	643091	644066	0
chr01	10107942	10116139	0.985598
chr01	10127467	10127998	0
chr01	10130736	10136125	0.840919
chr01	10162352	10165783	1.24834
chr01	10168759	10171227	1.97723
chr01	10195126	10196124	-0.930848
chr01	10200402	10201760	0.139618
chr01	10203389	10205357	-1.22553
chr01	10228598	10228761	0.632025
chr01	10301717	10303692	1.43474
chr01	651331	652185	0.884939
chr01	10304597	10306015	1.63772
chr01	10318257	10319663	1.09068
chr01	10373601	10375608	0
chr01	10402469	10405734	0.954375
chr01	10430561	10434348	2.19668
chr01	10445529	10447371	1.28891
chr01	10449860	10453796	1.30797
chr01	10456571	10459960	0
chr01	10461720	10462060	0
chr01	10475804	10476178	0
chr01	652881	653876	-0.452421
chr01	10477180	10479033	1.97757
chr01	10488282	10491262	1.54081
chr01	10508233	10525770	0.872401
chr01	10546828	10547844	-0.461483
chr01	10549394	10549891	2.2523
chr01	10560511	10564158	1.68391
chr01	10569101	10569337	0.597059
chr01	10572380	10573096	1.38929
chr01	10584073	10589909	1.46449
chr01	10611270	10616645	1.42176
chr01	656021	658180	1.60408
chr01	10621260	10627578	-0.240569
chr01	10642596	10643528	2.52355
chr01	10668735	10669918	-0.159536
chr01	10684141	10684842	0.301561
chr01	10690387	10708352	-0.36619
chr01	10714246	10719049	1.89226
chr01	10722184	10735380	1.28108
chr01	10739190	10742573	1.28902
chr01	10756880	10758016	-0.141945
chr01	10794266	10797083	1.74426
chr01	669449	676243	0.510686
chr01	10821994	10823979	2.27248
chr01	10830168	10836912	1.11306
chr01	10844365	10847775	0.36191
chr01	10865476	10867209	0.825303
chr01	10877969	10880735	1.6479
chr01	10887699	10889867	-1.26754
chr01	10898676	10899638	1.59295
chr01	10924079	10925286	1.34268
chr01	10954762	10957253	0
chr01	10975551	10981088	1.16984
chr01	683172	685678	1.38889
chr01	10992854	10993401	1.84048
chr01	10998257	11000295	0.982016
chr01	11001680	11004282	1.23983
chr01	11020155	11035282	0.801689
chr01	11053973	11061722	1.7333
chr01	11069481	11069795	0
chr01	11072941	11073426	0
chr01	11077990	11078463	0
chr01	11098757	11100890	0
chr01	11109340	11110791	0.519534
chr01	691337	692950	0.638965
chr01	11116711	11117576	1.95008
chr01	11125832	11126260	2.03286
chr01	11142594	11143007	2.06131
chr01	11154061	11165217	0.565238
chr01	11191928	11200586	0.861224
chr01	11217155	11220889	1.65115
chr01	11235395	11236038	1.40285
chr01	11244989	11249187	0.957455
chr01	11263094	11264094	-0.630687
chr01	11272394	11272870	-0.609801
chr01	121002	122490	0.00976585
chr01	704772	705053	1.25194
chr01	11286983	11287261	0.924143
chr01	11296017	11297300	0.700515
chr01	11301093	11301650	0
chr01	11304513	11305532	0
chr01	11306707	11309116	1.2549
chr01	11313631	11318517	0.765281
chr01	11320397	11321385	0
chr01	11328439	11329704	0.673854
chr01	11344937	11348612	1.50594
chr01	11354968	11355255	1.93154
chr01	709291	710111	-0.0674747
chr01	11408470	11410593	0
chr01	11419066	11419911	1.57271
chr01	11432610	11439428	1.1775
chr01	11461126	11461440	2.12429
chr01	11471853	11472261	2.84385
chr01	11480190	11487713	1.56702
chr01	11497039	11498094	0.657837
chr01	11503633	11504068	0.383473
chr01	11538565	11539660	0.630967
chr01	11561902	11562844	-0.905794
chr01	721334	721612	2.35871
chr01	11615997	11617275	0.37682
chr01	11637377	11639519	0.889983
chr01	11678258	11681209	0.512415
chr01	11691601	11692761	1.04528
chr01	11702433	11703389	1.63681
chr01	11738304	11740796	1.66055
chr01	11755278	11755628	1.15688
chr01	11763379	11764839	-0.317782
chr01	11778988	11790253	0.841073
chr01	11807792	11810432	1.57432
chr01	725312	725955	0
chr01	11823404	11825261	-1.20033
chr01	11833688	11837257	1.42453
chr01	11842124	11859718	-0.252393
chr01	11924216	11925708	2.1521
chr01	11933516	11941328	1.38273
chr01	11958755	11961395	3.02918
chr01	11975370	11985318	0.0621638
chr01	11988305	11990353	0.782481
chr01	11996718	11999996	0.000133812
chr01	12009084	12012679	1.26263
chr01	733725	734533	1.46396
chr01	12020717	12022367	2.20546
chr01	12025353	12035358	0.736843
chr01	12039864	12042263	-0.533343
chr01	12050879	12053969	1.02578
chr01	12055997	12057288	1.92171
chr01	12066194	12068052	1.89356
chr01	12070041	12076383	-1.43255
chr01	12080704	12081624	-0.895542
chr01	12100494	12103897	0.0930301
chr01	12108782	12115842	1.0066
chr01	743679	746877	0.748394
chr01	12123360	12126229	0.73794
chr01	12128641	12128961	-0.437788
chr01	12147946	12148971	1.31764
chr01	12171766	12172579	0
chr01	12173444	12176281	0.870977
chr01	12181971	12185426	-0.0896453
chr01	12202437	12203337	0
chr01	12209027	12212482	-0.323729
chr01	12220176	12221688	0.522347
chr01	12223363	12224724	1.95032
chr01	748614	751789	1.94777
chr01	12228888	12233178	1.16936
chr01	12240100	12240435	1.42319
chr01	12242008	12242448	1.12325
chr01	12243066	12243745	-0.0648217
chr01	12250058	12251573	-0.208892
chr01	12252875	12254461	1.63232
chr01	12256094	12264895	1.30484
chr01	12271568	12272055	-0.318673
chr01	12272467	12277750	0.678193
chr01	12279380	12280062	1.6199
chr01	763097	764482	1.18223
chr01	12299602	12301268	2.14367
chr01	12304003	12307098	1.21239
chr01	12309685	12310866	0.376311
chr01	12315920	12317826	1.59387
chr01	12319285	12322248	0
chr01	12325673	12326628	1.31615
chr01	12345256	12346344	0
chr01	12366889	12367657	0
chr01	12392822	12393909	-0.666882
chr01	12417407	12418495	0
chr01	767415	768791	-0.593095
chr01	12424415	12425503	0
chr01	12445536	12446624	0
chr01	12464114	12465394	0
chr01	12482771	12484174	1.49769
chr01	12495885	12496925	0
chr01	12497851	12498405	-0.675576
chr01	12499138	12500502	1.68946
chr01	12501239	12501735	0
chr01	12510593	12514412	0
chr01	12517386	12524832	1.12462
chr01	769656	774352	0.0596545
chr01	12526969	12532120	0.502869
chr01	12541895	12550010	1.34236
chr01	12557048	12557381	0
chr01	12564899	12569808	1.9337
chr01	12580640	12580840	1.45572
chr01	12589707	12589895	1.76998
chr01	12594431	12594787	0
chr01	12602277	12606347	-0.0938259
chr01	12616359	12618023	1.67596
chr01	12621117	12621491	1.83711
chr01	129361	129887	-0.0510334
chr01	781838	782317	1.996
chr01	12640546	12641755	0.517411
chr01	12643618	12648572	1.42675
chr01	12658005	12663039	-1.33225
chr01	12664224	12671493	0.924853
chr01	12672388	12672651	1.56093
chr01	12678091	12680274	1.7928
chr01	12685775	12686278	1.61426
chr01	12690738	12691263	0
chr01	12700188	12702589	0
chr01	12703299	12704723	-0.784068
chr01	785285	786546	1.98719
chr01	12712812	12714164	2.12069
chr01	12740481	12746294	0.263284
chr01	12749223	12750294	0
chr01	12757688	12760536	0.809924
chr01	12774736	12786924	-0.449049
chr01	12793429	12800783	1.26094
chr01	12812986	12816819	0.429548
chr01	12821696	12826733	1.27172
chr01	12841358	12842419	1.20396
chr01	12851363	12853266	0.89964
chr01	794180	794734	0.957893
chr01	12858277	12859989	1.82307
chr01	12863168	12867314	-0.703919
chr01	12867550	12868092	0.112069
chr01	12887399	12889826	1.3978
chr01	12912159	12915386	-0.398824
chr01	12918135	12918473	0
chr01	12922786	12923421	0.544014
chr01	12933224	12934012	0.0167382
chr01	12938911	12939231	-0.437788
chr01	12949562	12950314	0
chr01	814841	820969	0.367687
chr01	12958339	12961715	0.809699
chr01	12963611	12964254	0
chr01	12968374	12969676	0.616531
chr01	12973438	12973684	0
chr01	12977744	12979064	0.0269956
chr01	13001809	13003407	1.07706
chr01	13007527	13007872	0
chr01	13023016	13023864	0
chr01	13031391	13044606	1.45574
chr01	13054280	13057612	0.721973
chr01	825736	826221	1.26857
chr01	13064039	13064584	1.66798
chr01	13070075	13072240	0.503911
chr01	13089984	13095812	1.38627
chr01	13100032	13105277	0.288408
chr01	13110244	13120909	1.18901
chr01	13121858	13124801	1.06068
chr01	13127314	13128766	1.89635
chr01	13132558	13133610	0
chr01	13134348	13135501	-0.516367
chr01	13143762	13149746	0.909701
chr01	832248	837605	0.446924
chr01	13151688	13154599	0
chr01	13157454	13158802	0.69458
chr01	13165074	13166730	0.84503
chr01	13169272	13182377	1.1975
chr01	13189677	13194486	0.364296
chr01	13194930	13198072	1.18732
chr01	13201421	13204409	1.00816
chr01	13205553	13206162	0
chr01	13207323	13226428	0.0640092
chr01	13230963	13233037	1.49285
chr01	838732	853714	0.67987
chr01	13235756	13236206	0.317631
chr01	13244456	13244611	0
chr01	13250657	13255654	1.28426
chr01	13263634	13280511	0.916213
chr01	13290259	13290801	0
chr01	13293579	13294184	0
chr01	13302474	13302980	0
chr01	13314177	13316998	-0.205749
chr01	13323730	13328788	1.05218
chr01	13331704	13338181	1.20422
chr01	855473	859425	0.909541
chr01	13345430	13356105	1.34887
chr01	13359777	13364223	0.830583
chr01	13366933	13367268	0
chr01	13369723	13373286	0.52538
chr01	13377280	13383674	1.16215
chr01	13385808	13386362	0.102575
chr01	13395131	13395325	1.83176
chr01	13411299	13412468	1.64889
chr01	13426392	13427881	0
chr01	13429674	13430843	0.820075
chr01	880362	884089	1.76064
chr01	13432202	13434881	1.33868
chr01	13443072	13444096	2.3372
chr01	13451475	13454080	-0.870136
chr01	13461129	13461467	1.09482
chr01	13470605	13472942	0.994339
chr01	13477057	13478006	1.45083
chr01	13486268	13487164	1.11156
chr01	13494764	13496951	-0.229937
chr01	13497951	13499328	0
chr01	13500956	13502110	0
chr01	895626	896062	0.0302958
chr01	13509587	13510216	0
chr01	13516662	13520423	1.33715
chr01	13525323	13529964	1.14079
chr01	13535574	13536068	0
chr01	13546958	13549222	-0.80923
chr01	13560461	13560868	2.14825
chr01	13564812	13567644	1.54435
chr01	13569746	13572289	1.7916
chr01	13574904	13577041	1.07115
chr01	13594208	13594486	0
chr01	154833	155910	-0.361842
chr01	900026	901466	2.32703
chr01	13606245	13607704	0
chr01	13638182	13638622	1.05775
chr01	13641632	13641967	-0.156592
chr01	13642848	13645539	0
chr01	13658198	13661391	-1.13459
chr01	13666452	13668396	-0.919172
chr01	13677280	13679839	0.492986
chr01	13682769	13686592	1.75989
chr01	13708508	13709366	0
chr01	13713793	13715851	0.0772801
chr01	901812	903170	1.22996
chr01	13720240	13722786	1.19798
chr01	13725434	13729900	1.49752
chr01	13734960	13735235	1.649
chr01	13737150	13737802	1.43565
chr01	13754687	13756103	0
chr01	13759347	13761601	0
chr01	13774113	13776616	0
chr01	13780054	13781470	0
chr01	13783602	13786848	1.92291
chr01	13788591	13791532	0
chr01	904743	905511	0.544519
chr01	13794857	13802511	0.741075
chr01	13812048	13813166	1.42813
chr01	13815492	13815668	1.4228
chr01	13824585	13833018	-0.857316
chr01	13834332	13834655	0
chr01	13853682	13859065	1.34236
chr01	13863682	13868049	0.49662
chr01	13869339	13871376	1.69351
chr01	13879355	13882452	0.723764
chr01	13885219	13890189	0.554117
chr01	914802	921819	0.76158
chr01	13892495	13894253	0
chr01	13897991	13908785	1.32531
chr01	13910708	13911495	0
chr01	13921865	13925392	1.49754
chr01	13940932	13942556	0.821652
chr01	13947134	13948559	0.727511
chr01	13960782	13962194	1.74074
chr01	13971208	13972422	0
chr01	13990462	13995934	0.983704
chr01	13996746	14000633	0.271383
chr01	937522	938271	-0.806344
chr01	14007599	14011545	1.16793
chr01	14025246	14027030	0.862402
chr01	14031369	14031900	0
chr01	14045899	14048466	-1.03985
chr01	14053101	14053660	0.550978
chr01	14067762	14070590	1.20703
chr01	14071794	14072216	0
chr01	14074363	14082632	-0.132785
chr01	14083906	14086096	1.2621
chr01	14086874	14089730	0.638113
chr01	942698	943181	1.33811
chr01	14090496	14093618	1.0641
chr01	14100248	14102232	1.87681
chr01	14102691	14106438	1.78982
chr01	14114164	14114415	0
chr01	14116182	14117003	0
chr01	14125791	14134139	1.06459
chr01	14136893	14138353	0
chr01	14147512	14149311	2.02135
chr01	14153034	14159739	1.55252
chr01	14161056	14163002	1.84642
chr01	954266	955244	0.356688
chr01	14179055	14180985	0.473131
chr01	14184784	14189912	0.340956
chr01	14193268	14196249	0.979816
chr01	14202013	14205192	1.8725
chr01	14208948	14221188	0.967672
chr01	14226473	14226754	1.08087
chr01	14231696	14231878	0.760509
chr01	14232736	14235770	0.71041
chr01	14239463	14247472	0.958176
chr01	14251732	14253693	0.912739
chr01	959640	960255	3.14347
chr01	14257050	14263937	1.70673
chr01	14273382	14276515	0.36501
chr01	14285912	14291514	0.28878
chr01	14295062	14295712	1.63171
chr01	14298013	14301700	1.39735
chr01	14302590	14303204	0
chr01	14307602	14312555	1.04954
chr01	14317580	14321986	1.5052
chr01	14330064	14334496	0
chr01	14339219	14342096	1.35235
chr01	973005	973359	-0.481511
chr01	14345411	14352205	1.24128
chr01	14354313	14363698	1.58408
chr01	14374426	14377422	0
chr01	14378213	14378833	0.597845
chr01	14386193	14387272	1.54044
chr01	14388515	14393849	1.02463
chr01	14395810	14398094	2.46134
chr01	14402400	14402747	-0.472862
chr01	14418345	14419586	-0.122314
chr01	14434147	14438025	0.806333
chr01	980502	981016	0
chr01	14461313	14466999	1.31643
chr01	14482286	14485430	0.356426
chr01	14490947	14495831	-0.239936
chr01	14498311	14498754	0
chr01	14501768	14502296	0
chr01	14512803	14513582	1.46888
chr01	14520486	14521112	1.16354
chr01	14523624	14528507	0.819274
chr01	14530042	14530521	0.617925
chr01	14533818	14534645	2.61859
chr02	23923	25280	-0.0641826
chr02	137015	139002	0.811694
chr02	965038	965388	-0.17556
chr02	12292497	12298028	1.15642
chr02	12301479	12301874	0
chr02	12318091	12318735	1.45228
chr02	12342448	12343515	2.1666
chr02	12350654	12351644	0
chr02	12366115	12366565	0
chr02	12375874	12378928	2.04174
chr02	12410207	12412097	1.03754
chr02	12421643	12422491	1.28903
chr02	12423976	12424748	1.47279
chr02	966835	967290	1.04322
chr02	12433782	12435183	0.584727
chr02	12435721	12437503	2.27741
chr02	12439149	12441268	1.70428
chr02	12483896	12489785	1.18566
chr02	12496498	12498190	2.82301
chr02	12535815	12539365	1.76116
chr02	12540286	12540846	1.92181
chr02	12578581	12579497	1.31047
chr02	12584395	12585739	-1.06001
chr02	12593957	12594728	-0.341779
chr02	973964	977941	0.645144
chr02	12601286	12603194	0.495481
chr02	12626998	12629117	0
chr02	12643799	12644528	-0.794606
chr02	12652004	12655516	2.13497
chr02	12657213	12658940	1.49393
chr02	12661605	12661781	0
chr02	12702516	12705971	0.0352934
chr02	12733279	12737604	0.709092
chr02	12751940	12755430	1.00144
chr02	12756084	12759283	1.07411
chr02	985165	988779	0.474397
chr02	12817774	12819662	-0.207515
chr02	12864215	12865430	0
chr02	12886164	12886916	-0.808078
chr02	12924665	12926634	1.05755
chr02	12928451	12928858	1.21393
chr02	12930620	12931105	0.528209
chr02	13016771	13019656	0.972033
chr02	13030492	13034428	1.07452
chr02	13035338	13035646	0
chr02	13055881	13056189	0
chr02	993366	1005757	0.59779
chr02	13064317	13065038	1.84967
chr02	13102642	13102953	-0.425437
chr02	13107098	13108821	-0.690699
chr02	13110069	13113922	1.27799
chr02	13118987	13120457	2.78731
chr02	13147505	13149682	1.44666
chr02	13150720	13163812	0.915466
chr02	13167838	13168906	0
chr02	13210051	13210819	0
chr02	13311838	13314170	-0.396108
chr02	1008893	1011751	0.531581
chr02	13331712	13332280	0
chr02	13345273	13348854	0.417682
chr02	13391197	13391665	-0.602456
chr02	13497044	13497475	0
chr02	13502708	13504680	0.17153
chr02	13540218	13542137	1.60627
chr02	13558740	13566554	0.36048
chr02	13593512	13598235	-1.60559
chr02	13703145	13705830	1.59482
chr02	13768252	13775855	0.0509979
chr02	1012297	1012728	-0.0896453
chr02	13776775	13778033	0.0826348
chr02	13796960	13799376	1.37829
chr02	13801152	13801889	-0.799339
chr02	13802327	13802713	0
chr02	13835126	13841265	0.459526
chr02	13845359	13845634	-0.372192
chr02	13846163	13848100	0.453461
chr02	13935748	13936282	0
chr02	13948008	13953711	-1.38643
chr02	14008439	14008708	-0.362647
chr02	1016644	1017312	0.419382
chr02	14022811	14023155	0
chr02	14060980	14061349	0
chr02	14062288	14065891	0
chr02	14105909	14119110	1.47442
chr02	14179601	14181504	1.60991
chr02	14243621	14244908	0.917843
chr02	14397562	14398861	0
chr02	14399381	14404421	-0.0655978
chr02	14413692	14415095	1.42921
chr02	14431155	14438216	1.2835
chr02	1018863	1026493	1.35522
chr02	14457381	14462896	0.833598
chr02	14570678	14571769	1.64115
chr02	14645865	14647508	-0.369033
chr02	14648218	14651573	1.42939
chr02	14676308	14678030	1.38631
chr02	14705349	14710041	1.04951
chr02	14725146	14725410	0.599714
chr02	14728141	14732234	0.532116
chr02	14744394	14751270	0.887416
chr02	14807326	14807901	1.73481
chr02	1034044	1036443	0.884406
chr02	14899469	14901538	1.58012
chr02	14912758	14913264	0
chr02	14924219	14924725	0
chr02	14942884	14943132	-0.327482
chr02	14954249	14955037	0
chr02	15017581	15020703	0.227358
chr02	15052706	15061075	0.52074
chr02	15082974	15090540	-0.176738
chr02	15141369	15141648	1.76769
chr02	15141840	15144509	0.970586
chr02	141762	143532	0.924302
chr02	1040791	1047356	0.66639
chr02	15147693	15149975	1.01124
chr02	15158918	15159362	0
chr02	15170387	15170826	0
chr02	15176921	15177754	0.992649
chr02	15180311	15181252	1.15536
chr02	15253469	15255398	1.05962
chr02	15271929	15272783	0
chr02	15408693	15410134	1.41218
chr02	15421466	15421630	0
chr02	15446042	15448352	1.75991
chr02	1050633	1052666	2.14829
chr02	15462471	15464049	0.301699
chr02	15477818	15478341	0
chr02	15502286	15507455	1.63921
chr02	15545481	15548840	0.992627
chr02	15549588	15557491	0.41142
chr02	15599240	15601614	0.538152
[truncated: 28,702 more rows]

## Sheet: Fig1a.g
Chromosome	Start	End	Flower
chr01	22681	23269	0
chr01	169679	173080	0.155273
chr01	987612	988541	1.15062
chr01	14545051	14546823	-0.0912103
chr01	14548159	14548485	0.529007
chr01	14551889	14552092	1.57277
chr01	14563016	14564047	0.352095
chr01	14574919	14578365	0.997475
chr01	14581953	14583305	1.07062
chr01	14583934	14584720	-0.55139
chr01	14586565	14587619	1.12067
chr01	14594547	14595251	-0.0264828
chr01	14600086	14600609	0
chr01	995506	996345	0
chr01	14606983	14607579	0.546334
chr01	14608721	14612958	-1.28258
chr01	14613928	14614743	-0.0230371
chr01	14616170	14616466	0
chr01	14618579	14619995	1.47311
chr01	14624033	14636566	0.777974
chr01	14640587	14641981	1.58022
chr01	14644682	14646073	0.993337
chr01	14651963	14652418	1.14047
chr01	14660420	14661307	0.209085
chr01	999215	1000645	0
chr01	14664580	14664990	0.791441
chr01	14694271	14696946	-0.237803
chr01	14721478	14726037	-0.574017
chr01	14728326	14729950	1.88114
chr01	14737206	14740700	0.883923
chr01	14741233	14743195	1.72607
chr01	14744582	14751268	1.0072
chr01	14754946	14755240	2.00187
chr01	14762550	14763236	0
chr01	14771400	14772220	-0.569758
chr01	1009054	1009764	1.25987
chr01	14774548	14775282	0
chr01	14782160	14783671	1.66472
chr01	14784409	14785307	1.16898
chr01	14789612	14790514	0.34314
chr01	14807321	14808622	1.38984
chr01	14817129	14817965	0.399583
chr01	14836586	14837164	0
chr01	14843645	14844115	-0.629466
chr01	14853494	14854832	1.33341
chr01	14860301	14862315	1.87853
chr01	1016266	1017150	-0.0582902
chr01	14872594	14881414	0.225142
chr01	14902317	14903895	-0.00869905
chr01	14921760	14923073	-0.296889
chr01	14935262	14938551	0.609145
chr01	14942777	14943425	0.0764084
chr01	14962152	14962544	0.490555
chr01	14975360	14980764	1.15461
chr01	14991604	14992426	0.0823977
chr01	15013761	15022270	0.109261
chr01	15036642	15039205	2.18597
chr01	1019154	1021280	1.59603
chr01	15043881	15045732	1.08341
chr01	15048213	15048527	0
chr01	15062850	15063739	0.834528
chr01	15069238	15070053	-0.868135
chr01	15075038	15075825	0.377478
chr01	15079153	15091027	-0.730049
chr01	15096882	15099955	-0.364968
chr01	15106592	15108888	1.53609
chr01	15129624	15131069	0
chr01	15154401	15156389	1.14459
chr01	1026838	1034453	1.40038
chr01	15171583	15172021	0
chr01	15174470	15179235	1.46508
chr01	15193730	15194631	0
chr01	15205381	15210423	1.32629
chr01	15234953	15247436	0.243866
chr01	15248057	15249592	-1.14284
chr01	15257225	15261413	1.28058
chr01	15265463	15266917	3.31724
chr01	15271276	15272298	0
chr01	15275867	15276246	1.73793
chr01	1039731	1047089	1.39841
chr01	15289059	15302367	0.710398
chr01	15307687	15312615	0.897339
chr01	15314212	15320730	0.722134
chr01	15348569	15353673	0
chr01	15365736	15367457	0.460734
chr01	15379689	15381590	0
chr01	15386981	15392763	1.08961
chr01	15404244	15405635	1.74625
chr01	15414485	15415144	0
chr01	15419710	15423397	1.37384
chr01	1050471	1054564	1.52623
chr01	15446059	15450205	1.44494
chr01	15452816	15454987	1.6789
chr01	15457670	15459384	-1.19071
chr01	15468482	15470118	1.82382
chr01	15484458	15486926	-0.144846
chr01	15493225	15494115	1.65834
chr01	15505036	15505736	0
chr01	15510563	15512757	1.88081
chr01	15520837	15521788	0
chr01	15524473	15524982	1.1489
chr01	1057017	1061636	0.424236
chr01	15529958	15531034	0
chr01	15542687	15545505	0
chr01	15552156	15554292	1.67707
chr01	15558415	15561583	0.529405
chr01	15569198	15569404	1.00634
chr01	15576461	15578950	1.90479
chr01	15591276	15595336	0.521282
chr01	15613976	15615355	1.19814
chr01	15617199	15618590	1.99158
chr01	15628040	15628705	0
chr01	193009	193278	2.19197
chr01	1067966	1071535	0.283279
chr01	15630267	15635577	0
chr01	15643271	15644044	0.433568
chr01	15649043	15651222	-0.0396289
chr01	15654557	15659808	0
chr01	15664756	15667960	0
chr01	15673306	15674001	1.36826
chr01	15679261	15679746	0.635672
chr01	15691642	15694685	0.963231
chr01	15699660	15712159	0.60561
chr01	15715559	15720327	0.691464
chr01	1080828	1081100	0.209452
chr01	15725968	15726726	0
chr01	15736403	15737428	0.394136
chr01	15741385	15743004	2.1717
chr01	15749287	15751017	0.850581
chr01	15757865	15760196	0.244028
chr01	15765163	15766832	0.492936
chr01	15768459	15769266	0
chr01	15771957	15780187	0.298364
chr01	15782764	15783195	1.73849
chr01	15793838	15794074	-0.0301633
chr01	1081466	1083988	-0.0159395
chr01	15804575	15804802	0
chr01	15808476	15809708	0
chr01	15815586	15815813	0.831748
chr01	15826985	15827212	0
chr01	15831984	15836253	0
chr01	15839261	15840475	1.10511
chr01	15848377	15852566	1.03834
chr01	15857545	15858411	0.335985
chr01	15861593	15864125	0.73683
chr01	15873213	15873746	1.2605
chr01	1088083	1088874	-0.1562
chr01	15878971	15884518	0.522135
chr01	15894222	15897169	0.697879
chr01	15901411	15902574	1.51036
chr01	15907432	15908019	0
chr01	15912393	15918403	0.793525
chr01	15923298	15926217	0.771297
chr01	15929996	15935813	0
chr01	15938229	15941763	1.31141
chr01	15947408	15948914	2.00532
chr01	15952889	15954057	-0.325289
chr01	1099392	1102759	1.97603
chr01	15964251	15973297	1.20762
chr01	15975401	15978582	1.68324
chr01	15994754	15998499	-0.149801
chr01	16007789	16008559	1.14327
chr01	16012013	16012687	-0.785749
chr01	16034163	16034768	1.72198
chr01	16040624	16043381	1.05475
chr01	16050211	16056896	-0.878521
chr01	16058002	16060345	-1.02537
chr01	16064968	16066187	1.51108
chr01	1104159	1108428	1.04558
chr01	16079191	16088279	1.65301
chr01	16089617	16093884	2.15535
chr01	16097131	16105424	0.606234
chr01	16111105	16111797	0.481575
chr01	16119123	16119779	1.21722
chr01	16130952	16137759	0
chr01	16146824	16147348	-0.0745443
chr01	16151434	16153218	1.6339
chr01	16154511	16166731	0.844066
chr01	16169081	16179439	0.500994
chr01	1109756	1111026	1.93723
chr01	16196777	16197487	0
chr01	16213667	16228604	1.63634
chr01	16239705	16240311	0
chr01	16242861	16244874	0
chr01	16253311	16255169	1.08391
chr01	16256866	16259931	-0.965896
chr01	16261599	16263012	0.685497
chr01	16275357	16276157	1.79217
chr01	16286449	16287585	2.04887
chr01	16297704	16301849	1.23549
chr01	1112823	1122443	0.979413
chr01	16310776	16311305	-0.680721
chr01	16315108	16316272	0.545431
chr01	16326879	16329190	0.951409
chr01	16331546	16331900	0
chr01	16346723	16347949	1.47322
chr01	16367419	16373339	-0.160638
chr01	16376713	16377903	1.4576
chr01	16393986	16394549	1.95503
chr01	16396299	16399612	-0.362854
chr01	16406988	16410341	0.171205
chr01	1123840	1125182	1.43399
chr01	16419277	16421918	1.12813
chr01	16429512	16430818	0
chr01	16431424	16431819	0
chr01	16441007	16444040	0.285815
chr01	16464087	16466163	-0.319639
chr01	16469054	16470128	0.850996
chr01	16474397	16476711	1.06282
chr01	16489924	16494873	1.87218
chr01	16496773	16497783	0.242924
chr01	16510136	16511021	-0.0587806
chr01	1134326	1136399	1.42831
chr01	16540598	16550861	0.00536626
chr01	16552059	16553185	-1.00837
chr01	16560939	16567930	-0.269567
chr01	16571590	16580556	1.11085
chr01	16586988	16589921	1.66671
chr01	16597435	16598743	0.697467
chr01	16603381	16603739	0.266612
chr01	16604992	16607166	1.82469
chr01	16613706	16616635	0.738055
chr01	16627199	16627790	1.37504
chr01	195954	197041	-0.993074
chr01	1137530	1138071	0
chr01	16632342	16640913	0.604627
chr01	16642492	16645095	1.27038
chr01	16655670	16659142	0.258725
chr01	16668937	16669854	1.39878
chr01	16680992	16685514	0.561315
chr01	16706711	16708433	1.19997
chr01	16710812	16712763	1.07529
chr01	16718955	16719839	1.42295
chr01	16728606	16728755	0.908856
chr01	16731806	16735608	1.38093
chr01	1138316	1139102	0.188973
chr01	16764295	16769836	1.03309
chr01	16776873	16783406	0.87478
chr01	16786088	16786348	1.58116
chr01	16789165	16789497	1.10089
chr01	16790948	16793284	-1.02407
chr01	16825677	16827838	0.380797
chr01	16834676	16839096	1.29676
chr01	16841398	16843911	0
chr01	16848312	16851073	0
chr01	16853377	16855891	-0.511885
chr01	1145595	1146092	0.346326
chr01	16864139	16864735	0
chr01	16872562	16882958	0.729078
chr01	16892842	16896801	1.97026
chr01	16914003	16918675	0.365185
chr01	16934670	16935946	0.851178
chr01	16942035	16942694	1.25743
chr01	16945627	16948974	1.14305
chr01	16956750	16957083	1.58051
chr01	16957587	16958743	1.68779
chr01	16960372	16960932	2.13344
chr01	1151292	1153707	0.957123
chr01	16963007	16968940	0.189286
chr01	16990149	16994691	0.784152
chr01	17014340	17019466	0.437495
chr01	17025300	17026311	0.214466
chr01	17031122	17039986	1.11499
chr01	17044026	17046743	1.28508
chr01	17049470	17050718	2.0646
chr01	17068487	17069116	1.10754
chr01	17075475	17079343	-0.367952
chr01	17082579	17087461	1.8714
chr01	1159301	1162526	1.65579
chr01	17108926	17110950	2.23544
chr01	17125652	17126008	0.393977
chr01	17132397	17133476	1.27964
chr01	17134850	17144743	0.594726
chr01	17158939	17161758	0.745594
chr01	17169150	17193928	-0.207514
chr01	17195770	17196627	-0.111781
chr01	17217845	17219953	-0.581552
chr01	17262721	17269702	1.33055
chr01	17273295	17275751	0.409025
chr01	1163645	1165925	-0.6156
chr01	17280174	17280626	1.54582
chr01	17285501	17290246	1.0849
chr01	17298660	17299561	1.94749
chr01	17300193	17308274	1.4911
chr01	17310634	17312229	0.0446421
chr01	17325788	17332390	0.759108
chr01	17334026	17337005	0
chr01	17338778	17342451	1.59303
chr01	17347375	17347809	-0.594934
chr01	17350369	17351034	0.174323
chr01	1167276	1169506	1.47537
chr01	17361347	17361691	0
chr01	17368440	17378696	0
chr01	17382708	17383924	0
chr01	17388872	17389576	-0.327513
chr01	17394656	17396427	0
chr01	17398166	17401567	-1.48818
chr01	17408321	17411682	0.362055
chr01	17414615	17415005	-0.247592
chr01	17416321	17417964	0.791441
chr01	17418923	17424135	1.1832
chr01	1173696	1174204	0.768201
chr01	17425113	17426857	0
chr01	17428101	17431314	0.362584
chr01	17432350	17439513	0
chr01	17449366	17450041	0
chr01	17452861	17454462	1.17535
chr01	17456735	17458695	1.27871
chr01	17483143	17484095	1.03295
chr01	17486794	17497389	0.838615
chr01	17501180	17513721	0.417945
chr01	17514740	17515333	0
chr01	1176099	1180431	1.35762
chr01	17517839	17520204	0.532863
chr01	17524350	17531967	2.00638
chr01	17536732	17541670	1.15948
chr01	17543132	17543878	1.70805
chr01	17550897	17551797	0.503804
chr01	17553958	17560316	0.441563
chr01	17571685	17576804	0.812852
chr01	17579005	17579565	1.65062
chr01	17588309	17589076	2.42301
chr01	17593972	17596318	1.67908
chr01	1182256	1188840	0.311359
chr01	17599666	17626418	-1.00361
chr01	17638008	17642084	1.14838
chr01	17646446	17648370	1.31179
chr01	17650507	17654314	0.787141
chr01	17655893	17657614	-0.113297
chr01	17662683	17664590	0.240098
chr01	17671423	17684673	1.20415
chr01	17685309	17694085	0.682272
chr01	17701120	17706369	-0.229446
chr01	17713166	17714711	1.23274
chr01	199421	214893	0.331102
chr01	1191781	1194408	0.669253
chr01	17717488	17718714	-0.091047
chr01	17720565	17722458	-0.534855
chr01	17726106	17727041	0.5494
chr01	17733495	17740341	1.14457
chr01	17743818	17752520	0.730226
chr01	17755481	17758195	1.10533
chr01	17764463	17768144	1.4945
chr01	17769023	17772591	-1.03187
chr01	17775193	17776852	0.726537
chr01	17779205	17779456	0.846274
chr01	1205399	1206649	2.23544
chr01	17796770	17797957	1.76808
chr01	17800061	17805072	0.6358
chr01	17809366	17814412	-0.960508
chr01	17820394	17821635	0.411831
chr01	17825367	17827687	0.109244
chr01	17838321	17839034	2.19289
chr01	17840760	17841545	2.64465
chr01	17848031	17849183	0
chr01	17864319	17865188	0
chr01	17874386	17874559	1.34707
chr01	1211511	1211774	-0.378049
chr01	17876209	17878467	1.15204
chr01	17887423	17890146	1.51951
chr01	17892053	17894154	1.48059
chr01	17895090	17896066	1.92988
chr01	17911125	17911469	0
chr01	17917007	17917414	0.637015
chr01	17928453	17928857	3.20333
chr01	17930949	17932683	-0.417593
chr01	17935999	17938760	-0.795609
chr01	17941874	17942248	-0.053355
chr01	1213417	1214151	1.81074
chr01	17957637	17961616	0.519219
chr01	17967556	17967861	0
chr01	17981263	17985558	-1.58951
chr01	17999729	18001057	1.54944
chr01	18020404	18022637	0.274255
chr01	18024548	18029868	-1.08038
chr01	18034090	18038195	0.961615
chr01	18051639	18052118	0.684533
chr01	18060682	18064061	2.06609
chr01	18066055	18069635	1.3195
chr01	1231991	1233765	0.593697
chr01	18072220	18072843	-0.4506
chr01	18075590	18078710	1.27762
chr01	18078792	18078943	0.560681
chr01	18103660	18104199	1.98048
chr01	18106128	18108740	0
chr01	18118794	18121285	0.747378
chr01	18125221	18127616	0
chr01	18131679	18135461	1.10221
chr01	18144258	18147588	1.95186
chr01	18170891	18172210	2.01394
chr01	1243032	1245993	0.995216
chr01	18178984	18182090	1.25105
chr01	18190422	18194041	1.20085
chr01	18194831	18198732	1.41083
chr01	18204702	18205238	0.893364
chr01	18205463	18209914	1.84185
chr01	18211633	18213538	2.43433
chr01	18217179	18224047	0.601113
chr01	18225945	18227225	-0.0226014
chr01	18236987	18239398	0.878662
chr01	18246684	18247295	1.23907
chr01	1258933	1261740	0.126637
chr01	18248439	18250850	0.968674
chr01	18265661	18266225	1.03187
chr01	18274805	18276415	1.3179
chr01	18281212	18282881	0.80761
chr01	18302772	18304641	0.46191
chr01	18316667	18318216	0.284587
chr01	18318995	18320733	-0.895715
chr01	18330014	18331502	-0.82831
chr01	18335782	18337336	0.776104
chr01	18339071	18339229	0.956101
chr01	1285663	1286232	1.27445
chr01	18341134	18342845	1.6607
chr01	18348182	18350103	0
chr01	18364251	18365320	0.055564
chr01	18374444	18381620	1.26206
chr01	18382582	18386013	1.13229
chr01	18394844	18400117	0.791237
chr01	18407200	18414649	-0.828601
chr01	18424684	18427273	1.69546
chr01	18481070	18481778	0
chr01	18510873	18513621	0.878538
chr01	1288205	1289867	0
chr01	18520879	18521264	0
chr01	18524233	18525338	0
chr01	18526121	18529704	1.22638
chr01	18533225	18534163	-0.0840125
chr01	18534565	18535707	-1.01449
chr01	18540124	18541509	0.157064
chr01	18569112	18569659	1.95799
chr01	18573764	18576868	-1.44851
chr01	18578599	18582723	2.41481
chr01	18595296	18597134	-0.0748986
chr01	1296908	1298089	1.98755
chr01	18603065	18605524	-1.04635
chr01	18608227	18610084	0
chr01	18612732	18613615	0
chr01	18616344	18619045	1.33696
chr01	18619942	18625528	0.77925
chr01	18626577	18628168	0.184035
chr01	18633136	18633798	1.50534
chr01	18646789	18647571	0
chr01	18654167	18656080	-0.159206
chr01	18663561	18665078	-0.836687
chr01	219087	219530	0.887534
chr01	1299507	1300667	2.42105
chr01	18668679	18685493	0.829006
chr01	18688904	18689257	-0.505448
chr01	18692580	18693858	0
chr01	18697298	18698427	1.51161
chr01	18706304	18706959	0.624591
chr01	18707305	18709138	1.45776
chr01	18718046	18719816	1.06485
chr01	18720895	18727860	1.6225
chr01	18736204	18738496	-1.31685
chr01	18740535	18746766	0.792996
chr01	1313140	1315319	0
chr01	18753944	18760093	0.15777
chr01	18765764	18770564	0.631736
chr01	18774457	18774777	2.19315
chr01	18776945	18781883	-1.65008
chr01	18783563	18784901	0.569987
chr01	18787967	18789023	0.735483
chr01	18795216	18798108	1.63529
chr01	18799350	18801497	1.51566
chr01	18805842	18806510	2.96956
chr01	18811112	18811432	0
chr01	1320924	1323079	0.107846
chr01	18821177	18823846	1.15612
chr01	18825509	18828807	0.137957
chr01	18830143	18830415	0.45249
chr01	18833948	18838963	0.615039
chr01	18841093	18841993	0.0888303
chr01	18843340	18843870	1.30073
chr01	18846524	18854028	1.21314
chr01	18857226	18858510	0.439802
chr01	18861545	18864884	-1.00307
chr01	18876458	18881089	0.125975
chr01	1324596	1329958	1.00699
chr01	18886746	18887531	0
chr01	18891646	18892544	0
chr01	18905546	18905728	-0.218896
chr01	18911771	18915718	1.45875
chr01	18927815	18932696	0.279237
chr01	18939686	18942733	2.29402
chr01	18943957	18949976	2.30866
chr01	18951089	18952274	0
chr01	18958342	18959365	0.967754
chr01	18974815	18976585	-1.20466
chr01	1343315	1344073	0
chr01	18983097	18984245	2.3425
chr01	18989504	18997326	1.48323
chr01	18999447	19005147	0.697537
chr01	19008116	19011826	0.222252
chr01	19014903	19017310	0.377902
chr01	19019546	19025993	0.774459
chr01	19039805	19043263	0.92456
chr01	19045259	19048505	1.21059
chr01	19049467	19053078	-0.912133
chr01	19062145	19064353	0.431753
chr01	1345981	1347390	1.85002
chr01	19064980	19066472	0.568465
chr01	19075566	19077287	1.91201
chr01	19078147	19083141	1.14984
chr01	19089975	19090296	0
chr01	19104281	19113414	1.76567
chr01	19117217	19118995	-0.905591
chr01	19149083	19149370	0
chr01	19155548	19157127	-0.677981
chr01	19160679	19163918	1.54373
chr01	19168867	19169376	2.16657
chr01	1353985	1355127	3.02353
chr01	19179735	19183351	0.46293
chr01	19196087	19199110	0.562973
chr01	19203669	19212392	0.793921
chr01	19214742	19217505	1.03818
chr01	19227413	19229305	1.34159
chr01	19229872	19232145	1.18092
chr01	19233678	19236476	0.164754
chr01	19240810	19242318	0
chr01	19254309	19256827	0
chr01	19268345	19269622	0.618265
chr01	1356155	1356325	0
chr01	19271954	19273020	0
chr01	19281365	19283364	0.541866
chr01	19288665	19290867	1.48587
chr01	19302503	19302946	-0.00176793
chr01	19308856	19310097	-0.573445
chr01	19317365	19321215	-0.69692
chr01	19328259	19330768	-0.209991
chr01	19331971	19332746	1.64224
chr01	19344668	19352464	0.172817
chr01	19358992	19360477	1.27808
chr01	1359194	1359616	0.320305
chr01	19362668	19366077	0.794102
chr01	19369384	19371091	0
chr01	19381899	19384005	0
chr01	19386692	19389275	2.11599
chr01	19390323	19397146	-0.019632
chr01	19398869	19402014	1.03152
chr01	19406903	19409857	-0.949881
chr01	19411480	19413474	1.85856
chr01	19430004	19431915	0
chr01	19437047	19442609	0.671158
chr01	1366991	1367465	0.366861
chr01	19446455	19446649	-0.24648
chr01	19458625	19459593	0.136413
chr01	19460130	19471605	0.690482
chr01	19477638	19480106	-1.34897
chr01	19494652	19495665	0.499915
chr01	19510445	19517861	-0.650582
chr01	19519799	19520104	0
chr01	19530008	19533154	-0.250222
chr01	19535727	19537761	-0.00973686
chr01	19538706	19543306	1.1058
chr01	221341	223244	2.18566
chr01	1373752	1374873	0.717838
chr01	19544399	19546561	0.881685
chr01	19550063	19550701	2.72843
chr01	19558606	19559842	1.6111
chr01	19572602	19573534	0.0279159
chr01	19598059	19603334	0.765295
chr01	19604522	19607297	-1.39986
chr01	19611662	19620716	-0.260121
chr01	19625580	19630073	0.918552
chr01	19637186	19637491	2.73392
chr01	19638336	19638659	1.01013
chr01	1382660	1385776	0.53659
chr01	19642067	19644277	0.67669
chr01	19648873	19658977	0.890277
chr01	19665592	19668379	0.103412
chr01	19672443	19675221	1.36084
chr01	19677415	19677684	0.816311
chr01	19680293	19684704	1.04138
chr01	19686400	19688249	1.18292
chr01	19690074	19692085	-0.782952
chr01	19694458	19695222	0
chr01	19698331	19699134	-0.162731
chr01	1396926	1397555	1.89743
chr01	19706747	19709766	1.49704
chr01	19712105	19715008	0.666918
chr01	19718164	19720721	0.480753
chr01	19753538	19756270	0
chr01	19760894	19763011	2.08218
chr01	19766086	19768796	1.10458
chr01	19776624	19780352	-0.0808793
chr01	19785210	19789466	-0.108427
chr01	19791268	19797210	0.834215
chr01	19802261	19809033	0.907379
chr01	1399846	1405503	0.857918
chr01	19816387	19825624	0.328397
chr01	19826955	19828313	1.64433
chr01	19832740	19836123	-1.48588
chr01	19867213	19871992	1.1915
chr01	19874294	19876649	1.27235
chr01	19877459	19880087	0.247014
chr01	19883006	19888845	1.13084
chr01	19896424	19898471	0
chr01	19901476	19918058	1.08753
chr01	19919719	19929782	0.545934
chr01	1410733	1412417	0.937529
chr01	19934880	19935700	0
chr01	19937645	19939546	2.12133
chr01	19947554	19948643	0.307159
chr01	19951129	19953568	-1.34383
chr01	19955880	19956547	1.6008
chr01	19965098	19969556	-0.429591
chr01	19970792	19972203	2.05985
chr01	19976540	19978151	0.568584
chr01	19982688	19983869	0.92518
chr01	19985663	19990574	-1.17058
chr01	1416670	1424846	-0.350525
chr01	19992474	19995655	1.44231
chr01	20005053	20007040	0.388591
chr01	20008735	20011645	-0.721517
chr01	20015861	20017650	-0.0631699
chr01	20019634	20021870	-1.00508
chr01	20025689	20026132	0
chr01	20029878	20030766	2.10959
chr01	20031731	20034539	0.581775
chr01	20039584	20042327	0.908367
chr01	20048126	20048791	1.45308
chr01	1432366	1434120	-0.899692
chr01	20051756	20052247	-0.0463501
chr01	20054864	20061003	0.768604
chr01	20066802	20067014	1.38727
chr01	20071635	20073891	2.864
chr01	20082040	20084122	0.00361938
chr01	20089542	20091537	0.499269
chr01	20107786	20108676	0
chr01	20121908	20122117	0
chr01	20132282	20132641	0.691373
chr01	20133719	20138105	-0.368164
chr01	1436910	1437065	2.21965
chr01	20155243	20157808	0.629934
chr01	20161643	20165278	1.78548
chr01	20166983	20170876	0.453159
chr01	20172415	20175396	0.594353
chr01	20176472	20182935	-1.76695
chr01	20207763	20209765	0.122085
chr01	20216410	20226382	0.074113
chr01	20229648	20233426	-1.23279
chr01	20235964	20241156	0.558586
chr01	20245245	20248729	0.191548
chr01	1446889	1447206	-0.458872
chr01	20249617	20251154	0.447663
chr01	20251991	20254248	-1.00914
chr01	20271873	20273919	0.745274
chr01	20275442	20276915	-0.124942
chr01	20279724	20282815	1.03619
chr01	20285490	20288816	1.01426
chr01	20289598	20293951	0.766394
chr01	20297141	20300929	1.06382
chr01	20305148	20309376	0.626832
chr01	20312625	20317274	0.433007
chr01	1451186	1451821	1.98439
chr01	20322201	20323664	2.80369
chr01	20330749	20339361	0.90843
chr01	20343066	20344260	0.817445
chr01	20354780	20356362	1.95735
chr01	20360070	20360918	-0.885353
chr01	20366415	20376361	0.690302
chr01	20377302	20381797	2.10186
chr01	20384267	20385646	1.52899
chr01	20387280	20391714	1.10338
chr01	20403578	20404935	-0.186255
chr01	223865	224110	2.24591
chr01	1467713	1471477	1.45635
chr01	20426774	20430835	0.150818
chr01	20433990	20451398	0.535978
chr01	20453501	20456619	0.777426
chr01	20460169	20460666	0.576775
chr01	20463721	20466941	1.20581
chr01	20468461	20469530	1.37211
chr01	20470168	20470413	1.682
chr01	20478138	20479659	1.51242
chr01	20482467	20484364	0.163199
chr01	20484992	20487738	0.410876
chr01	1473860	1475171	0
chr01	20490951	20500043	-0.410002
chr01	20509562	20510038	-0.157842
chr01	20511049	20518018	1.55443
chr01	20526400	20537600	0.805203
chr01	20540920	20542083	-0.420338
chr01	20548836	20553163	0.199659
chr01	20556399	20559333	-0.578955
chr01	20569193	20570585	-0.322245
chr01	20599712	20600890	-0.182861
chr01	20652493	20653662	-1.02463
chr01	1479691	1480818	0.559448
chr01	20654883	20655375	-0.649292
chr01	20656258	20666444	0.682892
chr01	20678002	20678496	0.604222
chr01	20687293	20692180	-0.604183
chr01	20696003	20697753	1.34804
chr01	20698569	20699984	0.307465
chr01	20701065	20706490	2.57908
chr01	20707659	20708105	2.52229
chr01	20719457	20722693	-0.00418965
chr01	20728918	20730286	1.72538
chr01	1482762	1483064	0
chr01	20731223	20733281	0.876027
chr01	20739319	20740785	-0.821845
chr01	20751366	20752169	-0.38458
chr01	20753080	20757237	0.822611
chr01	20759042	20761320	1.09574
chr01	20766866	20768100	1.58637
chr01	20774768	20775508	0
chr01	20776797	20777597	-0.860077
chr01	20780087	20780791	0
chr01	20782907	20783632	-0.817382
chr01	1489056	1489649	-0.730231
chr01	20789455	20793297	1.06311
chr01	20797925	20804242	0.793204
chr01	20806948	20818809	-1.1855
chr01	20828491	20832939	-1.60471
chr01	20839316	20840512	0.00685358
chr01	20841668	20846604	-0.950938
chr01	20856209	20856730	0.228975
chr01	20859566	20860429	0.385795
chr01	20864817	20865146	0.638984
chr01	20868596	20879012	1.21922
chr01	1498826	1500943	0.857508
chr01	20879446	20881354	0.0180216
chr01	20885526	20886521	2.31574
chr01	20890877	20892238	1.60398
chr01	20897337	20906822	0.41672
chr01	20911674	20914738	0.476203
chr01	20915472	20917397	0.804222
chr01	20920414	20920737	1.24058
chr01	20921569	20923413	-0.222441
chr01	20927113	20933712	1.33122
chr01	20947336	20953114	1.02207
chr01	1505439	1505681	0.657949
chr01	20953774	20961682	0.557053
chr01	21006984	21007625	1.44014
chr01	21010121	21014037	-0.646309
chr01	21015818	21016018	0
chr01	21035091	21035650	0
chr01	21070629	21070999	0
chr01	21134457	21135489	-0.669515
chr01	21148391	21148565	0
chr01	21166140	21166616	0.143188
chr01	21183316	21185877	0.589218
chr01	1515007	1517619	2.29434
chr01	21191585	21194681	0.186082
chr01	21196470	21199080	0
chr01	21204179	21205153	0.8934
chr01	21211126	21216094	0.856489
chr01	21227218	21227850	0.520905
chr01	21232533	21237471	1.4251
chr01	21238893	21240077	0.526139
chr01	21252746	21254104	-0.135422
chr01	21254695	21263251	-0.0963748
chr01	21268401	21270691	0
chr01	1518808	1521123	0.642604
chr01	21285695	21287985	0
chr01	21306645	21308935	0
chr01	21318968	21319522	0
chr01	21319901	21320543	0
chr01	21323736	21325972	-1.30611
chr01	21334802	21335867	0
chr01	21337276	21339565	0
chr01	21356144	21359806	0.596989
chr01	21361525	21363473	2.22076
chr01	21365148	21366972	2.46606
chr01	1526362	1527618	-0.578659
chr01	21367514	21371431	-0.508117
chr01	21372458	21377131	1.21334
chr01	21383269	21389565	1.02112
chr01	21398162	21399959	2.00992
chr01	21401060	21402595	1.64462
chr01	21417163	21418805	1.2858
chr01	21420383	21426453	0.719687
chr01	21428252	21428709	0.424082
chr01	21429650	21431137	1.15425
chr01	21435892	21440367	1.25
chr01	231729	237364	0.44792
chr01	1527911	1530884	-0.107567
chr01	21449899	21450453	-0.223617
chr01	21455324	21463492	1.10957
chr01	21466423	21471492	1.86216
chr01	21477513	21479733	1.7182
chr01	21483406	21490228	1.11538
chr01	21490743	21492884	0.666978
chr01	21494638	21499603	0.905056
chr01	21502000	21504820	2.04463
chr01	21507008	21509645	1.22759
chr01	21511365	21514841	1.08555
chr01	1536241	1538454	0.933906
chr01	21515386	21516941	0
chr01	21533023	21533467	0
chr01	21575133	21575431	0
chr01	21582570	21590024	0.264529
chr01	21596788	21598940	0
chr01	21605602	21606515	0
chr01	21610401	21610990	-0.426267
chr01	21616022	21619669	-1.21747
chr01	21621167	21622067	0.751588
chr01	21627175	21628805	0.293499
chr01	1566876	1567355	0.316556
chr01	21630056	21635248	-0.972893
chr01	21640139	21641608	0.689151
chr01	21641799	21644350	0.317916
chr01	21644709	21646507	1.75184
chr01	21647715	21651390	0.814639
chr01	21655861	21659340	1.70799
chr01	21669099	21669368	1.31116
chr01	21670870	21671070	1.68975
chr01	21679988	21680995	-0.959905
chr01	21711048	21713636	2.29233
chr01	1569120	1569699	0
chr01	21718023	21724531	-0.292838
chr01	21727734	21731846	0.674909
chr01	21733763	21737433	0
chr01	21739994	21741629	1.53048
chr01	21742261	21745391	1.67042
chr01	21747117	21751174	0.286501
chr01	21755383	21757767	0.47898
chr01	21758929	21764099	1.26649
chr01	21765080	21767118	-0.964832
chr01	21773486	21774501	1.78871
chr01	1572989	1575265	0.44962
chr01	21779831	21782565	0.475829
chr01	21782777	21785074	0.80931
chr01	21789282	21791955	0.921745
chr01	21792167	21793346	0.333401
chr01	21794063	21797023	-1.42788
chr01	21799718	21806672	0.337978
chr01	21814253	21814561	0.933808
chr01	21833494	21836070	-0.163439
chr01	21836753	21839026	0.699602
chr01	21849133	21854158	1.30233
chr01	1575816	1580335	-0.249856
chr01	21856176	21856889	0.695007
chr01	21862518	21863945	0.335985
chr01	21876256	21879501	0.639417
chr01	21887631	21889181	0
chr01	21896904	21897359	0.952792
chr01	21897852	21904042	1.28199
chr01	21905342	21910470	0.444112
chr01	21911320	21911796	1.2163
chr01	21917780	21918207	0
chr01	21922449	21925124	1.02261
chr01	1593030	1598081	0
chr01	21929061	21934003	1.15912
chr01	21952108	21952832	0
chr01	21992525	21995193	0
chr01	22003721	22009279	-1.70144
chr01	22014065	22016607	0.582691
chr01	22023515	22028500	-0.0631326
chr01	22034694	22037388	0.814393
chr01	22040790	22041485	1.03979
chr01	22043388	22045396	0.488763
chr01	22046777	22048137	1.6453
chr01	1607689	1609318	0.579555
chr01	22050212	22057912	1.05298
chr01	22058241	22060625	0.143188
chr01	22062066	22062905	0.534249
chr01	22112406	22113416	0.485962
chr01	22122884	22125685	0.600408
chr01	22132185	22134405	1.38897
chr01	22136518	22136715	2.82097
chr01	22140816	22143114	0.995883
chr01	22147976	22150821	0.980255
chr01	22151524	22152913	0.656415
chr01	1625461	1626498	-0.671612
chr01	22155247	22158575	1.32742
chr01	22160857	22163847	1.45197
chr01	22164938	22167918	0.602617
chr01	22169041	22171127	2.21985
chr01	22172487	22177397	0.10826
chr01	22181604	22184649	1.29781
chr01	22185308	22187517	0.0415855
chr01	22200907	22201470	-0.406694
chr01	22205000	22213160	0.707
chr01	22214378	22221224	0.736971
chr01	1632197	1638971	-0.0971582
chr01	22225786	22231571	1.16992
chr01	22233992	22234708	1.33416
chr01	22242104	22242934	1.27929
chr01	22244817	22245431	0
chr01	22246566	22246862	0
chr01	22247671	22248542	0
chr01	22255608	22256497	0
chr01	22260166	22263989	1.13498
chr01	22267403	22269471	1.77895
chr01	22275643	22275909	-0.0819262
chr01	239522	242164	1.58525
chr01	1641672	1642121	0
chr01	22277601	22278623	0.237799
chr01	22281844	22282335	1.51296
chr01	22299284	22300005	-0.337861
chr01	22301378	22301829	-0.134462
chr01	22303451	22303816	1.30615
chr01	22305553	22308495	1.77534
chr01	22330218	22333925	1.06325
chr01	22335679	22339350	0
chr01	22346681	22364233	0.953932
chr01	22368694	22369372	0.211685
chr01	1642846	1644663	1.7626
chr01	22377196	22377666	0
chr01	22383106	22384164	0.927144
chr01	22397549	22398814	0.302849
chr01	22401977	22402955	0
chr01	22404789	22406386	-0.858992
chr01	22410922	22414916	0.654226
chr01	22420093	22422392	-0.716113
chr01	22425807	22427821	-1.26072
chr01	22432313	22435553	0
chr01	22441735	22443238	1.34631
chr01	1648878	1651193	1.91434
chr01	22452193	22455052	0.034347
chr01	22472230	22473714	-0.827141
chr01	22478218	22481191	0
chr01	22484763	22487035	0
chr01	22494215	22509558	-0.291125
chr01	22515826	22517164	1.59892
chr01	22519883	22522260	-0.0104375
chr01	22524064	22528087	0.681935
chr01	22530508	22534959	0.0384526
chr01	22538175	22539668	1.77392
chr01	1653380	1659244	0.773598
chr01	22552305	22553075	2.97696
chr01	22561424	22563863	0.881475
chr01	22564698	22567807	0.988545
chr01	22569197	22571123	0.83422
chr01	22577351	22577983	0
chr01	22581813	22582868	1.95941
chr01	22584778	22592811	1.17485
chr01	22599661	22600257	-0.431389
chr01	22607879	22611784	0.854943
chr01	22612923	22614119	0.345672
chr01	1661554	1662060	0
chr01	22618067	22618273	-0.272415
chr01	22619660	22621422	0.288664
chr01	22625099	22627845	1.70299
chr01	22629207	22638685	0.782796
chr01	22640213	22641238	0.68562
chr01	22646443	22650225	0.906628
chr01	22650961	22653993	0.184932
chr01	22664928	22666727	0
chr01	22671677	22672742	-0.206051
chr01	22673648	22673977	0
chr01	1663210	1666043	1.2651
chr01	22678857	22683667	-0.73559
chr01	22689885	22696526	1.55931
chr01	22702603	22702989	1.65724
chr01	22719369	22722883	-0.388427
chr01	22726138	22727154	0.378657
chr01	22732112	22737322	0.447208
chr01	22749403	22750731	1.79567
chr01	22752330	22755455	1.54024
chr01	22759933	22761331	2.03919
chr01	22763932	22765647	0
chr01	1669481	1670972	0.212209
chr01	22775017	22780674	1.38501
chr01	22781813	22791233	0.447856
chr01	22796324	22804080	0.988282
chr01	22811180	22812135	1.19664
chr01	22819729	22822647	1.12115
chr01	22826057	22853360	0.999498
chr01	22859913	22861882	1.43662
chr01	22865756	22877841	0.395841
chr01	22893317	22894074	0
chr01	1675821	1677604	1.30538
chr01	1678652	1680294	1.77437
chr01	1680660	1681606	-0.330735
chr01	254010	264605	0.892315
chr01	1685767	1686569	1.04193
chr01	1688721	1692333	-0.47292
chr01	1694313	1694765	0
chr01	1696573	1696914	0
chr01	1699127	1701038	0.71631
chr01	1703429	1703730	0
chr01	1712439	1713423	3.01272
chr01	1715130	1715721	2.05299
chr01	1717751	1718875	2.03773
chr01	1721591	1722687	-0.0424091
chr01	44179	45959	-0.605049
chr01	266634	276945	1.17291
chr01	1725352	1731795	0.88276
chr01	1736631	1738849	1.14144
chr01	1740471	1742652	0
chr01	1747491	1749813	0
chr01	1756375	1758964	1.23985
chr01	1763610	1765265	1.3337
chr01	1780286	1784614	1.65588
chr01	1802939	1803580	0.0141713
chr01	1809546	1812470	0.577429
chr01	1815234	1816535	1.00083
chr01	310976	311489	0
chr01	1819314	1820476	0.810484
chr01	1821761	1824282	0.809127
chr01	1834308	1843225	0.313396
chr01	1846287	1851413	1.37901
chr01	1854827	1856607	0.11511
chr01	1861028	1863359	1.45107
chr01	1864572	1864733	0
chr01	1867294	1871137	0.537953
chr01	1874623	1874938	0.991026
chr01	1880462	1886852	-1.46098
chr01	321409	322286	0
chr01	1894216	1897294	1.07759
chr01	1902729	1903262	0
chr01	1909352	1909882	0
chr01	1916631	1926598	0.350298
chr01	1938900	1941249	1.22516
chr01	1942896	1946247	-0.879689
chr01	1968253	1971192	0.265404
chr01	1974528	1978451	1.45544
chr01	1985245	1988090	1.55827
chr01	1989687	1991512	-0.916916
chr01	329487	329890	-0.562826
chr01	2003898	2005715	0.437174
chr01	2013553	2014476	0
chr01	2019312	2023508	1.03866
chr01	2027451	2030688	0.223474
chr01	2035584	2038755	1.16547
chr01	2040082	2040474	0
chr01	2045440	2049087	-0.91644
chr01	2060282	2066282	1.45229
chr01	2071298	2073845	1.80526
chr01	2076316	2079062	2.05108
chr01	356223	357833	0
chr01	2087131	2089083	-0.770026
chr01	2098092	2099131	0
chr01	2101679	2106316	1.18204
chr01	2108113	2120847	0.703479
chr01	2130579	2131969	1.40943
chr01	2140688	2141068	1.06469
chr01	2160158	2160787	0.147304
chr01	2177183	2180494	0.404278
chr01	2185709	2186920	0
chr01	2201176	2204279	0.223731
chr01	371455	372771	-0.775001
chr01	2206297	2206704	0
chr01	2215494	2218326	1.3837
chr01	2222840	2225194	0.558055
chr01	2227225	2228504	1.32551
chr01	2229065	2232680	1.33413
chr01	2243142	2244399	1.94647
chr01	2253661	2254866	0.991592
chr01	2255735	2256073	0.358453
chr01	2260021	2260428	3.00808
chr01	2262128	2267383	0.742855
chr01	375867	376435	1.03663
chr01	2275128	2277561	0.621022
chr01	2283520	2285658	1.67571
chr01	2291733	2293019	0.733317
chr01	2305580	2306128	0.927232
chr01	2310163	2314502	1.37919
chr01	2321343	2322177	0.9911
chr01	2324173	2324460	0
chr01	2329301	2333164	0.954828
chr01	2349219	2350991	1.00436
chr01	2351278	2352625	0.913865
chr01	376436	378854	-0.193953
chr01	2358850	2359146	0
chr01	2363703	2364981	0
chr01	2372177	2372359	0.383164
chr01	2373112	2373429	0
chr01	2377936	2378597	-0.777303
chr01	2389004	2394174	1.22651
chr01	2399196	2399615	-0.579694
chr01	2400191	2403205	0.0114258
chr01	2415620	2416156	0.158679
chr01	2425083	2427721	1.70454
chr01	383307	384357	-0.199896
chr01	2428830	2429150	0
chr01	2430524	2433596	0.749117
chr01	2441084	2448109	1.51219
chr01	2468208	2469748	-0.843218
chr01	2477457	2479397	2.13809
chr01	2487187	2489156	1.07542
chr01	2508862	2509206	0
chr01	2513196	2514781	0.258225
chr01	2524927	2533679	0.790707
chr01	2537105	2537943	-0.579177
chr01	385330	387247	0.97819
chr01	2539301	2540194	-0.907782
chr01	2540791	2542620	1.40435
chr01	2546029	2549104	2.78724
chr01	2559119	2560869	2.01085
chr01	2562816	2564480	0.570329
chr01	2570045	2570395	0.577429
chr01	2574176	2577043	-0.510934
chr01	2586189	2589089	1.23131
chr01	2616925	2620524	-0.00759747
chr01	2621274	2623857	1.96612
chr01	48227	53094	0.175748
chr01	395888	396744	0.389328
chr01	2633313	2633561	1.81762
chr01	2635187	2635558	0
chr01	2639390	2644290	0.695693
chr01	2646622	2648652	-0.00888237
chr01	2656858	2658102	0.203658
chr01	2675923	2677017	0
chr01	2679641	2680760	0
chr01	2691492	2695706	1.23962
chr01	2697168	2698784	1.95837
chr01	2706792	2707112	2.16951
chr01	397917	398180	0.576194
chr01	2710516	2711723	1.47337
chr01	2718594	2719301	-0.107508
chr01	2721478	2721639	0
chr01	2725756	2727302	0
chr01	2729762	2732955	0.588438
chr01	2735755	2736741	1.00348
chr01	2747294	2753330	-0.0382961
chr01	2753706	2755310	1.31375
chr01	2760353	2762109	1.43023
chr01	2765935	2766899	-0.639942
chr01	402735	403094	0.265404
chr01	2774616	2775331	0
chr01	2777910	2778328	2.10887
chr01	2778724	2784578	1.90605
chr01	2785212	2789575	1.27349
chr01	2810336	2810862	-0.377226
chr01	2812964	2815331	1.24667
chr01	2816342	2816599	0
chr01	2836124	2838915	0.807155
chr01	2840881	2849752	0.95647
chr01	2861022	2863764	1.15556
chr01	413537	414973	1.73305
chr01	2868629	2869151	0
chr01	2880191	2886564	1.48317
chr01	2891516	2892786	2.08647
chr01	2894709	2898725	1.14208
chr01	2904623	2905306	2.93179
chr01	2928781	2930734	1.83899
chr01	2938076	2938429	-0.505448
chr01	2946081	2948129	2.52482
chr01	2950704	2952910	-1.30025
chr01	2954598	2955033	1.53761
chr01	421112	422278	1.25979
chr01	2958735	2962161	1.17516
chr01	2965296	2965808	1.15298
chr01	2967848	2973835	1.07651
chr01	2982431	2988060	0.889644
chr01	2992012	2992319	0
chr01	2994281	3000278	0.721915
chr01	3008253	3013570	0.990828
chr01	3014681	3019211	1.71919
chr01	3022923	3028797	-1.24833
chr01	3037644	3040511	1.17593
chr01	425250	426056	0
chr01	3050513	3056808	0.839987
chr01	3064356	3065612	-1.05578
chr01	3070164	3076493	0.513993
chr01	3084824	3092496	1.31574
chr01	3099197	3099535	1.64046
chr01	3100478	3102284	0.59951
chr01	3112598	3113664	0
chr01	3119579	3121437	0
chr01	3122338	3125491	1.08502
chr01	3140808	3141134	0.5704
chr01	428609	428875	0
chr01	3145649	3146844	1.17801
chr01	3155556	3156822	0.584231
chr01	3161270	3161624	0
chr01	3174422	3180579	-1.74588
chr01	3191505	3192266	0
chr01	3194784	3197482	1.06106
chr01	3199364	3202319	0.844692
chr01	3207212	3215756	-0.0620822
chr01	3222263	3223066	0.801057
chr01	3225657	3228518	0.977821
chr01	437390	439198	0.3989
chr01	3235259	3238269	0.371024
chr01	3239051	3244083	1.16715
chr01	3265428	3265901	0
chr01	3278308	3279221	0.16179
chr01	3297609	3299134	1.78376
chr01	3311384	3316380	-0.752064
chr01	3319845	3329892	0.86495
chr01	3346340	3354171	1.13958
chr01	3358753	3361720	1.27524
chr01	3367456	3369974	0.38269
chr01	455320	469916	0.831114
chr01	3370187	3372658	1.59696
chr01	3378194	3378800	1.09288
chr01	3384181	3389905	0.636028
chr01	3409154	3409781	0.83666
chr01	3414414	3416007	0.941437
chr01	3418196	3419361	1.75137
chr01	3421685	3424733	-0.662451
chr01	3433416	3434909	-0.352644
chr01	3439187	3443476	1.46876
chr01	3447679	3449216	1.96074
chr01	474426	475761	-1.08225
chr01	3475816	3477268	0
chr01	3488234	3490672	1.7598
chr01	3514886	3517197	0.33278
chr01	3520325	3521259	0.535141
chr01	3561534	3561896	1.63898
chr01	3602821	3603866	-0.498855
chr01	3606381	3608067	-0.0696167
chr01	3616508	3619814	0.279996
chr01	3635727	3638974	-0.0878497
chr01	3688042	3688719	0
chr01	59205	66654	0.711728
chr01	482338	484972	1.4572
chr01	3705304	3706322	-0.663589
chr01	3715718	3723799	1.40788
chr01	3735343	3739713	0.533308
chr01	3769794	3770292	0.190553
chr01	3787070	3787760	0
chr01	3818720	3820382	-1.17734
chr01	3830812	3834572	1.66553
chr01	3846012	3846414	0
chr01	3884740	3885799	1.35869
chr01	3914199	3928390	0.791332
chr01	490861	492887	1.11328
chr01	3939041	3942479	2.07485
chr01	4014125	4015299	2.77547
chr01	4023636	4026489	0.922555
chr01	4039672	4039980	-0.145373
chr01	4056339	4064929	1.34251
chr01	4065365	4067987	1.28846
chr01	4069929	4072515	1.18464
chr01	4076845	4078499	0.588185
chr01	4102806	4111212	0.0920419
chr01	4123211	4123972	1.59617
chr01	495839	496135	1.11487
chr01	4127890	4128678	1.27358
chr01	4140021	4141372	1.69433
chr01	4160154	4161753	1.14693
chr01	4170713	4181205	1.29751
chr01	4185413	4186110	2.30041
chr01	4187225	4187464	2.89456
chr01	4191180	4191742	1.83711
chr01	4216245	4222986	0.964503
chr01	4247657	4252879	0.459174
chr01	4253816	4256346	1.4444
chr01	498329	499827	0.265693
chr01	4268196	4269725	0
chr01	4270288	4272484	0
chr01	4274682	4278137	1.01013
chr01	4292148	4296525	-0.393601
chr01	4321770	4322447	1.06358
chr01	4346058	4346393	0.596397
chr01	4472463	4475606	0.836107
chr01	4476480	4477687	0.563548
chr01	4493950	4496119	1.61397
chr01	4520096	4520559	1.95338
chr01	500912	503622	1.11011
chr01	4525529	4526366	1.98125
chr01	4532963	4538547	1.05846
chr01	4550851	4552954	0.623599
chr01	4575335	4575946	0.256804
chr01	4614925	4617042	0.351098
chr01	4663984	4665036	1.04232
chr01	4665535	4667145	-0.46457
chr01	4669844	4671952	1.41056
chr01	4689916	4693594	0.831934
chr01	4700724	4701831	2.20286
chr01	504947	505150	0
chr01	4735158	4737385	1.66225
chr01	4776049	4782733	1.1111
chr01	4800731	4802744	1.58023
chr01	4815903	4817898	-1.25661
chr01	4856727	4856885	0
chr01	4869951	4873060	1.35014
chr01	4873709	4877046	2.20733
chr01	4890529	4893118	1.04856
chr01	4915485	4916105	1.95547
chr01	4916990	4917991	1.41926
chr01	507586	509487	0.772945
chr01	4962885	4966241	2.06636
chr01	4986844	4987511	0.364907
chr01	4992729	5008806	0.187571
chr01	5012020	5015673	0.866393
chr01	5032940	5033101	0
chr01	5036360	5038355	-0.557635
chr01	5052766	5055515	1.79146
chr01	5082884	5087987	1.07522
chr01	5141331	5141864	0
chr01	5195848	5197605	0
chr01	519426	521042	1.66735
chr01	5207331	5211670	0.244914
chr01	5224869	5225808	0.92776
chr01	5249711	5254704	-1.65489
chr01	5280142	5280621	-0.637686
chr01	5305175	5309204	1.16822
chr01	5309573	5309858	0.733317
chr01	5360895	5363572	0.739596
chr01	5400111	5402054	0.0770781
chr01	5430085	5431769	1.34459
chr01	5461492	5463648	1.31716
chr01	522023	522701	0
chr01	5545479	5551657	1.23446
chr01	5580250	5585592	0.902357
chr01	5628398	5628688	0
chr01	5663337	5666598	0.211312
chr01	5694737	5695066	-0.173929
chr01	5707011	5710394	1.91345
chr01	5774663	5776495	-0.140426
chr01	5938135	5939916	3.11771
chr01	6000556	6000774	0
chr01	6036845	6038101	0.903261
chr01	525292	529684	0.148982
chr01	6115682	6117331	2.08471
chr01	6178766	6179016	1.04182
chr01	6256523	6260503	-0.477256
chr01	6373323	6378018	0.241059
chr01	6429982	6431126	1.17227
chr01	6431877	6432164	1.68453
chr01	6442448	6444640	0
chr01	6463670	6472098	0.40108
chr01	6532374	6537072	0.791505
chr01	6605849	6607609	-1.2022
chr01	73664	74311	-0.06905
chr01	539160	540646	1.23486
chr01	6615877	6616260	0
chr01	6632985	6634096	0
chr01	6661172	6666310	0.940131
chr01	6758777	6760359	-0.155926
chr01	6767768	6769880	-0.980314
chr01	6828781	6831584	0.139845
chr01	6832524	6833642	0.574509
chr01	6868092	6869194	1.40065
chr01	6954399	6961482	0.674719
chr01	7068031	7073000	1.2123
chr01	544887	546616	0.873695
chr01	7075419	7079670	1.27947
chr01	7166867	7167397	0
chr01	7192136	7192462	0
chr01	7236125	7237972	0
chr01	7261294	7261986	0.34895
chr01	7294885	7308246	0.216537
chr01	7391182	7393035	1.5536
chr01	7456436	7458470	0.795688
chr01	7722723	7731330	1.37488
chr01	7786815	7796904	0.224355
chr01	553873	557616	0.926585
chr01	7797247	7799176	1.03675
chr01	7874456	7876132	1.25199
chr01	7903878	7906387	-0.878997
chr01	7913300	7913668	0
chr01	7932631	7940067	0.68136
chr01	7955988	7958675	1.65945
chr01	7992763	8000436	0.536931
chr01	8002276	8003406	2.19475
chr01	8004175	8006557	2.02608
chr01	8012657	8019632	1.37197
chr01	558068	560380	0.747565
chr01	8041528	8043377	0
chr01	8053044	8055107	1.55362
chr01	8093549	8094137	0
chr01	8126793	8128832	0
chr01	8157411	8159450	0.114136
chr01	8191433	8193539	-0.435011
chr01	8210386	8213369	1.57179
chr01	8223603	8227653	-1.26298
chr01	8276719	8280797	2.41036
chr01	8305798	8306400	1.63615
chr01	561626	565580	-1.07647
chr01	8340649	8347707	1.12423
chr01	8402676	8404324	1.42183
chr01	8459963	8462027	1.7351
chr01	8470208	8470609	1.85263
chr01	8505973	8511683	0
chr01	8540628	8541890	2.29568
chr01	8543034	8543471	0
chr01	8544831	8545425	0
chr01	8576908	8577462	-0.399708
chr01	8579930	8594389	0.842428
chr01	570632	580448	0.000966265
chr01	8598654	8600312	1.73058
chr01	8608809	8609337	0
chr01	8614455	8617464	0.901448
chr01	8625888	8628005	0.730466
chr01	8667706	8677150	1.08871
chr01	8710769	8711305	0
chr01	8722136	8723363	-0.346673
chr01	8768143	8768535	0
chr01	8789853	8790380	0
chr01	8791256	8793534	1.36615
chr01	581701	584260	0.46139
chr01	8814471	8817150	1.01509
chr01	8853765	8854568	1.75214
chr01	8859212	8866151	0.116009
chr01	8877056	8878702	1.57505
chr01	8899770	8899976	1.3808
chr01	8910092	8911498	-0.405769
chr01	8913135	8917834	0.353728
chr01	8953482	8957543	0.309876
chr01	8973141	8973395	0
chr01	8985506	8989031	0.984823
chr01	584823	585569	-0.352644
chr01	9004874	9005350	1.15743
chr01	9005759	9006744	0.84207
chr01	9016197	9016598	0
chr01	9051008	9055142	0.506261
chr01	9064481	9066416	4.02474
chr01	9089292	9091189	3.65325
chr01	9124590	9124931	0
chr01	9145621	9146561	-0.0849365
chr01	9148538	9151225	0.321696
chr01	9180345	9181481	1.05968
chr01	586415	588546	0.952814
chr01	9185939	9188762	-0.70834
chr01	9222126	9223028	0
chr01	9230798	9232205	0
chr01	9267648	9269762	0.286446
chr01	9293546	9297023	0.39432
chr01	9307322	9308387	1.38687
chr01	9326273	9326749	0
chr01	9355149	9355442	1.65799
chr01	9357074	9357445	1.71605
chr01	9366494	9367456	-0.639041
chr01	595104	596898	0.743733
chr01	9371929	9372309	0
chr01	9382518	9383355	-0.0345909
chr01	9384243	9388113	0.955419
chr01	9420367	9421182	0
chr01	9423568	9424005	2.27014
chr01	9444985	9445518	1.50353
chr01	9469403	9474929	1.50681
chr01	9478068	9480915	0.597615
chr01	9482205	9482505	0
chr01	9489640	9491165	1.03026
chr01	95231	95878	0.646953
chr01	613722	615772	0
chr01	9501132	9501473	0.924502
chr01	9506973	9508273	1.066
chr01	9512526	9513202	1.70433
chr01	9539853	9543043	1.66608
chr01	9543963	9547118	2.25487
chr01	9560778	9562772	1.44862
chr01	9581482	9581811	0.224011
chr01	9599640	9604533	1.66734
chr01	9630221	9635483	0.322322
chr01	9639408	9639614	1.23273
chr01	622250	622573	0
chr01	9647048	9647284	1.01123
chr01	9673620	9674198	1.09379
chr01	9676302	9681111	1.05072
chr01	9715594	9720227	1.70761
chr01	9736939	9741715	0.873602
chr01	9759226	9760972	2.56834
chr01	9765282	9780050	0.155237
chr01	9792302	9797344	0.516957
chr01	9813694	9815461	1.41097
chr01	9827636	9827935	1.63089
chr01	630541	634498	0
chr01	9828372	9830432	1.59041
chr01	9837713	9838570	0
chr01	9842237	9846312	0.397109
chr01	9847429	9857533	0.286992
chr01	9875853	9876269	0
chr01	9967612	9970414	1.09836
chr01	9994045	9994773	0.22222
chr01	10024959	10027949	1.83114
chr01	10046781	10049544	0.922163
chr01	10063875	10066842	2.20988
chr01	643091	644066	0
chr01	10107942	10116139	0.657477
chr01	10127467	10127998	0.679371
chr01	10130736	10136125	0.721899
chr01	10162352	10165783	1.13126
chr01	10168759	10171227	1.90413
chr01	10195126	10196124	1.03962
chr01	10200402	10201760	0.232555
chr01	10203389	10205357	0
chr01	10228598	10228761	1.03283
chr01	10301717	10303692	0.804673
chr01	651331	652185	0.342038
chr01	10304597	10306015	1.37014
chr01	10318257	10319663	-0.405769
chr01	10373601	10375608	-0.657149
chr01	10402469	10405734	1.51407
chr01	10430561	10434348	1.12885
chr01	10445529	10447371	1.05219
chr01	10449860	10453796	1.44796
chr01	10456571	10459960	-1.18561
chr01	10461720	10462060	0
chr01	10475804	10476178	0
chr01	652881	653876	-0.352644
chr01	10477180	10479033	2.11589
chr01	10488282	10491262	1.35167
chr01	10508233	10525770	0.467961
chr01	10546828	10547844	0
chr01	10549394	10549891	2.14429
chr01	10560511	10564158	1.54521
chr01	10569101	10569337	-0.331193
chr01	10572380	10573096	1.49339
chr01	10584073	10589909	1.3422
chr01	10611270	10616645	1.87168
chr01	656021	658180	0.899433
chr01	10621260	10627578	-0.802851
chr01	10642596	10643528	2.46443
chr01	10668735	10669918	0.0841467
chr01	10684141	10684842	1.12664
chr01	10690387	10708352	0.0539215
chr01	10714246	10719049	1.79106
chr01	10722184	10735380	0.71896
chr01	10739190	10742573	1.13217
chr01	10756880	10758016	0
chr01	10794266	10797083	1.83166
chr01	669449	676243	0.567391
chr01	10821994	10823979	1.87008
chr01	10830168	10836912	1.82406
chr01	10844365	10847775	0.922293
chr01	10865476	10867209	1.09006
chr01	10877969	10880735	1.79188
chr01	10887699	10889867	0.251364
chr01	10898676	10899638	1.30544
chr01	10924079	10925286	1.19953
chr01	10954762	10957253	0
chr01	10975551	10981088	0.906583
chr01	683172	685678	1.39798
chr01	10992854	10993401	1.86468
chr01	10998257	11000295	0.579236
chr01	11001680	11004282	0.911382
chr01	11020155	11035282	0.606499
chr01	11053973	11061722	1.55167
chr01	11069481	11069795	0
chr01	11072941	11073426	0
chr01	11077990	11078463	0
chr01	11098757	11100890	0
chr01	11109340	11110791	-0.516352
chr01	691337	692950	-0.687227
chr01	11116711	11117576	1.73849
chr01	11125832	11126260	-0.588902
chr01	11142594	11143007	0
chr01	11154061	11165217	-0.0127663
chr01	11191928	11200586	0.790034
chr01	11217155	11220889	1.34575
chr01	11235395	11236038	1.64629
chr01	11244989	11249187	0.534353
chr01	11263094	11264094	0
chr01	11272394	11272870	1.65059
chr01	121002	122490	-0.284242
chr01	704772	705053	0.438404
chr01	11286983	11287261	0.501041
chr01	11296017	11297300	0.53705
chr01	11301093	11301650	0
chr01	11304513	11305532	0
chr01	11306707	11309116	0.706861
chr01	11313631	11318517	0.336784
chr01	11320397	11321385	0
chr01	11328439	11329704	0.726451
chr01	11344937	11348612	1.18999
chr01	11354968	11355255	1.47626
chr01	709291	710111	0
chr01	11408470	11410593	0.494552
chr01	11419066	11419911	1.05068
chr01	11432610	11439428	1.15776
chr01	11461126	11461440	1.983
chr01	11471853	11472261	2.63432
chr01	11480190	11487713	1.33854
chr01	11497039	11498094	0.95439
chr01	11503633	11504068	0.634517
chr01	11538565	11539660	-0.695226
chr01	11561902	11562844	2.62426
chr01	721334	721612	0.677132
chr01	11615997	11617275	0.787943
chr01	11637377	11639519	0.504925
chr01	11678258	11681209	0.454252
chr01	11691601	11692761	1.19091
chr01	11702433	11703389	0
chr01	11738304	11740796	1.69566
chr01	11755278	11755628	1.29064
chr01	11763379	11764839	0.560146
chr01	11778988	11790253	1.16087
chr01	11807792	11810432	1.64007
chr01	725312	725955	-0.464301
chr01	11823404	11825261	-0.380393
chr01	11833688	11837257	1.37738
chr01	11842124	11859718	-0.859412
chr01	11924216	11925708	0.755986
chr01	11933516	11941328	0.58049
chr01	11958755	11961395	2.78009
chr01	11975370	11985318	-0.999982
chr01	11988305	11990353	1.29549
chr01	11996718	11999996	-0.193433
chr01	12009084	12012679	1.20872
chr01	733725	734533	1.37616
chr01	12020717	12022367	2.30075
chr01	12025353	12035358	0.42711
chr01	12039864	12042263	-0.491558
chr01	12050879	12053969	0.451083
chr01	12055997	12057288	1.99563
chr01	12066194	12068052	1.95783
chr01	12070041	12076383	-0.45771
chr01	12080704	12081624	0.98778
chr01	12100494	12103897	-0.409253
chr01	12108782	12115842	-0.62922
chr01	743679	746877	0.344721
chr01	12123360	12126229	-0.183878
chr01	12128641	12128961	0
chr01	12147946	12148971	0.97689
chr01	12171766	12172579	-0.389948
chr01	12173444	12176281	0.375872
chr01	12181971	12185426	-1.49502
chr01	12202437	12203337	0
chr01	12209027	12212482	-0.716867
chr01	12220176	12221688	1.02807
chr01	12223363	12224724	1.83054
chr01	748614	751789	1.5751
chr01	12228888	12233178	0.0922378
chr01	12240100	12240435	1.97811
chr01	12242008	12242448	1.29121
chr01	12243066	12243745	-0.311833
chr01	12250058	12251573	1.00898
chr01	12252875	12254461	1.55731
chr01	12256094	12264895	0.826515
chr01	12271568	12272055	0
chr01	12272467	12277750	0.126772
chr01	12279380	12280062	2.25641
chr01	763097	764482	0.56455
chr01	12299602	12301268	1.74279
chr01	12304003	12307098	0.649664
chr01	12309685	12310866	0.249691
chr01	12315920	12317826	1.11923
chr01	12319285	12322248	0.799564
chr01	12325673	12326628	1.32078
chr01	12345256	12346344	0
chr01	12366889	12367657	0
chr01	12392822	12393909	0
chr01	12417407	12418495	0
chr01	767415	768791	0.0507491
chr01	12424415	12425503	0
chr01	12445536	12446624	0
chr01	12464114	12465394	0
chr01	12482771	12484174	1.68647
chr01	12495885	12496925	-0.371836
chr01	12497851	12498405	0
chr01	12499138	12500502	1.49949
chr01	12501239	12501735	-0.0507413
chr01	12510593	12514412	-1.23748
chr01	12517386	12524832	1.44895
chr01	769656	774352	-0.109752
chr01	12526969	12532120	-0.177059
chr01	12541895	12550010	0.850216
chr01	12557048	12557381	-0.480191
chr01	12564899	12569808	1.91985
chr01	12580640	12580840	1.92505
chr01	12589707	12589895	0.0681232
chr01	12594431	12594787	0
chr01	12602277	12606347	-0.0476321
chr01	12616359	12618023	1.5331
chr01	12621117	12621491	1.98935
chr01	129361	129887	0
chr01	781838	782317	0.476257
chr01	12640546	12641755	0.594238
chr01	12643618	12648572	1.15469
chr01	12658005	12663039	-0.880293
chr01	12664224	12671493	-0.19473
chr01	12672388	12672651	1.19015
chr01	12678091	12680274	2.0075
chr01	12685775	12686278	1.96951
chr01	12690738	12691263	0.784967
chr01	12700188	12702589	-1.33702
chr01	12703299	12704723	0.421219
chr01	785285	786546	1.85312
chr01	12712812	12714164	2.05308
chr01	12740481	12746294	2.08985
chr01	12749223	12750294	-0.141542
chr01	12757688	12760536	-0.265009
chr01	12774736	12786924	0
chr01	12793429	12800783	0.536808
chr01	12812986	12816819	0.881507
chr01	12821696	12826733	1.72096
chr01	12841358	12842419	1.96241
chr01	12851363	12853266	1.81888
chr01	794180	794734	1.38205
chr01	12858277	12859989	1.65365
chr01	12863168	12867314	-0.34373
chr01	12867550	12868092	0.910815
chr01	12887399	12889826	0.782158
chr01	12912159	12915386	0.206719
chr01	12918135	12918473	0
chr01	12922786	12923421	0.655071
chr01	12933224	12934012	-0.251462
chr01	12938911	12939231	-0.46295
chr01	12949562	12950314	0
chr01	814841	820969	-0.597707
chr01	12958339	12961715	0.412651
chr01	12963611	12964254	0
chr01	12968374	12969676	0
chr01	12973438	12973684	0
chr01	12977744	12979064	0
chr01	13001809	13003407	-0.315195
chr01	13007527	13007872	0
chr01	13023016	13023864	0
chr01	13031391	13044606	1.1423
chr01	13054280	13057612	0.418347
chr01	825736	826221	0.679138
chr01	13064039	13064584	1.27485
chr01	13070075	13072240	-0.991073
chr01	13089984	13095812	0.8566
chr01	13100032	13105277	-0.977303
chr01	13110244	13120909	0.743907
chr01	13121858	13124801	1.21311
chr01	13127314	13128766	1.74993
chr01	13132558	13133610	0
chr01	13134348	13135501	0
chr01	13143762	13149746	0.616739
chr01	832248	837605	0.120732
chr01	13151688	13154599	0
chr01	13157454	13158802	0.143992
chr01	13165074	13166730	1.83623
chr01	13169272	13182377	0.498956
chr01	13189677	13194486	-1.03653
chr01	13194930	13198072	0.148271
chr01	13201421	13204409	1.19744
chr01	13205553	13206162	-0.440745
chr01	13207323	13226428	-0.431435
chr01	13230963	13233037	0.618632
chr01	838732	853714	0.297709
chr01	13235756	13236206	0.945681
chr01	13244456	13244611	0
chr01	13250657	13255654	1.20808
chr01	13263634	13280511	0.0592721
chr01	13290259	13290801	-0.691245
chr01	13293579	13294184	0
chr01	13302474	13302980	0
chr01	13314177	13316998	0.348873
chr01	13323730	13328788	0.914678
chr01	13331704	13338181	0.685432
chr01	855473	859425	1.19326
chr01	13345430	13356105	0.738602
chr01	13359777	13364223	0.945716
chr01	13366933	13367268	3.13579
chr01	13369723	13373286	-0.017021
chr01	13377280	13383674	0.84302
chr01	13385808	13386362	-0.399708
chr01	13395131	13395325	1.24488
chr01	13411299	13412468	1.37331
chr01	13426392	13427881	0
chr01	13429674	13430843	0
chr01	880362	884089	-0.272648
chr01	13432202	13434881	1.32891
chr01	13443072	13444096	2.50966
chr01	13451475	13454080	-0.469329
chr01	13461129	13461467	0.944719
chr01	13470605	13472942	1.60362
chr01	13477057	13478006	0.836683
chr01	13486268	13487164	1.09936
chr01	13494764	13496951	-0.217311
chr01	13497951	13499328	0
chr01	13500956	13502110	0
chr01	895626	896062	0.181225
chr01	13509587	13510216	0
chr01	13516662	13520423	1.20692
chr01	13525323	13529964	1.18235
chr01	13535574	13536068	0
chr01	13546958	13549222	0
chr01	13560461	13560868	1.75511
chr01	13564812	13567644	1.56119
chr01	13569746	13572289	1.29125
chr01	13574904	13577041	0.912204
chr01	13594208	13594486	0.200011
chr01	154833	155910	0
chr01	900026	901466	1.88706
chr01	13606245	13607704	1.33405
chr01	13638182	13638622	1.93694
chr01	13641632	13641967	0
chr01	13642848	13645539	0
chr01	13658198	13661391	0
chr01	13666452	13668396	1.04244
chr01	13677280	13679839	0.191618
chr01	13682769	13686592	1.65053
chr01	13708508	13709366	0
chr01	13713793	13715851	-0.571131
chr01	901812	903170	0.609306
chr01	13720240	13722786	1.79043
chr01	13725434	13729900	1.01263
chr01	13734960	13735235	1.42872
chr01	13737150	13737802	1.75109
chr01	13754687	13756103	0
chr01	13759347	13761601	0
chr01	13774113	13776616	-0.178988
chr01	13780054	13781470	0
chr01	13783602	13786848	1.49633
chr01	13788591	13791532	-0.646936
chr01	904743	905511	0.689108
chr01	13794857	13802511	0.338587
chr01	13812048	13813166	1.18225
chr01	13815492	13815668	1.53594
chr01	13824585	13833018	-0.0762986
chr01	13834332	13834655	0
chr01	13853682	13859065	1.01229
chr01	13863682	13868049	0.631159
chr01	13869339	13871376	1.41378
chr01	13879355	13882452	0.444568
chr01	13885219	13890189	-0.448769
chr01	914802	921819	0.531795
chr01	13892495	13894253	0
chr01	13897991	13908785	0.498883
chr01	13910708	13911495	1.19235
chr01	13921865	13925392	1.52419
chr01	13940932	13942556	0.730329
chr01	13947134	13948559	0.433504
chr01	13960782	13962194	1.15823
chr01	13971208	13972422	0
chr01	13990462	13995934	0.689145
chr01	13996746	14000633	-0.131198
chr01	937522	938271	-0.354385
chr01	14007599	14011545	0.366366
chr01	14025246	14027030	0.473158
chr01	14031369	14031900	0
chr01	14045899	14048466	-1.36604
chr01	14053101	14053660	0.800517
chr01	14067762	14070590	1.78337
chr01	14071794	14072216	0
chr01	14074363	14082632	-0.643502
chr01	14083906	14086096	1.10945
chr01	14086874	14089730	0.41372
chr01	942698	943181	1.57355
chr01	14090496	14093618	1.0347
chr01	14100248	14102232	1.22292
chr01	14102691	14106438	1.09712
chr01	14114164	14114415	0
chr01	14116182	14117003	0
chr01	14125791	14134139	0.384372
chr01	14136893	14138353	0
chr01	14147512	14149311	2.50604
chr01	14153034	14159739	1.51877
chr01	14161056	14163002	1.86646
chr01	954266	955244	-0.646198
chr01	14179055	14180985	0.439014
chr01	14184784	14189912	0.655742
chr01	14193268	14196249	0.100526
chr01	14202013	14205192	1.38993
chr01	14208948	14221188	0.688132
chr01	14226473	14226754	0.769397
chr01	14231696	14231878	1.17904
chr01	14232736	14235770	0.38094
chr01	14239463	14247472	0.619929
chr01	14251732	14253693	0.803934
chr01	959640	960255	2.55587
chr01	14257050	14263937	1.34816
chr01	14273382	14276515	0.76494
chr01	14285912	14291514	0
chr01	14295062	14295712	1.80861
chr01	14298013	14301700	1.19025
chr01	14302590	14303204	0.701838
chr01	14307602	14312555	0.272878
chr01	14317580	14321986	1.42349
chr01	14330064	14334496	1.43508
chr01	14339219	14342096	1.34714
chr01	973005	973359	-0.506673
chr01	14345411	14352205	1.13253
chr01	14354313	14363698	0.869725
chr01	14374426	14377422	0
chr01	14378213	14378833	0.592886
chr01	14386193	14387272	1.65061
chr01	14388515	14393849	0.656865
chr01	14395810	14398094	2.69212
chr01	14402400	14402747	-0.498024
chr01	14418345	14419586	-0.573445
chr01	14434147	14438025	1.11854
chr01	980502	981016	0
chr01	14461313	14466999	0.6504
chr01	14482286	14485430	1.22898
chr01	14490947	14495831	-0.153948
chr01	14498311	14498754	0
chr01	14501768	14502296	0
chr01	14512803	14513582	1.53528
chr01	14520486	14521112	1.469
chr01	14523624	14528507	-0.126707
chr01	14530042	14530521	0.617586
chr01	14533818	14534645	1.83139
chr02	23923	25280	0.0245986
chr02	137015	139002	-0.254861
chr02	965038	965388	0.644376
chr02	12292497	12298028	0.969059
chr02	12301479	12301874	0
chr02	12318091	12318735	-0.288883
chr02	12342448	12343515	2.09271
chr02	12350654	12351644	0
chr02	12366115	12366565	0
chr02	12375874	12378928	2.17858
chr02	12410207	12412097	1.14526
chr02	12421643	12422491	1.3451
chr02	12423976	12424748	1.46501
chr02	966835	967290	1.37582
chr02	12433782	12435183	0.644995
chr02	12435721	12437503	1.92849
chr02	12439149	12441268	1.87498
chr02	12483896	12489785	0.576636
chr02	12496498	12498190	1.7801
chr02	12535815	12539365	1.17805
chr02	12540286	12540846	2.15253
chr02	12578581	12579497	1.69923
chr02	12584395	12585739	0
chr02	12593957	12594728	0.302066
chr02	973964	977941	1.33765
chr02	12601286	12603194	0.487025
chr02	12626998	12629117	-0.680721
chr02	12643799	12644528	0
chr02	12652004	12655516	1.95712
chr02	12657213	12658940	1.46971
chr02	12661605	12661781	-0.204418
chr02	12702516	12705971	0.35624
chr02	12733279	12737604	0.782217
chr02	12751940	12755430	-0.295275
chr02	12756084	12759283	1.00379
chr02	985165	988779	0
chr02	12817774	12819662	-0.454526
chr02	12864215	12865430	0
chr02	12886164	12886916	-0.53221
chr02	12924665	12926634	-0.47276
chr02	12928451	12928858	-0.0899839
chr02	12930620	12931105	0
chr02	13016771	13019656	0.37565
chr02	13030492	13034428	0.904756
chr02	13035338	13035646	0
chr02	13055881	13056189	0.398695
chr02	993366	1005757	-0.518107
chr02	13064317	13065038	1.59999
chr02	13102642	13102953	0.327552
chr02	13107098	13108821	-0.414831
chr02	13110069	13113922	0.970861
chr02	13118987	13120457	0.499192
chr02	13147505	13149682	1.89806
chr02	13150720	13163812	0.494718
chr02	13167838	13168906	0
chr02	13210051	13210819	0
chr02	13311838	13314170	0
chr02	1008893	1011751	-0.157387
chr02	13331712	13332280	0
chr02	13345273	13348854	1.04452
chr02	13391197	13391665	-0.150497
chr02	13497044	13497475	0
chr02	13502708	13504680	0.23979
chr02	13540218	13542137	1.4451
chr02	13558740	13566554	0.0427207
chr02	13593512	13598235	-0.551574
chr02	13703145	13705830	1.53195
chr02	13768252	13775855	-0.723544
chr02	1012297	1012728	2.30349
chr02	13776775	13778033	0.972913
chr02	13796960	13799376	1.02763
chr02	13801152	13801889	0
chr02	13802327	13802713	0
chr02	13835126	13841265	0.237658
chr02	13845359	13845634	0.0797672
chr02	13846163	13848100	0.996751
chr02	13935748	13936282	0
chr02	13948008	13953711	0.370161
chr02	14008439	14008708	0
chr02	1016644	1017312	0.364257
chr02	14022811	14023155	0
chr02	14060980	14061349	0
chr02	14062288	14065891	-0.91117
chr02	14105909	14119110	0.903373
chr02	14179601	14181504	0.615146
chr02	14243621	14244908	-0.765331
chr02	14397562	14398861	-0.468328
chr02	14399381	14404421	-0.261022
chr02	14413692	14415095	1.5215
chr02	14431155	14438216	0.525041
chr02	1018863	1026493	0.902913
chr02	14457381	14462896	1.61262
chr02	14570678	14571769	1.27485
chr02	14645865	14647508	0.149873
chr02	14648218	14651573	1.57616
chr02	14676308	14678030	1.52411
chr02	14705349	14710041	0.75592
chr02	14725146	14725410	0
chr02	14728141	14732234	-0.206865
chr02	14744394	14751270	0.42364
chr02	14807326	14807901	1.38694
chr02	1034044	1036443	1.19864
chr02	14899469	14901538	1.23138
chr02	14912758	14913264	-0.661453
chr02	14924219	14924725	0
chr02	14942884	14943132	0
chr02	14954249	14955037	0
chr02	15017581	15020703	0.755809
chr02	15052706	15061075	0.238101
chr02	15082974	15090540	0.0622584
chr02	15141369	15141648	1.60072
chr02	15141840	15144509	-0.178836
chr02	141762	143532	0.286698
chr02	1040791	1047356	0.011584
chr02	15147693	15149975	0.815383
chr02	15158918	15159362	0.094165
chr02	15170387	15170826	0
chr02	15176921	15177754	1.10916
chr02	15180311	15181252	0.967131
chr02	15253469	15255398	0.621321
chr02	15271929	15272783	-0.043313
chr02	15408693	15410134	1.61939
chr02	15421466	15421630	0
chr02	15446042	15448352	1.23242
chr02	1050633	1052666	1.18391
chr02	15462471	15464049	1.06528
chr02	15477818	15478341	0
chr02	15502286	15507455	1.06885
chr02	15545481	15548840	-0.336656
chr02	15549588	15557491	0.166897
chr02	15599240	15601614	0.186405
[truncated: 28,702 more rows]

## Sheet: Fig1a.h
Chromosome	Start	End	pneumatophore
chr01	22681	23269	0
chr01	169679	173080	0.0383797
chr01	987612	988541	0.944054
chr01	14545051	14546823	0.354829
chr01	14548159	14548485	-0.0413438
chr01	14551889	14552092	1.53464
chr01	14563016	14564047	1.39654
chr01	14574919	14578365	1.1788
chr01	14581953	14583305	1.14125
chr01	14583934	14584720	0
chr01	14586565	14587619	1.41374
chr01	14594547	14595251	0.903768
chr01	14600086	14600609	0
chr01	995506	996345	0
chr01	14606983	14607579	1.1122
chr01	14608721	14612958	-0.852927
chr01	14613928	14614743	-0.137456
chr01	14616170	14616466	0
chr01	14618579	14619995	1.27122
chr01	14624033	14636566	0.919802
chr01	14640587	14641981	1.75023
chr01	14644682	14646073	2.06715
chr01	14651963	14652418	1.00457
chr01	14660420	14661307	0
chr01	999215	1000645	0
chr01	14664580	14664990	0
chr01	14694271	14696946	1.74772
chr01	14721478	14726037	0
chr01	14728326	14729950	2.35647
chr01	14737206	14740700	1.1044
chr01	14741233	14743195	1.4692
chr01	14744582	14751268	1.16517
chr01	14754946	14755240	1.8262
chr01	14762550	14763236	0
chr01	14771400	14772220	0
chr01	1009054	1009764	1.0527
chr01	14774548	14775282	0
chr01	14782160	14783671	1.69849
chr01	14784409	14785307	1.8549
chr01	14789612	14790514	-0.306393
chr01	14807321	14808622	1.83354
chr01	14817129	14817965	0.754599
chr01	14836586	14837164	0
chr01	14843645	14844115	0
chr01	14853494	14854832	0.761397
chr01	14860301	14862315	1.64242
chr01	1016266	1017150	-0.774769
chr01	14872594	14881414	0.25604
chr01	14902317	14903895	0
chr01	14921760	14923073	-0.16827
chr01	14935262	14938551	0.574056
chr01	14942777	14943425	0
chr01	14962152	14962544	1.15757
chr01	14975360	14980764	1.06055
chr01	14991604	14992426	-0.141166
chr01	15013761	15022270	0.532279
chr01	15036642	15039205	1.57011
chr01	1019154	1021280	2.08295
chr01	15043881	15045732	-0.317316
chr01	15048213	15048527	0
chr01	15062850	15063739	0.368912
chr01	15069238	15070053	0
chr01	15075038	15075825	0.421776
chr01	15079153	15091027	-1.05736
chr01	15096882	15099955	-0.537379
chr01	15106592	15108888	-0.109806
chr01	15129624	15131069	0.158134
chr01	15154401	15156389	2.40972
chr01	1026838	1034453	1.54716
chr01	15171583	15172021	0
chr01	15174470	15179235	1.63891
chr01	15193730	15194631	0
chr01	15205381	15210423	1.52525
chr01	15234953	15247436	0.0758202
chr01	15248057	15249592	0
chr01	15257225	15261413	1.08409
chr01	15265463	15266917	3.49882
chr01	15271276	15272298	-0.138732
chr01	15275867	15276246	1.84281
chr01	1039731	1047089	1.69007
chr01	15289059	15302367	1.05149
chr01	15307687	15312615	1.07711
chr01	15314212	15320730	0.596039
chr01	15348569	15353673	0
chr01	15365736	15367457	-0.109617
chr01	15379689	15381590	0
chr01	15386981	15392763	0.909708
chr01	15404244	15405635	1.5932
chr01	15414485	15415144	0
chr01	15419710	15423397	1.34968
chr01	1050471	1054564	1.56089
chr01	15446059	15450205	1.43753
chr01	15452816	15454987	1.65156
chr01	15457670	15459384	0
chr01	15468482	15470118	0.560185
chr01	15484458	15486926	1.30079
chr01	15493225	15494115	1.92386
chr01	15505036	15505736	0
chr01	15510563	15512757	1.86012
chr01	15520837	15521788	0
chr01	15524473	15524982	0.242755
chr01	1057017	1061636	1.30341
chr01	15529958	15531034	0
chr01	15542687	15545505	0
chr01	15552156	15554292	1.54134
chr01	15558415	15561583	0.557742
chr01	15569198	15569404	-0.143796
chr01	15576461	15578950	1.65335
chr01	15591276	15595336	-0.260368
chr01	15613976	15615355	1.15287
chr01	15617199	15618590	1.93969
chr01	15628040	15628705	0
chr01	193009	193278	2.25668
chr01	1067966	1071535	0.390358
chr01	15630267	15635577	0.371277
chr01	15643271	15644044	0.429561
chr01	15649043	15651222	-0.21204
chr01	15654557	15659808	0
chr01	15664756	15667960	0
chr01	15673306	15674001	1.60141
chr01	15679261	15679746	0.388628
chr01	15691642	15694685	1.07075
chr01	15699660	15712159	0.846116
chr01	15715559	15720327	0.980885
chr01	1080828	1081100	-0.263989
chr01	15725968	15726726	0
chr01	15736403	15737428	1.67157
chr01	15741385	15743004	1.53553
chr01	15749287	15751017	0.689752
chr01	15757865	15760196	0
chr01	15765163	15766832	0.788307
chr01	15768459	15769266	0
chr01	15771957	15780187	-1.04431
chr01	15782764	15783195	1.6439
chr01	15793838	15794074	0
chr01	1081466	1083988	0.288771
chr01	15804575	15804802	0
chr01	15808476	15809708	0
chr01	15815586	15815813	0.115269
chr01	15826985	15827212	0
chr01	15831984	15836253	0
chr01	15839261	15840475	-0.00931231
chr01	15848377	15852566	1.20892
chr01	15857545	15858411	0.595883
chr01	15861593	15864125	0.516727
chr01	15873213	15873746	0
chr01	1088083	1088874	-0.726551
chr01	15878971	15884518	0.746101
chr01	15894222	15897169	0.763344
chr01	15901411	15902574	1.4828
chr01	15907432	15908019	0.305887
chr01	15912393	15918403	1.06992
chr01	15923298	15926217	0.807162
chr01	15929996	15935813	0
chr01	15938229	15941763	1.77699
chr01	15947408	15948914	0.573844
chr01	15952889	15954057	0
chr01	1099392	1102759	2.07082
chr01	15964251	15973297	1.40488
chr01	15975401	15978582	1.9791
chr01	15994754	15998499	-0.322213
chr01	16007789	16008559	1.55229
chr01	16012013	16012687	0
chr01	16034163	16034768	1.5911
chr01	16040624	16043381	1.07202
chr01	16050211	16056896	-1.65299
chr01	16058002	16060345	-0.197784
chr01	16064968	16066187	1.37807
chr01	1104159	1108428	1.25017
chr01	16079191	16088279	1.53068
chr01	16089617	16093884	1.57174
chr01	16097131	16105424	0.493959
chr01	16111105	16111797	0.109592
chr01	16119123	16119779	0.354609
chr01	16130952	16137759	0
chr01	16146824	16147348	-0.547985
chr01	16151434	16153218	1.70941
chr01	16154511	16166731	0.794337
chr01	16169081	16179439	0.466486
chr01	1109756	1111026	1.54515
chr01	16196777	16197487	0
chr01	16213667	16228604	1.43181
chr01	16239705	16240311	-0.611015
chr01	16242861	16244874	0
chr01	16253311	16255169	1.36976
chr01	16256866	16259931	-0.615428
chr01	16261599	16263012	-0.0751854
chr01	16275357	16276157	2.31737
chr01	16286449	16287585	1.1376
chr01	16297704	16301849	1.0556
chr01	1112823	1122443	0.871099
chr01	16310776	16311305	0
chr01	16315108	16316272	0.568246
chr01	16326879	16329190	1.073
chr01	16331546	16331900	0
chr01	16346723	16347949	0
chr01	16367419	16373339	-0.454093
chr01	16376713	16377903	1.93887
chr01	16393986	16394549	1.32398
chr01	16396299	16399612	-0.50308
chr01	16406988	16410341	0.555096
chr01	1123840	1125182	1.7781
chr01	16419277	16421918	1.43509
chr01	16429512	16430818	0
chr01	16431424	16431819	0
chr01	16441007	16444040	0.3714
chr01	16464087	16466163	0
chr01	16469054	16470128	0.708967
chr01	16474397	16476711	1.03551
chr01	16489924	16494873	1.4621
chr01	16496773	16497783	0.313551
chr01	16510136	16511021	0
chr01	1134326	1136399	1.31776
chr01	16540598	16550861	-0.248078
chr01	16552059	16553185	0
chr01	16560939	16567930	-1.19531
chr01	16571590	16580556	1.22342
chr01	16586988	16589921	1.28221
chr01	16597435	16598743	0.969048
chr01	16603381	16603739	-0.0818905
chr01	16604992	16607166	1.84966
chr01	16613706	16616635	0.892827
chr01	16627199	16627790	1.14804
chr01	195954	197041	-0.864455
chr01	1137530	1138071	0
chr01	16632342	16640913	0.670456
chr01	16642492	16645095	1.399
chr01	16655670	16659142	0.175537
chr01	16668937	16669854	1.15872
chr01	16680992	16685514	0.960792
chr01	16706711	16708433	1.06622
chr01	16710812	16712763	1.26009
chr01	16718955	16719839	1.39255
chr01	16728606	16728755	0
chr01	16731806	16735608	1.28136
chr01	1138316	1139102	-0.723801
chr01	16764295	16769836	1.52576
chr01	16776873	16783406	0.905998
chr01	16786088	16786348	1.83471
chr01	16789165	16789497	1.51896
chr01	16790948	16793284	0.416299
chr01	16825677	16827838	-0.162682
chr01	16834676	16839096	0.725311
chr01	16841398	16843911	0
chr01	16848312	16851073	0
chr01	16853377	16855891	-0.751243
chr01	1145595	1146092	-0.224025
chr01	16864139	16864735	0
chr01	16872562	16882958	0.749658
chr01	16892842	16896801	2.25653
chr01	16914003	16918675	-1.19639
chr01	16934670	16935946	-0.0309269
chr01	16942035	16942694	1.49564
chr01	16945627	16948974	1.08987
chr01	16956750	16957083	1.44082
chr01	16957587	16958743	1.24556
chr01	16960372	16960932	1.68328
chr01	1151292	1153707	0.50508
chr01	16963007	16968940	0
chr01	16990149	16994691	0.870857
chr01	17014340	17019466	0.705349
chr01	17025300	17026311	0.723296
chr01	17031122	17039986	0.859979
chr01	17044026	17046743	1.25644
chr01	17049470	17050718	2.41247
chr01	17068487	17069116	1.23616
chr01	17075475	17079343	-0.136671
chr01	17082579	17087461	2.02731
chr01	1159301	1162526	1.31382
chr01	17108926	17110950	2.57349
chr01	17125652	17126008	0.096627
chr01	17132397	17133476	1.6439
chr01	17134850	17144743	1.0964
chr01	17158939	17161758	0.822295
chr01	17169150	17193928	0.268049
chr01	17195770	17196627	0.51744
chr01	17217845	17219953	-0.850873
chr01	17262721	17269702	1.41668
chr01	17273295	17275751	-0.0421399
chr01	1163645	1165925	-1.18595
chr01	17280174	17280626	0.118136
chr01	17285501	17290246	0.964194
chr01	17298660	17299561	2.30226
chr01	17300193	17308274	1.87028
chr01	17310634	17312229	-0.729829
chr01	17325788	17332390	0.542764
chr01	17334026	17337005	0
chr01	17338778	17342451	1.55691
chr01	17347375	17347809	0
chr01	17350369	17351034	0.892768
chr01	1167276	1169506	1.55122
chr01	17361347	17361691	0
chr01	17368440	17378696	0
chr01	17382708	17383924	0
chr01	17388872	17389576	-0.374985
chr01	17394656	17396427	0
chr01	17398166	17401567	0
chr01	17408321	17411682	0.830268
chr01	17414615	17415005	0.579997
chr01	17416321	17417964	1.53491
chr01	17418923	17424135	1.44587
chr01	1173696	1174204	0.164426
chr01	17425113	17426857	0
chr01	17428101	17431314	0.183642
chr01	17432350	17439513	0
chr01	17449366	17450041	0
chr01	17452861	17454462	0.875996
chr01	17456735	17458695	1.2653
chr01	17483143	17484095	1.52552
chr01	17486794	17497389	1.24981
chr01	17501180	17513721	0.204141
chr01	17514740	17515333	0
chr01	1176099	1180431	1.45915
chr01	17517839	17520204	0.377943
chr01	17524350	17531967	1.70397
chr01	17536732	17541670	1.09658
chr01	17543132	17543878	2.02477
chr01	17550897	17551797	0.907645
chr01	17553958	17560316	0.626464
chr01	17571685	17576804	1.14775
chr01	17579005	17579565	1.6354
chr01	17588309	17589076	2.44154
chr01	17593972	17596318	1.81408
chr01	1182256	1188840	0.398941
chr01	17599666	17626418	-1.4101
chr01	17638008	17642084	0.914016
chr01	17646446	17648370	1.29258
chr01	17650507	17654314	0.778998
chr01	17655893	17657614	-0.762829
chr01	17662683	17664590	-0.108404
chr01	17671423	17684673	1.40326
chr01	17685309	17694085	1.11192
chr01	17701120	17706369	-0.186257
chr01	17713166	17714711	1.62444
chr01	199421	214893	0.444997
chr01	1191781	1194408	2.03426
chr01	17717488	17718714	0
chr01	17720565	17722458	-0.150963
chr01	17726106	17727041	0.97175
chr01	17733495	17740341	1.3697
chr01	17743818	17752520	0.741708
chr01	17755481	17758195	1.3533
chr01	17764463	17768144	1.64431
chr01	17769023	17772591	-0.681403
chr01	17775193	17776852	0.77161
chr01	17779205	17779456	1.00122
chr01	1205399	1206649	2.45549
chr01	17796770	17797957	1.97415
chr01	17800061	17805072	0.86486
chr01	17809366	17814412	0
chr01	17820394	17821635	0.475992
chr01	17825367	17827687	0.128718
chr01	17838321	17839034	2.01396
chr01	17840760	17841545	2.58081
chr01	17848031	17849183	0
chr01	17864319	17865188	0
chr01	17874386	17874559	1.82372
chr01	1211511	1211774	0
chr01	17876209	17878467	0.566446
chr01	17887423	17890146	1.3258
chr01	17892053	17894154	1.32521
chr01	17895090	17896066	1.83064
chr01	17911125	17911469	0
chr01	17917007	17917414	2.69441
chr01	17928453	17928857	2.94184
chr01	17930949	17932683	0
chr01	17935999	17938760	-0.66699
chr01	17941874	17942248	3.07671
chr01	1213417	1214151	2.23785
chr01	17957637	17961616	1.05086
chr01	17967556	17967861	0
chr01	17981263	17985558	-1.46089
chr01	17999729	18001057	1.86819
chr01	18020404	18022637	0.0783633
chr01	18024548	18029868	-1.0767
chr01	18034090	18038195	1.4367
chr01	18051639	18052118	-0.208037
chr01	18060682	18064061	2.2924
chr01	18066055	18069635	1.13931
chr01	1231991	1233765	1.37322
chr01	18072220	18072843	0
chr01	18075590	18078710	1.22688
chr01	18078792	18078943	0.467452
chr01	18103660	18104199	1.97886
chr01	18106128	18108740	0
chr01	18118794	18121285	1.19887
chr01	18125221	18127616	0
chr01	18131679	18135461	1.37321
chr01	18144258	18147588	2.79968
chr01	18170891	18172210	2.03523
chr01	1243032	1245993	1.19055
chr01	18178984	18182090	1.19703
chr01	18190422	18194041	1.57011
chr01	18194831	18198732	1.51639
chr01	18204702	18205238	1.20563
chr01	18205463	18209914	1.42453
chr01	18211633	18213538	2.39516
chr01	18217179	18224047	0.425186
chr01	18225945	18227225	0.426353
chr01	18236987	18239398	1.71922
chr01	18246684	18247295	1.41885
chr01	1258933	1261740	0.648056
chr01	18248439	18250850	1.44685
chr01	18265661	18266225	1.49931
chr01	18274805	18276415	1.81878
chr01	18281212	18282881	0.250488
chr01	18302772	18304641	0.431811
chr01	18316667	18318216	-0.240006
chr01	18318995	18320733	-0.591004
chr01	18330014	18331502	0
chr01	18335782	18337336	0.603693
chr01	18339071	18339229	0.447898
chr01	1285663	1286232	0.79651
chr01	18341134	18342845	1.6181
chr01	18348182	18350103	0
chr01	18364251	18365320	-0.55618
chr01	18374444	18381620	1.3444
chr01	18382582	18386013	1.00769
chr01	18394844	18400117	0.81925
chr01	18407200	18414649	-1.00101
chr01	18424684	18427273	1.66521
chr01	18481070	18481778	0
chr01	18510873	18513621	0.602231
chr01	1288205	1289867	-1.04872
chr01	18520879	18521264	0
chr01	18524233	18525338	0
chr01	18526121	18529704	0.289904
chr01	18533225	18534163	-0.32337
chr01	18534565	18535707	0
chr01	18540124	18541509	0
chr01	18569112	18569659	2.0628
chr01	18573764	18576868	-1.31989
chr01	18578599	18582723	2.33951
chr01	18595296	18597134	0.111712
chr01	1296908	1298089	2.22144
chr01	18603065	18605524	-1.21876
chr01	18608227	18610084	0
chr01	18612732	18613615	0
chr01	18616344	18619045	1.24564
chr01	18619942	18625528	1.07042
chr01	18626577	18628168	0.447352
chr01	18633136	18633798	-0.64934
chr01	18646789	18647571	0
chr01	18654167	18656080	0
chr01	18663561	18665078	0.0700835
chr01	219087	219530	0.638734
chr01	1299507	1300667	1.57569
chr01	18668679	18685493	1.19494
chr01	18688904	18689257	0
chr01	18692580	18693858	0
chr01	18697298	18698427	0.843371
chr01	18706304	18706959	0.469213
chr01	18707305	18709138	1.27613
chr01	18718046	18719816	1.81438
chr01	18720895	18727860	1.762
chr01	18736204	18738496	0
chr01	18740535	18746766	0.874476
chr01	1313140	1315319	-0.865253
chr01	18753944	18760093	0.469659
chr01	18765764	18770564	-0.186938
chr01	18774457	18774777	2.39887
chr01	18776945	18781883	0
chr01	18783563	18784901	0.159337
chr01	18787967	18789023	0.92625
chr01	18795216	18798108	1.50111
chr01	18799350	18801497	1.58365
chr01	18805842	18806510	3.46209
chr01	18811112	18811432	-0.0333011
chr01	1320924	1323079	-0.258385
chr01	18821177	18823846	1.16562
chr01	18825509	18828807	-0.391966
chr01	18830143	18830415	1.13395
chr01	18833948	18838963	0.920523
chr01	18841093	18841993	-0.481521
chr01	18843340	18843870	1.36616
chr01	18846524	18854028	0.997527
chr01	18857226	18858510	0.0632709
chr01	18861545	18864884	-1.35157
chr01	18876458	18881089	-0.151172
chr01	1324596	1329958	1.17757
chr01	18886746	18887531	0.975721
chr01	18891646	18892544	0
chr01	18905546	18905728	0.210753
chr01	18911771	18915718	1.36326
chr01	18927815	18932696	0.566362
chr01	18939686	18942733	2.23581
chr01	18943957	18949976	1.63437
chr01	18951089	18952274	0
chr01	18958342	18959365	1.10636
chr01	18974815	18976585	0
chr01	1343315	1344073	-0.708068
chr01	18983097	18984245	2.40852
chr01	18989504	18997326	1.62515
chr01	18999447	19005147	0.744603
chr01	19008116	19011826	0.477744
chr01	19014903	19017310	0.827944
chr01	19019546	19025993	0.834041
chr01	19039805	19043263	1.2874
chr01	19045259	19048505	1.66458
chr01	19049467	19053078	0.0915475
chr01	19062145	19064353	0.20819
chr01	1345981	1347390	1.71492
chr01	19064980	19066472	0.610898
chr01	19075566	19077287	1.94602
chr01	19078147	19083141	1.32551
chr01	19089975	19090296	0
chr01	19104281	19113414	1.94238
chr01	19117217	19118995	0
chr01	19149083	19149370	0
chr01	19155548	19157127	0.882002
chr01	19160679	19163918	1.74009
chr01	19168867	19169376	1.56497
chr01	1353985	1355127	2.03529
chr01	19179735	19183351	0.798517
chr01	19196087	19199110	0.0138115
chr01	19203669	19212392	0.669209
chr01	19214742	19217505	1.26084
chr01	19227413	19229305	0.948102
chr01	19229872	19232145	1.49116
chr01	19233678	19236476	-0.672769
chr01	19240810	19242318	0
chr01	19254309	19256827	0
chr01	19268345	19269622	0.497007
chr01	1356155	1356325	0
chr01	19271954	19273020	0.44504
chr01	19281365	19283364	0.570114
chr01	19288665	19290867	1.20391
chr01	19302503	19302946	0
chr01	19308856	19310097	0.400272
chr01	19317365	19321215	0.495085
chr01	19328259	19330768	-0.0514085
chr01	19331971	19332746	0.236555
chr01	19344668	19352464	1.00779
chr01	19358992	19360477	1.13688
chr01	1359194	1359616	0
chr01	19362668	19366077	1.16962
chr01	19369384	19371091	0
chr01	19381899	19384005	0
chr01	19386692	19389275	2.13919
chr01	19390323	19397146	-0.620472
chr01	19398869	19402014	1.1323
chr01	19406903	19409857	-1.29838
chr01	19411480	19413474	2.26668
chr01	19430004	19431915	0
chr01	19437047	19442609	0.874023
chr01	1366991	1367465	-0.50452
chr01	19446455	19446649	0
chr01	19458625	19459593	-0.51312
chr01	19460130	19471605	0.807865
chr01	19477638	19480106	-0.220347
chr01	19494652	19495665	-0.833864
chr01	19510445	19517861	-1.22093
chr01	19519799	19520104	0
chr01	19530008	19533154	-1.02469
chr01	19535727	19537761	0
chr01	19538706	19543306	1.49565
chr01	221341	223244	2.34245
chr01	1373752	1374873	0.838184
chr01	19544399	19546561	1.08016
chr01	19550063	19550701	2.80284
chr01	19558606	19559842	2.11563
chr01	19572602	19573534	0.720806
chr01	19598059	19603334	1.39039
chr01	19604522	19607297	0.0297845
chr01	19611662	19620716	0.268364
chr01	19625580	19630073	1.28372
chr01	19637186	19637491	1.29924
chr01	19638336	19638659	-0.338371
chr01	1382660	1385776	0
chr01	19642067	19644277	-0.473445
chr01	19648873	19658977	0.965597
chr01	19665592	19668379	-0.574149
chr01	19672443	19675221	1.21259
chr01	19677415	19677684	1.10254
chr01	19680293	19684704	1.36069
chr01	19686400	19688249	1.62516
chr01	19690074	19692085	0.540644
chr01	19694458	19695222	0
chr01	19698331	19699134	0
chr01	1396926	1397555	2.12488
chr01	19706747	19709766	1.22492
chr01	19712105	19715008	0.905077
chr01	19718164	19720721	0.355338
chr01	19753538	19756270	0
chr01	19760894	19763011	1.95885
chr01	19766086	19768796	0.678564
chr01	19776624	19780352	-0.922297
chr01	19785210	19789466	-1.45693
chr01	19791268	19797210	1.09452
chr01	19802261	19809033	1.15896
chr01	1399846	1405503	0.604202
chr01	19816387	19825624	0.919246
chr01	19826955	19828313	2.05095
chr01	19832740	19836123	-0.658286
chr01	19867213	19871992	0.919257
chr01	19874294	19876649	0.00411868
chr01	19877459	19880087	0.296451
chr01	19883006	19888845	1.25824
chr01	19896424	19898471	-1.13916
chr01	19901476	19918058	1.32191
chr01	19919719	19929782	0.631801
chr01	1410733	1412417	0
chr01	19934880	19935700	-0.742169
chr01	19937645	19939546	1.83298
chr01	19947554	19948643	0.134747
chr01	19951129	19953568	-1.21522
chr01	19955880	19956547	1.54879
chr01	19965098	19969556	-0.477063
chr01	19970792	19972203	1.61563
chr01	19976540	19978151	0.483323
chr01	19982688	19983869	0.98037
chr01	19985663	19990574	-1.51908
chr01	1416670	1424846	0
chr01	19992474	19995655	1.50769
chr01	20005053	20007040	0.392272
chr01	20008735	20011645	-0.115777
chr01	20015861	20017650	-0.478619
chr01	20019634	20021870	0
chr01	20025689	20026132	0
chr01	20029878	20030766	1.4164
chr01	20031731	20034539	-0.0722578
chr01	20039584	20042327	0.909881
chr01	20048126	20048791	1.90137
chr01	1432366	1434120	0
chr01	20051756	20052247	0
chr01	20054864	20061003	0.967204
chr01	20066802	20067014	1.56807
chr01	20071635	20073891	0.988904
chr01	20082040	20084122	-0.544455
chr01	20089542	20091537	1.25041
chr01	20107786	20108676	-0.777704
chr01	20121908	20122117	0
chr01	20132282	20132641	0.217931
chr01	20133719	20138105	-0.566904
chr01	1436910	1437065	2.33316
chr01	20155243	20157808	1.00596
chr01	20161643	20165278	1.76353
chr01	20166983	20170876	0.426876
chr01	20172415	20175396	0.853002
chr01	20176472	20182935	-0.793229
chr01	20207763	20209765	1.8055
chr01	20216410	20226382	0.0246065
chr01	20229648	20233426	0
chr01	20235964	20241156	-0.429301
chr01	20245245	20248729	0.48123
chr01	1446889	1447206	0
chr01	20249617	20251154	0.447616
chr01	20251991	20254248	-0.704429
chr01	20271873	20273919	0.824844
chr01	20275442	20276915	0
chr01	20279724	20282815	0.815473
chr01	20285490	20288816	1.22531
chr01	20289598	20293951	0.869745
chr01	20297141	20300929	1.09608
chr01	20305148	20309376	-0.755094
chr01	20312625	20317274	0.495947
chr01	1451186	1451821	1.32296
chr01	20322201	20323664	2.47246
chr01	20330749	20339361	1.17202
chr01	20343066	20344260	0.586168
chr01	20354780	20356362	1.78761
chr01	20360070	20360918	-0.455704
chr01	20366415	20376361	0.271392
chr01	20377302	20381797	2.26932
chr01	20384267	20385646	1.76388
chr01	20387280	20391714	1.41682
chr01	20403578	20404935	-0.261756
chr01	223865	224110	2.39402
chr01	1467713	1471477	1.70396
chr01	20426774	20430835	-0.395173
chr01	20433990	20451398	0.6662
chr01	20453501	20456619	0.68248
chr01	20460169	20460666	-0.224025
chr01	20463721	20466941	1.5024
chr01	20468461	20469530	1.29201
chr01	20470168	20470413	1.60078
chr01	20478138	20479659	1.85427
chr01	20482467	20484364	1.00447
chr01	20484992	20487738	0.0555346
chr01	1473860	1475171	0
chr01	20490951	20500043	-1.4855
chr01	20509562	20510038	1.93926
chr01	20511049	20518018	1.82629
chr01	20526400	20537600	0.895239
chr01	20540920	20542083	-0.115628
chr01	20548836	20553163	0.25189
chr01	20556399	20559333	0
chr01	20569193	20570585	0
chr01	20599712	20600890	-0.89934
chr01	20652493	20653662	0
chr01	1479691	1480818	-0.880135
chr01	20654883	20655375	0
chr01	20656258	20666444	0.756304
chr01	20678002	20678496	0.55675
chr01	20687293	20692180	0
chr01	20696003	20697753	0.00806908
chr01	20698569	20699984	0.654579
chr01	20701065	20706490	1.27968
chr01	20707659	20708105	1.38519
chr01	20719457	20722693	0.109189
chr01	20728918	20730286	1.83717
chr01	1482762	1483064	0
chr01	20731223	20733281	1.19498
chr01	20739319	20740785	-0.295286
chr01	20751366	20752169	-0.733082
chr01	20753080	20757237	0.998894
chr01	20759042	20761320	1.37073
chr01	20766866	20768100	1.91683
chr01	20774768	20775508	0
chr01	20776797	20777597	0
chr01	20780087	20780791	0
chr01	20782907	20783632	0
chr01	1489056	1489649	0
chr01	20789455	20793297	1.34414
chr01	20797925	20804242	0.890108
chr01	20806948	20818809	0
chr01	20828491	20832939	0
chr01	20839316	20840512	0
chr01	20841668	20846604	0
chr01	20856209	20856730	0.733257
chr01	20859566	20860429	0.597388
chr01	20864817	20865146	0.884109
chr01	20868596	20879012	1.41283
chr01	1498826	1500943	0.226459
chr01	20879446	20881354	0.213587
chr01	20885526	20886521	1.6393
chr01	20890877	20892238	1.7361
chr01	20897337	20906822	0.302301
chr01	20911674	20914738	0.253945
chr01	20915472	20917397	0.891839
chr01	20920414	20920737	1.57544
chr01	20921569	20923413	2.27223
chr01	20927113	20933712	1.48361
chr01	20947336	20953114	0.762504
chr01	1505439	1505681	-0.213432
chr01	20953774	20961682	0.464384
chr01	21006984	21007625	1.90995
chr01	21010121	21014037	-0.11975
chr01	21015818	21016018	0
chr01	21035091	21035650	0
chr01	21070629	21070999	0
chr01	21134457	21135489	0
chr01	21148391	21148565	0
chr01	21166140	21166616	-0.205314
chr01	21183316	21185877	0.703114
chr01	1515007	1517619	1.76406
chr01	21191585	21194681	-0.204824
chr01	21196470	21199080	0
chr01	21204179	21205153	1.24007
chr01	21211126	21216094	0.606239
chr01	21227218	21227850	0
chr01	21232533	21237471	1.26029
chr01	21238893	21240077	-0.299484
chr01	21252746	21254104	-0.262075
chr01	21254695	21263251	-0.646204
chr01	21268401	21270691	0
chr01	1518808	1521123	-0.347467
chr01	21285695	21287985	0
chr01	21306645	21308935	0
chr01	21318968	21319522	0
chr01	21319901	21320543	0
chr01	21323736	21325972	0
chr01	21334802	21335867	0
chr01	21337276	21339565	0
chr01	21356144	21359806	0.77269
chr01	21361525	21363473	2.07521
chr01	21365148	21366972	2.21734
chr01	1526362	1527618	-0.45004
chr01	21367514	21371431	0
chr01	21372458	21377131	0.511085
chr01	21383269	21389565	1.11733
chr01	21398162	21399959	2.07545
chr01	21401060	21402595	1.51083
chr01	21417163	21418805	0.952172
chr01	21420383	21426453	0.84528
chr01	21428252	21428709	0
chr01	21429650	21431137	-1.00043
chr01	21435892	21440367	1.09416
chr01	231729	237364	0.43404
chr01	1527911	1530884	-1.00014
chr01	21449899	21450453	0.126851
chr01	21455324	21463492	1.2499
chr01	21466423	21471492	2.21574
chr01	21477513	21479733	1.77648
chr01	21483406	21490228	1.17262
chr01	21490743	21492884	1.04001
chr01	21494638	21499603	0.783663
chr01	21502000	21504820	1.80023
chr01	21507008	21509645	1.30599
chr01	21511365	21514841	1.58762
chr01	1536241	1538454	0.55939
chr01	21515386	21516941	0
chr01	21533023	21533467	0
chr01	21575133	21575431	0
chr01	21582570	21590024	0.21354
chr01	21596788	21598940	0
chr01	21605602	21606515	0
chr01	21610401	21610990	-0.297648
chr01	21616022	21619669	0
chr01	21621167	21622067	-0.0835808
chr01	21627175	21628805	0.35766
chr01	1566876	1567355	0.637061
chr01	21630056	21635248	-0.163033
chr01	21640139	21641608	0.753045
chr01	21641799	21644350	0.521168
chr01	21644709	21646507	2.14708
chr01	21647715	21651390	0.640222
chr01	21655861	21659340	2.18762
chr01	21669099	21669368	1.06303
chr01	21670870	21671070	1.09943
chr01	21679988	21680995	0
chr01	21711048	21713636	2.70799
chr01	1569120	1569699	0
chr01	21718023	21724531	0.0399009
chr01	21727734	21731846	-0.400592
chr01	21733763	21737433	-1.39261
chr01	21739994	21741629	1.68756
chr01	21742261	21745391	1.05851
chr01	21747117	21751174	0.444676
chr01	21755383	21757767	0.675499
chr01	21758929	21764099	0.748634
chr01	21765080	21767118	0
chr01	21773486	21774501	1.47491
chr01	1572989	1575265	0.852237
chr01	21779831	21782565	-0.565813
chr01	21782777	21785074	-0.147783
chr01	21789282	21791955	-0.141044
chr01	21792167	21793346	-0.899708
chr01	21794063	21797023	0
chr01	21799718	21806672	0.787759
chr01	21814253	21814561	2.55145
chr01	21833494	21836070	0.0832789
chr01	21836753	21839026	1.22532
chr01	21849133	21854158	1.61271
chr01	1575816	1580335	-0.160745
chr01	21856176	21856889	0.886677
chr01	21862518	21863945	1.07435
chr01	21876256	21879501	1.67451
chr01	21887631	21889181	0
chr01	21896904	21897359	-0.486791
chr01	21897852	21904042	1.54743
chr01	21905342	21910470	1.11148
chr01	21911320	21911796	1.65502
chr01	21917780	21918207	0
chr01	21922449	21925124	1.01186
chr01	1593030	1598081	0
chr01	21929061	21934003	1.11667
chr01	21952108	21952832	0
chr01	21992525	21995193	0
chr01	22003721	22009279	0
chr01	22014065	22016607	0.725869
chr01	22023515	22028500	-1.52558
chr01	22034694	22037388	0.999294
chr01	22040790	22041485	1.26406
chr01	22043388	22045396	0.837677
chr01	22046777	22048137	1.36054
chr01	1607689	1609318	0.603439
chr01	22050212	22057912	1.26014
chr01	22058241	22060625	0.763169
chr01	22062066	22062905	1.02605
chr01	22112406	22113416	1.88758
chr01	22122884	22125685	0.563555
chr01	22132185	22134405	1.27278
chr01	22136518	22136715	2.77642
chr01	22140816	22143114	0.827668
chr01	22147976	22150821	1.00574
chr01	22151524	22152913	-0.970841
chr01	1625461	1626498	0.0590666
chr01	22155247	22158575	1.34094
chr01	22160857	22163847	1.71755
chr01	22164938	22167918	0.277596
chr01	22169041	22171127	1.98555
chr01	22172487	22177397	0.104253
chr01	22181604	22184649	1.44962
chr01	22185308	22187517	-0.394067
chr01	22200907	22201470	0.0229549
chr01	22205000	22213160	0.713749
chr01	22214378	22221224	0.608515
chr01	1632197	1638971	-0.403463
chr01	22225786	22231571	1.03304
chr01	22233992	22234708	1.29438
chr01	22242104	22242934	0.992936
chr01	22244817	22245431	0
chr01	22246566	22246862	0
chr01	22247671	22248542	0
chr01	22255608	22256497	0
chr01	22260166	22263989	1.18954
chr01	22267403	22269471	1.66933
chr01	22275643	22275909	0
chr01	239522	242164	1.512
chr01	1641672	1642121	0
chr01	22277601	22278623	0
chr01	22281844	22282335	0.55939
chr01	22299284	22300005	-0.0843032
chr01	22301378	22301829	0
chr01	22303451	22303816	1.76098
chr01	22305553	22308495	1.80685
chr01	22330218	22333925	1.26768
chr01	22335679	22339350	0
chr01	22346681	22364233	1.07488
chr01	22368694	22369372	-0.182575
chr01	1642846	1644663	1.58744
chr01	22377196	22377666	0
chr01	22383106	22384164	0.703581
chr01	22397549	22398814	0
chr01	22401977	22402955	0
chr01	22404789	22406386	0
chr01	22410922	22414916	1.6932
chr01	22420093	22422392	-1.18955
chr01	22425807	22427821	0
chr01	22432313	22435553	0
chr01	22441735	22443238	-0.00507386
chr01	1648878	1651193	1.9676
chr01	22452193	22455052	0.665198
chr01	22472230	22473714	0
chr01	22478218	22481191	-0.602197
chr01	22484763	22487035	-0.485455
chr01	22494215	22509558	0.0968251
chr01	22515826	22517164	1.54918
chr01	22519883	22522260	0.273083
chr01	22524064	22528087	0.631974
chr01	22530508	22534959	-0.3972
chr01	22538175	22539668	-1.00218
chr01	1653380	1659244	0.497328
chr01	22552305	22553075	2.97496
chr01	22561424	22563863	0.871144
chr01	22564698	22567807	0.855505
chr01	22569197	22571123	1.55381
chr01	22577351	22577983	0
chr01	22581813	22582868	2.06126
chr01	22584778	22592811	1.63217
chr01	22599661	22600257	-0.6038
chr01	22607879	22611784	1.19004
chr01	22612923	22614119	-0.127769
chr01	1661554	1662060	0
chr01	22618067	22618273	0.701302
chr01	22619660	22621422	0.696774
chr01	22625099	22627845	2.73075
chr01	22629207	22638685	0.904681
chr01	22640213	22641238	0.483246
chr01	22646443	22650225	-0.175213
chr01	22650961	22653993	-0.309698
chr01	22664928	22666727	0
chr01	22671677	22672742	-0.855583
chr01	22673648	22673977	0
chr01	1663210	1666043	1.3992
chr01	22678857	22683667	-0.811091
chr01	22689885	22696526	1.4323
chr01	22702603	22702989	0.429561
chr01	22719369	22722883	-1.07272
chr01	22726138	22727154	0
chr01	22732112	22737322	0.0680368
chr01	22749403	22750731	1.74061
chr01	22752330	22755455	1.56816
chr01	22759933	22761331	2.43102
chr01	22763932	22765647	0
chr01	1669481	1670972	-0.700565
chr01	22775017	22780674	1.60078
chr01	22781813	22791233	0.509831
chr01	22796324	22804080	1.20313
chr01	22811180	22812135	1.1362
chr01	22819729	22822647	1.08169
chr01	22826057	22853360	1.22829
chr01	22859913	22861882	1.63129
chr01	22865756	22877841	0.535496
chr01	22893317	22894074	0
chr01	1675821	1677604	1.09976
chr01	1678652	1680294	1.50184
chr01	1680660	1681606	-0.503146
chr01	254010	264605	1.05766
chr01	1685767	1686569	1.29684
chr01	1688721	1692333	-0.482604
chr01	1694313	1694765	0
chr01	1696573	1696914	0
chr01	1699127	1701038	0.562784
chr01	1703429	1703730	0
chr01	1712439	1713423	2.52995
chr01	1715130	1715721	1.78187
chr01	1717751	1718875	1.75951
chr01	1721591	1722687	-0.169063
chr01	44179	45959	-1.07849
chr01	266634	276945	1.43483
chr01	1725352	1731795	0.83869
chr01	1736631	1738849	1.66297
chr01	1740471	1742652	-1.16668
chr01	1747491	1749813	0
chr01	1756375	1758964	1.43921
chr01	1763610	1765265	1.36641
chr01	1780286	1784614	1.92601
chr01	1802939	1803580	0
chr01	1809546	1812470	0.788833
chr01	1815234	1816535	1.2129
chr01	310976	311489	0
chr01	1819314	1820476	2.2927
chr01	1821761	1824282	1.21759
chr01	1834308	1843225	0.722966
chr01	1846287	1851413	1.46361
chr01	1854827	1856607	1.16206
chr01	1861028	1863359	1.57677
chr01	1864572	1864733	0
chr01	1867294	1871137	-1.41261
chr01	1874623	1874938	-0.0264831
chr01	1880462	1886852	0
chr01	321409	322286	0
chr01	1894216	1897294	0.146162
chr01	1902729	1903262	0
chr01	1909352	1909882	0
chr01	1916631	1926598	0.557381
chr01	1938900	1941249	1.30626
chr01	1942896	1946247	0.04481
chr01	1968253	1971192	-0.694113
chr01	1974528	1978451	1.10219
chr01	1985245	1988090	1.63858
chr01	1989687	1991512	0
chr01	329487	329890	-0.434207
chr01	2003898	2005715	0.866823
chr01	2013553	2014476	0
chr01	2019312	2023508	1.29274
chr01	2027451	2030688	0.274681
chr01	2035584	2038755	1.11489
chr01	2040082	2040474	0
chr01	2045440	2049087	-0.787821
chr01	2060282	2066282	1.5444
chr01	2071298	2073845	1.76684
chr01	2076316	2079062	1.77786
chr01	356223	357833	0
chr01	2087131	2089083	0
chr01	2098092	2099131	0
chr01	2101679	2106316	1.02829
chr01	2108113	2120847	0.769606
chr01	2130579	2131969	1.02448
chr01	2140688	2141068	1.38364
chr01	2160158	2160787	0.819991
chr01	2177183	2180494	-0.268735
chr01	2185709	2186920	0
chr01	2201176	2204279	0.0952256
chr01	371455	372771	-0.947412
chr01	2206297	2206704	0
chr01	2215494	2218326	2.01196
chr01	2222840	2225194	0.879364
chr01	2227225	2228504	1.20798
chr01	2229065	2232680	1.32491
chr01	2243142	2244399	1.53038
chr01	2253661	2254866	0.861679
chr01	2255735	2256073	0.420126
chr01	2260021	2260428	3.20239
chr01	2262128	2267383	0.630496
chr01	375867	376435	1.33088
chr01	2275128	2277561	0.8614
chr01	2283520	2285658	1.52949
chr01	2291733	2293019	-0.0923065
chr01	2305580	2306128	-0.567398
chr01	2310163	2314502	1.18693
chr01	2321343	2322177	0
chr01	2324173	2324460	0
chr01	2329301	2333164	0.593737
chr01	2349219	2350991	1.29821
chr01	2351278	2352625	1.09556
chr01	376436	378854	0.332606
chr01	2358850	2359146	0
chr01	2363703	2364981	0
chr01	2372177	2372359	0
chr01	2373112	2373429	0
chr01	2377936	2378597	0
chr01	2389004	2394174	1.18041
chr01	2399196	2399615	0
chr01	2400191	2403205	-1.00608
chr01	2415620	2416156	0
chr01	2425083	2427721	1.94219
chr01	383307	384357	1.17176
chr01	2428830	2429150	0
chr01	2430524	2433596	0.985641
chr01	2441084	2448109	0.964952
chr01	2468208	2469748	-1.01563
chr01	2477457	2479397	1.87271
chr01	2487187	2489156	1.40405
chr01	2508862	2509206	0
chr01	2513196	2514781	0.81072
chr01	2524927	2533679	0.84911
chr01	2537105	2537943	-0.751588
chr01	385330	387247	1.27849
chr01	2539301	2540194	0
chr01	2540791	2542620	1.35997
chr01	2546029	2549104	2.92346
chr01	2559119	2560869	1.7504
chr01	2562816	2564480	0.181209
chr01	2570045	2570395	0.96929
chr01	2574176	2577043	-0.683345
chr01	2586189	2589089	1.49779
chr01	2616925	2620524	0.422051
chr01	2621274	2623857	1.91794
chr01	48227	53094	0.765857
chr01	395888	396744	0.0173444
chr01	2633313	2633561	1.64521
chr01	2635187	2635558	0
chr01	2639390	2644290	0.992434
chr01	2646622	2648652	0.369614
chr01	2656858	2658102	0
chr01	2675923	2677017	0
chr01	2679641	2680760	0
chr01	2691492	2695706	1.31155
chr01	2697168	2698784	1.96993
chr01	2706792	2707112	1.96452
chr01	397917	398180	0
chr01	2710516	2711723	1.37566
chr01	2718594	2719301	0
chr01	2721478	2721639	0
chr01	2725756	2727302	0
chr01	2729762	2732955	0.199318
chr01	2735755	2736741	0.933732
chr01	2747294	2753330	0.369076
chr01	2753706	2755310	1.4291
chr01	2760353	2762109	1.63497
chr01	2765935	2766899	-0.812353
chr01	402735	403094	0
chr01	2774616	2775331	0
chr01	2777910	2778328	2.15527
chr01	2778724	2784578	2.1695
chr01	2785212	2789575	1.37114
chr01	2810336	2810862	1.09382
chr01	2812964	2815331	1.2243
chr01	2816342	2816599	0
chr01	2836124	2838915	0.747448
chr01	2840881	2849752	1.08148
chr01	2861022	2863764	1.26286
chr01	413537	414973	0.75508
chr01	2868629	2869151	0
chr01	2880191	2886564	1.68415
chr01	2891516	2892786	2.15153
chr01	2894709	2898725	0.924298
chr01	2904623	2905306	3.01935
chr01	2928781	2930734	1.78866
chr01	2938076	2938429	0
chr01	2946081	2948129	2.36292
chr01	2950704	2952910	0
chr01	2954598	2955033	1.83372
chr01	421112	422278	1.44356
chr01	2958735	2962161	1.10855
chr01	2965296	2965808	1.4163
chr01	2967848	2973835	1.37124
chr01	2982431	2988060	1.24187
chr01	2992012	2992319	0
chr01	2994281	3000278	0.693021
chr01	3008253	3013570	1.33741
chr01	3014681	3019211	1.5546
chr01	3022923	3028797	0
chr01	3037644	3040511	0.991057
chr01	425250	426056	0
chr01	3050513	3056808	1.58289
chr01	3064356	3065612	0
chr01	3070164	3076493	0.396076
chr01	3084824	3092496	1.48532
chr01	3099197	3099535	1.13334
chr01	3100478	3102284	0.50628
chr01	3112598	3113664	0
chr01	3119579	3121437	0
chr01	3122338	3125491	1.08661
chr01	3140808	3141134	-0.0413438
chr01	428609	428875	0
chr01	3145649	3146844	1.4289
chr01	3155556	3156822	0.93272
chr01	3161270	3161624	0
chr01	3174422	3180579	0
chr01	3191505	3192266	0
chr01	3194784	3197482	1.09508
chr01	3199364	3202319	1.06131
chr01	3207212	3215756	0.265768
chr01	3222263	3223066	1.13615
chr01	3225657	3228518	0.873867
chr01	437390	439198	-1.08526
chr01	3235259	3238269	0.0736745
chr01	3239051	3244083	1.33128
chr01	3265428	3265901	0
chr01	3278308	3279221	-0.010621
chr01	3297609	3299134	1.85194
chr01	3311384	3316380	-0.681437
chr01	3319845	3329892	1.02013
chr01	3346340	3354171	1.17593
chr01	3358753	3361720	-0.124199
chr01	3367456	3369974	-0.0829262
chr01	455320	469916	0.927511
chr01	3370187	3372658	1.73192
chr01	3378194	3378800	1.98338
chr01	3384181	3389905	0.20679
chr01	3409154	3409781	0.851336
chr01	3414414	3416007	-0.729284
chr01	3418196	3419361	1.40433
chr01	3421685	3424733	-1.31198
chr01	3433416	3434909	-0.525055
chr01	3439187	3443476	1.51053
chr01	3447679	3449216	2.33177
chr01	474426	475761	0
chr01	3475816	3477268	0
chr01	3488234	3490672	1.48132
chr01	3514886	3517197	1.22483
chr01	3520325	3521259	-0.798638
chr01	3561534	3561896	1.27503
chr01	3602821	3603866	-0.245298
chr01	3606381	3608067	0.436421
chr01	3616508	3619814	0.539231
chr01	3635727	3638974	0.192037
chr01	3688042	3688719	-0.0569957
chr01	59205	66654	0.937507
chr01	482338	484972	0.865337
chr01	3705304	3706322	0
chr01	3715718	3723799	1.49663
chr01	3735343	3739713	0.927793
chr01	3769794	3770292	-0.0488053
chr01	3787070	3787760	0
chr01	3818720	3820382	-0.20362
chr01	3830812	3834572	0.560658
chr01	3846012	3846414	0
chr01	3884740	3885799	1.16806
chr01	3914199	3928390	1.00285
chr01	490861	492887	1.01145
chr01	3939041	3942479	1.61163
chr01	4014125	4015299	1.52374
chr01	4023636	4026489	0
chr01	4039672	4039980	-0.317784
chr01	4056339	4064929	1.0655
chr01	4065365	4067987	1.15305
chr01	4069929	4072515	1.8625
chr01	4076845	4078499	0.521578
chr01	4102806	4111212	0.134024
chr01	4123211	4123972	1.72638
chr01	495839	496135	1.07963
chr01	4127890	4128678	1.16719
chr01	4140021	4141372	1.27673
chr01	4160154	4161753	0.892333
chr01	4170713	4181205	1.26388
chr01	4185413	4186110	2.30283
chr01	4187225	4187464	2.77242
chr01	4191180	4191742	2.08253
chr01	4216245	4222986	1.18724
chr01	4247657	4252879	0.299352
chr01	4253816	4256346	1.62197
chr01	498329	499827	-0.526506
chr01	4268196	4269725	0
chr01	4270288	4272484	0
chr01	4274682	4278137	0.73051
chr01	4292148	4296525	-0.190348
chr01	4321770	4322447	1.90324
chr01	4346058	4346393	0.687227
chr01	4472463	4475606	1.2464
chr01	4476480	4477687	0.43253
chr01	4493950	4496119	1.68019
chr01	4520096	4520559	1.69878
chr01	500912	503622	1.01089
chr01	4525529	4526366	1.62184
chr01	4532963	4538547	0.801728
chr01	4550851	4552954	0.502341
chr01	4575335	4575946	1.29924
chr01	4614925	4617042	1.24245
chr01	4663984	4665036	1.52266
chr01	4665535	4667145	0
chr01	4669844	4671952	0.0241887
chr01	4689916	4693594	0.924508
chr01	4700724	4701831	2.16824
chr01	504947	505150	0
chr01	4735158	4737385	1.71857
chr01	4776049	4782733	1.21923
chr01	4800731	4802744	0.436316
chr01	4815903	4817898	-0.826957
chr01	4856727	4856885	0
chr01	4869951	4873060	1.6977
chr01	4873709	4877046	2.19634
chr01	4890529	4893118	0.84166
chr01	4915485	4916105	2.2285
chr01	4916990	4917991	1.75109
chr01	507586	509487	-1.10704
chr01	4962885	4966241	1.97256
chr01	4986844	4987511	0.523489
chr01	4992729	5008806	0.483138
chr01	5012020	5015673	1.01081
chr01	5032940	5033101	0
chr01	5036360	5038355	0.0181415
chr01	5052766	5055515	1.90922
chr01	5082884	5087987	1.37382
chr01	5141331	5141864	1.1522
chr01	5195848	5197605	0
chr01	519426	521042	1.80168
chr01	5207331	5211670	0.648628
chr01	5224869	5225808	1.31299
chr01	5249711	5254704	-1.04915
chr01	5280142	5280621	0
chr01	5305175	5309204	1.31428
chr01	5309573	5309858	0.67005
chr01	5360895	5363572	1.25625
chr01	5400111	5402054	0.184508
chr01	5430085	5431769	1.51378
chr01	5461492	5463648	1.68093
chr01	522023	522701	0
chr01	5545479	5551657	0.636528
chr01	5580250	5585592	1.34639
chr01	5628398	5628688	0
chr01	5663337	5666598	0.7659
chr01	5694737	5695066	0
chr01	5707011	5710394	1.72553
chr01	5774663	5776495	-0.488928
chr01	5938135	5939916	2.62892
chr01	6000556	6000774	0
chr01	6036845	6038101	0.303288
chr01	525292	529684	0.497896
chr01	6115682	6117331	1.66565
chr01	6178766	6179016	0.249622
chr01	6256523	6260503	0
chr01	6373323	6378018	-0.545312
chr01	6429982	6431126	0.343817
chr01	6431877	6432164	0.55788
chr01	6442448	6444640	0
chr01	6463670	6472098	0.714745
chr01	6532374	6537072	0.652457
chr01	6605849	6607609	0
chr01	73664	74311	0.43978
chr01	539160	540646	1.10367
chr01	6615877	6616260	0
chr01	6632985	6634096	0
chr01	6661172	6666310	0.876269
chr01	6758777	6760359	0.148784
chr01	6767768	6769880	0
chr01	6828781	6831584	0.357864
chr01	6832524	6833642	0.863707
chr01	6868092	6869194	1.25993
chr01	6954399	6961482	0.160745
chr01	7068031	7073000	0.765852
chr01	544887	546616	0.513911
chr01	7075419	7079670	1.40868
chr01	7166867	7167397	1.24642
chr01	7192136	7192462	0
chr01	7236125	7237972	0
chr01	7261294	7261986	0.586713
chr01	7294885	7308246	0.289341
chr01	7391182	7393035	1.69575
chr01	7456436	7458470	0.454674
chr01	7722723	7731330	1.39624
chr01	7786815	7796904	-0.0608652
chr01	553873	557616	0.709428
chr01	7797247	7799176	0.993827
chr01	7874456	7876132	0.866719
chr01	7903878	7906387	-0.382402
chr01	7913300	7913668	0
chr01	7932631	7940067	0.769124
chr01	7955988	7958675	1.67471
chr01	7992763	8000436	0.805666
chr01	8002276	8003406	2.30482
chr01	8004175	8006557	1.60796
chr01	8012657	8019632	1.4697
chr01	558068	560380	1.06327
chr01	8041528	8043377	0
chr01	8053044	8055107	1.72079
chr01	8093549	8094137	0
chr01	8126793	8128832	0
chr01	8157411	8159450	-0.438486
chr01	8191433	8193539	0
chr01	8210386	8213369	1.67464
chr01	8223603	8227653	0
chr01	8276719	8280797	2.40492
chr01	8305798	8306400	0.537985
chr01	561626	565580	-0.822913
chr01	8340649	8347707	0.988073
chr01	8402676	8404324	0.884372
chr01	8459963	8462027	1.9648
chr01	8470208	8470609	1.8733
chr01	8505973	8511683	0
chr01	8540628	8541890	2.36634
chr01	8543034	8543471	0
chr01	8544831	8545425	0
chr01	8576908	8577462	0
chr01	8579930	8594389	1.12125
chr01	570632	580448	0.266555
chr01	8598654	8600312	2.23039
chr01	8608809	8609337	0
chr01	8614455	8617464	0.758065
chr01	8625888	8628005	1.10393
chr01	8667706	8677150	1.42202
chr01	8710769	8711305	0
chr01	8722136	8723363	0
chr01	8768143	8768535	0
chr01	8789853	8790380	0
chr01	8791256	8793534	1.55715
chr01	581701	584260	0.881205
chr01	8814471	8817150	1.1754
chr01	8853765	8854568	1.68022
chr01	8859212	8866151	0.799162
chr01	8877056	8878702	0
chr01	8899770	8899976	1.25414
chr01	8910092	8911498	-0.0730301
chr01	8913135	8917834	0.255951
chr01	8953482	8957543	0.803983
chr01	8973141	8973395	-0.234366
chr01	8985506	8989031	1.40593
chr01	584823	585569	0.201943
chr01	9004874	9005350	0
chr01	9005759	9006744	0
chr01	9016197	9016598	0
chr01	9051008	9055142	1.12624
chr01	9064481	9066416	0.849056
chr01	9089292	9091189	0.506662
chr01	9124590	9124931	0
chr01	9145621	9146561	-0.500386
chr01	9148538	9151225	0.450315
chr01	9180345	9181481	1.35446
chr01	586415	588546	1.14224
chr01	9185939	9188762	-0.801569
chr01	9222126	9223028	0
chr01	9230798	9232205	0
chr01	9267648	9269762	2.15841
chr01	9293546	9297023	0.594632
chr01	9307322	9308387	1.60078
chr01	9326273	9326749	0
chr01	9355149	9355442	1.82768
chr01	9357074	9357445	1.7222
chr01	9366494	9367456	0.418997
chr01	595104	596898	-0.303739
chr01	9371929	9372309	0
chr01	9382518	9383355	0.203172
chr01	9384243	9388113	1.11198
chr01	9420367	9421182	0
chr01	9423568	9424005	2.56573
chr01	9444985	9445518	1.58135
chr01	9469403	9474929	1.08482
chr01	9478068	9480915	1.06982
chr01	9482205	9482505	0
chr01	9489640	9491165	0.845952
chr01	95231	95878	1.21793
chr01	613722	615772	0
chr01	9501132	9501473	0.939178
chr01	9506973	9508273	1.2538
chr01	9512526	9513202	1.93598
chr01	9539853	9543043	0.400641
chr01	9543963	9547118	2.33711
chr01	9560778	9562772	1.4163
chr01	9581482	9581811	-0.04531
chr01	9599640	9604533	1.59612
chr01	9630221	9635483	0.781354
chr01	9639408	9639614	1.68228
chr01	622250	622573	0
chr01	9647048	9647284	1.81861
chr01	9673620	9674198	1.43888
chr01	9676302	9681111	1.24894
chr01	9715594	9720227	1.29368
chr01	9736939	9741715	1.41781
chr01	9759226	9760972	1.87338
chr01	9765282	9780050	0.209649
chr01	9792302	9797344	0.593337
chr01	9813694	9815461	1.50789
chr01	9827636	9827935	1.42745
chr01	630541	634498	0
chr01	9828372	9830432	1.4168
chr01	9837713	9838570	0
chr01	9842237	9846312	0.789827
chr01	9847429	9857533	0.964905
chr01	9875853	9876269	0
chr01	9967612	9970414	1.18243
chr01	9994045	9994773	0.0875977
chr01	10024959	10027949	1.69111
chr01	10046781	10049544	0.599868
chr01	10063875	10066842	2.73586
chr01	643091	644066	0
chr01	10107942	10116139	0.759525
chr01	10127467	10127998	-0.553738
chr01	10130736	10136125	0.917706
chr01	10162352	10165783	1.42267
chr01	10168759	10171227	2.25285
chr01	10195126	10196124	0.126851
chr01	10200402	10201760	-0.358985
chr01	10203389	10205357	0
chr01	10228598	10228761	1.13342
chr01	10301717	10303692	1.01311
chr01	651331	652185	0.784276
chr01	10304597	10306015	1.37237
chr01	10318257	10319663	0.97327
chr01	10373601	10375608	0.284384
chr01	10402469	10405734	1.08467
chr01	10430561	10434348	1.63634
chr01	10445529	10447371	1.00702
chr01	10449860	10453796	1.73234
chr01	10456571	10459960	-1.057
chr01	10461720	10462060	0
chr01	10475804	10476178	0
chr01	652881	653876	0
chr01	10477180	10479033	2.30305
chr01	10488282	10491262	1.39938
chr01	10508233	10525770	0.643361
chr01	10546828	10547844	-0.835147
chr01	10549394	10549891	2.23234
chr01	10560511	10564158	1.75625
chr01	10569101	10569337	0
chr01	10572380	10573096	1.53676
chr01	10584073	10589909	1.18414
chr01	10611270	10616645	1.57493
chr01	656021	658180	1.07577
chr01	10621260	10627578	0
chr01	10642596	10643528	2.36665
chr01	10668735	10669918	0.603972
chr01	10684141	10684842	0.687565
chr01	10690387	10708352	-0.173792
chr01	10714246	10719049	2.08197
chr01	10722184	10735380	0.7702
chr01	10739190	10742573	1.29692
chr01	10756880	10758016	0
chr01	10794266	10797083	1.85737
chr01	669449	676243	0.643181
chr01	10821994	10823979	1.61059
chr01	10830168	10836912	1.24682
chr01	10844365	10847775	0.668676
chr01	10865476	10867209	0.978448
chr01	10877969	10880735	1.92965
chr01	10887699	10889867	-0.385934
chr01	10898676	10899638	1.57056
chr01	10924079	10925286	0.634175
chr01	10954762	10957253	0
chr01	10975551	10981088	0.976596
chr01	683172	685678	1.38792
chr01	10992854	10993401	1.83993
chr01	10998257	11000295	0.610945
chr01	11001680	11004282	1.31899
chr01	11020155	11035282	0.566424
chr01	11053973	11061722	1.60406
chr01	11069481	11069795	0
chr01	11072941	11073426	0
chr01	11077990	11078463	0
chr01	11098757	11100890	-1.15702
chr01	11109340	11110791	-0.688763
chr01	691337	692950	-0.7347
chr01	11116711	11117576	1.76486
chr01	11125832	11126260	-0.460283
chr01	11142594	11143007	0
chr01	11154061	11165217	-0.0691935
chr01	11191928	11200586	1.01213
chr01	11217155	11220889	1.50514
chr01	11235395	11236038	1.63513
chr01	11244989	11249187	0.968984
chr01	11263094	11264094	0
chr01	11272394	11272870	0.535048
chr01	121002	122490	0
chr01	704772	705053	0.835868
chr01	11286983	11287261	0.62966
chr01	11296017	11297300	0.779612
chr01	11301093	11301650	0
chr01	11304513	11305532	0
chr01	11306707	11309116	1.73464
chr01	11313631	11318517	0.396945
chr01	11320397	11321385	0
chr01	11328439	11329704	0.682524
chr01	11344937	11348612	1.33189
chr01	11354968	11355255	1.68591
chr01	709291	710111	0.371774
chr01	11408470	11410593	0
chr01	11419066	11419911	1.38782
chr01	11432610	11439428	1.50695
chr01	11461126	11461440	2.23257
chr01	11471853	11472261	2.9528
chr01	11480190	11487713	1.49985
chr01	11497039	11498094	1.16135
chr01	11503633	11504068	0.57408
chr01	11538565	11539660	0.888238
chr01	11561902	11562844	-0.501308
chr01	721334	721612	2.18445
chr01	11615997	11617275	0.737401
chr01	11637377	11639519	0.845473
chr01	11678258	11681209	0.426333
chr01	11691601	11692761	1.28919
chr01	11702433	11703389	0
chr01	11738304	11740796	1.79705
chr01	11755278	11755628	1.45294
chr01	11763379	11764839	0.00752376
chr01	11778988	11790253	-1.10144
chr01	11807792	11810432	1.95235
chr01	725312	725955	-0.335682
chr01	11823404	11825261	0
chr01	11833688	11837257	1.30255
chr01	11842124	11859718	-0.610817
chr01	11924216	11925708	1.71578
chr01	11933516	11941328	0.539428
chr01	11958755	11961395	2.89085
chr01	11975370	11985318	-0.784213
chr01	11988305	11990353	1.37118
chr01	11996718	11999996	-0.343567
chr01	12009084	12012679	1.15038
chr01	733725	734533	1.21847
chr01	12020717	12022367	2.5884
chr01	12025353	12035358	0.378739
chr01	12039864	12042263	0
chr01	12050879	12053969	0.398078
chr01	12055997	12057288	2.47253
chr01	12066194	12068052	2.19581
chr01	12070041	12076383	-1.63012
chr01	12080704	12081624	-0.792086
chr01	12100494	12103897	-0.405573
chr01	12108782	12115842	-1.19957
chr01	743679	746877	-0.102391
chr01	12123360	12126229	-0.055259
chr01	12128641	12128961	0
chr01	12147946	12148971	1.12951
chr01	12171766	12172579	0
chr01	12173444	12176281	0.331945
chr01	12181971	12185426	0
chr01	12202437	12203337	0
chr01	12209027	12212482	-0.76434
chr01	12220176	12221688	0.965463
chr01	12223363	12224724	1.97551
chr01	748614	751789	1.96077
chr01	12228888	12233178	0.332007
chr01	12240100	12240435	2.17088
chr01	12242008	12242448	1.45715
chr01	12243066	12243745	0
chr01	12250058	12251573	1.53925
chr01	12252875	12254461	2.00942
chr01	12256094	12264895	1.1498
chr01	12271568	12272055	-0.0391246
chr01	12272467	12277750	-0.0594271
chr01	12279380	12280062	2.07969
chr01	763097	764482	0.964909
chr01	12299602	12301268	2.18728
chr01	12304003	12307098	0.943824
chr01	12309685	12310866	-0.201473
chr01	12315920	12317826	1.64079
chr01	12319285	12322248	0.557628
chr01	12325673	12326628	1.60836
chr01	12345256	12346344	-0.864854
chr01	12366889	12367657	0
chr01	12392822	12393909	0
chr01	12417407	12418495	0
chr01	767415	768791	-0.121662
chr01	12424415	12425503	0
chr01	12445536	12446624	0
chr01	12464114	12465394	0
chr01	12482771	12484174	0.66826
chr01	12495885	12496925	-0.146307
chr01	12497851	12498405	-0.572119
chr01	12499138	12500502	1.72457
chr01	12501239	12501735	-0.223152
chr01	12510593	12514412	-0.807829
chr01	12517386	12524832	1.21188
chr01	769656	774352	-0.220893
chr01	12526969	12532120	-0.539802
chr01	12541895	12550010	1.16971
chr01	12557048	12557381	0
chr01	12564899	12569808	1.99164
chr01	12580640	12580840	1.82802
chr01	12589707	12589895	-0.104288
chr01	12594431	12594787	0
chr01	12602277	12606347	0
chr01	12616359	12618023	1.36906
chr01	12621117	12621491	1.79404
chr01	129361	129887	0
chr01	781838	782317	1.13439
chr01	12640546	12641755	0.130781
chr01	12643618	12648572	1.47452
chr01	12658005	12663039	0
chr01	12664224	12671493	-0.458912
chr01	12672388	12672651	0.864513
chr01	12678091	12680274	2.02605
chr01	12685775	12686278	1.71278
chr01	12690738	12691263	0
chr01	12700188	12702589	0
chr01	12703299	12704723	-0.282671
chr01	785285	786546	1.88403
chr01	12712812	12714164	1.89336
chr01	12740481	12746294	-0.478358
chr01	12749223	12750294	-0.556991
chr01	12757688	12760536	0.945368
chr01	12774736	12786924	0
chr01	12793429	12800783	0.766489
chr01	12812986	12816819	0.0356799
chr01	12821696	12826733	1.52453
chr01	12841358	12842419	0.259993
chr01	12851363	12853266	0
chr01	794180	794734	2.20748
chr01	12858277	12859989	1.88438
chr01	12863168	12867314	-1.44556
chr01	12867550	12868092	0.993677
chr01	12887399	12889826	1.85622
chr01	12912159	12915386	-0.160668
chr01	12918135	12918473	-0.358026
chr01	12922786	12923421	0.845838
chr01	12933224	12934012	-0.423873
chr01	12938911	12939231	0
chr01	12949562	12950314	0
chr01	814841	820969	-1.31419
chr01	12958339	12961715	0.162157
chr01	12963611	12964254	0
chr01	12968374	12969676	0
chr01	12973438	12973684	0
chr01	12977744	12979064	0
chr01	13001809	13003407	1.55491
chr01	13007527	13007872	0
chr01	13023016	13023864	0
chr01	13031391	13044606	1.34377
chr01	13054280	13057612	0.63161
chr01	825736	826221	1.02961
chr01	13064039	13064584	1.61396
chr01	13070075	13072240	0.552519
chr01	13089984	13095812	1.02358
chr01	13100032	13105277	-0.945594
chr01	13110244	13120909	0.786637
chr01	13121858	13124801	1.2473
chr01	13127314	13128766	1.84876
chr01	13132558	13133610	0
chr01	13134348	13135501	0
chr01	13143762	13149746	0.810083
chr01	832248	837605	-0.711731
chr01	13151688	13154599	0
chr01	13157454	13158802	0.121343
chr01	13165074	13166730	1.54835
chr01	13169272	13182377	0.547464
chr01	13189677	13194486	-0.0475731
chr01	13194930	13198072	0.487743
chr01	13201421	13204409	0.599738
chr01	13205553	13206162	-0.613156
chr01	13207323	13226428	-0.830242
chr01	13230963	13233037	0.411458
chr01	838732	853714	-0.0211536
chr01	13235756	13236206	0.898209
chr01	13244456	13244611	0
chr01	13250657	13255654	0.983923
chr01	13263634	13280511	0.190366
chr01	13290259	13290801	0
chr01	13293579	13294184	0
chr01	13302474	13302980	0
chr01	13314177	13316998	0
chr01	13323730	13328788	0.753667
chr01	13331704	13338181	0.630246
chr01	855473	859425	0.938859
chr01	13345430	13356105	0.796978
chr01	13359777	13364223	0.800569
chr01	13366933	13367268	-0.354165
chr01	13369723	13373286	-0.902642
chr01	13377280	13383674	1.10033
chr01	13385808	13386362	0.272979
chr01	13395131	13395325	1.20436
chr01	13411299	13412468	1.45034
chr01	13426392	13427881	0
chr01	13429674	13430843	0
chr01	880362	884089	1.22806
chr01	13432202	13434881	1.57141
chr01	13443072	13444096	2.48963
chr01	13451475	13454080	-1.2438
chr01	13461129	13461467	1.83787
chr01	13470605	13472942	1.32447
chr01	13477057	13478006	1.16758
chr01	13486268	13487164	0.900623
chr01	13494764	13496951	-0.565813
chr01	13497951	13499328	0
chr01	13500956	13502110	0
chr01	895626	896062	-0.167277
chr01	13509587	13510216	0
chr01	13516662	13520423	1.44924
chr01	13525323	13529964	0.998229
chr01	13535574	13536068	0
chr01	13546958	13549222	0
chr01	13560461	13560868	1.83567
chr01	13564812	13567644	2.02549
chr01	13569746	13572289	1.80209
chr01	13574904	13577041	0.42195
chr01	13594208	13594486	0
chr01	154833	155910	0
chr01	900026	901466	1.86416
chr01	13606245	13607704	-0.293209
chr01	13638182	13638622	0.673863
chr01	13641632	13641967	0
chr01	13642848	13645539	0
chr01	13658198	13661391	-1.33216
chr01	13666452	13668396	-0.0753529
chr01	13677280	13679839	-0.194673
chr01	13682769	13686592	1.81003
chr01	13708508	13709366	0
chr01	13713793	13715851	-0.664361
chr01	901812	903170	-0.262075
chr01	13720240	13722786	1.51356
chr01	13725434	13729900	1.24725
chr01	13734960	13735235	1.7269
chr01	13737150	13737802	1.83438
chr01	13754687	13756103	0
chr01	13759347	13761601	-1.18097
chr01	13774113	13776616	0
chr01	13780054	13781470	-0.979196
chr01	13783602	13786848	2.12039
chr01	13788591	13791532	-0.518317
chr01	904743	905511	0
chr01	13794857	13802511	-0.155469
chr01	13812048	13813166	1.37376
chr01	13815492	13815668	1.77546
chr01	13824585	13833018	-1.75386
chr01	13834332	13834655	0
chr01	13853682	13859065	1.41048
chr01	13863682	13868049	0.331232
chr01	13869339	13871376	1.87707
chr01	13879355	13882452	0.640134
chr01	13885219	13890189	-0.410326
chr01	914802	921819	0.34715
chr01	13892495	13894253	0
chr01	13897991	13908785	0.758045
chr01	13910708	13911495	-0.724352
chr01	13921865	13925392	1.58464
chr01	13940932	13942556	0.739472
chr01	13947134	13948559	-0.136848
chr01	13960782	13962194	1.66844
chr01	13971208	13972422	0
chr01	13990462	13995934	0.916822
chr01	13996746	14000633	-0.718582
chr01	937522	938271	2.34749
chr01	14007599	14011545	0.361237
chr01	14025246	14027030	0.452015
chr01	14031369	14031900	0
chr01	14045899	14048466	0
chr01	14053101	14053660	0.915348
chr01	14067762	14070590	1.03651
chr01	14071794	14072216	0
chr01	14074363	14082632	-0.0463615
chr01	14083906	14086096	1.14116
chr01	14086874	14089730	0.799049
chr01	942698	943181	1.887
chr01	14090496	14093618	1.2608
chr01	14100248	14102232	1.89353
chr01	14102691	14106438	1.37289
chr01	14114164	14114415	0
chr01	14116182	14117003	0
chr01	14125791	14134139	0.608474
chr01	14136893	14138353	0
chr01	14147512	14149311	2.69135
chr01	14153034	14159739	1.6084
chr01	14161056	14163002	2.01858
chr01	954266	955244	0.482421
chr01	14179055	14180985	0.626754
chr01	14184784	14189912	0.592475
chr01	14193268	14196249	0.288731
chr01	14202013	14205192	1.51173
chr01	14208948	14221188	0.581287
chr01	14226473	14226754	0.500076
chr01	14231696	14231878	0.988904
chr01	14232736	14235770	-0.406895
chr01	14239463	14247472	0.657708
chr01	14251732	14253693	0.908859
chr01	959640	960255	3.24538
chr01	14257050	14263937	1.63836
chr01	14273382	14276515	-0.478827
chr01	14285912	14291514	0
chr01	14295062	14295712	1.93952
chr01	14298013	14301700	1.36202
chr01	14302590	14303204	-0.315671
chr01	14307602	14312555	0.100467
chr01	14317580	14321986	1.31336
chr01	14330064	14334496	-1.17349
chr01	14339219	14342096	1.46743
chr01	973005	973359	0
chr01	14345411	14352205	1.19429
chr01	14354313	14363698	1.20186
chr01	14374426	14377422	-1.30451
chr01	14378213	14378833	0.157234
chr01	14386193	14387272	1.71162
chr01	14388515	14393849	0.789432
chr01	14395810	14398094	2.65608
chr01	14402400	14402747	0.232655
chr01	14418345	14419586	0
chr01	14434147	14438025	1.83436
chr01	980502	981016	0
chr01	14461313	14466999	1.6165
chr01	14482286	14485430	1.4941
chr01	14490947	14495831	-0.0115406
chr01	14498311	14498754	0
chr01	14501768	14502296	0
chr01	14512803	14513582	1.71465
chr01	14520486	14521112	0.697126
chr01	14523624	14528507	-0.261329
chr01	14530042	14530521	0.445175
chr01	14533818	14534645	2.30568
chr02	23923	25280	0.243394
chr02	137015	139002	0.195977
chr02	965038	965388	0.103988
chr02	12292497	12298028	0.938494
chr02	12301479	12301874	0
chr02	12318091	12318735	1.42707
chr02	12342448	12343515	2.16686
chr02	12350654	12351644	0
chr02	12366115	12366565	0
chr02	12375874	12378928	2.1008
chr02	12410207	12412097	1.33482
chr02	12421643	12422491	1.38628
chr02	12423976	12424748	1.93235
chr02	966835	967290	1.61701
chr02	12433782	12435183	0.326456
chr02	12435721	12437503	2.53476
chr02	12439149	12441268	2.15312
chr02	12483896	12489785	0.70741
chr02	12496498	12498190	2.28177
chr02	12535815	12539365	1.1696
chr02	12540286	12540846	2.39449
chr02	12578581	12579497	1.943
chr02	12584395	12585739	0
chr02	12593957	12594728	0
chr02	973964	977941	1.51452
chr02	12601286	12603194	0.146641
chr02	12626998	12629117	0
chr02	12643799	12644528	0
chr02	12652004	12655516	2.03677
chr02	12657213	12658940	2.02383
chr02	12661605	12661781	0
chr02	12702516	12705971	0.286813
chr02	12733279	12737604	0.726419
chr02	12751940	12755430	0.583467
chr02	12756084	12759283	1.05972
chr02	985165	988779	0
chr02	12817774	12819662	-0.200968
chr02	12864215	12865430	0
chr02	12886164	12886916	0.637802
chr02	12924665	12926634	-0.16805
chr02	12928451	12928858	0.816786
chr02	12930620	12931105	0
chr02	13016771	13019656	0.511218
chr02	13030492	13034428	0.959026
chr02	13035338	13035646	-0.317784
chr02	13055881	13056189	0
chr02	993366	1005757	0.100222
chr02	13064317	13065038	1.17696
chr02	13102642	13102953	-0.0209506
chr02	13107098	13108821	-1.06436
chr02	13110069	13113922	1.18176
chr02	13118987	13120457	2.61967
chr02	13147505	13149682	1.73009
chr02	13150720	13163812	1.08044
chr02	13167838	13168906	0
chr02	13210051	13210819	0
chr02	13311838	13314170	0.623803
chr02	1008893	1011751	0.349428
chr02	13331712	13332280	0
chr02	13345273	13348854	0.663371
chr02	13391197	13391665	-0.498999
chr02	13497044	13497475	0
chr02	13502708	13504680	0.510515
chr02	13540218	13542137	1.55257
chr02	13558740	13566554	0.0785855
chr02	13593512	13598235	0
chr02	13703145	13705830	1.64616
chr02	13768252	13775855	-0.217506
chr02	1012297	1012728	0.712781
chr02	13776775	13778033	0.433876
chr02	13796960	13799376	0.962084
chr02	13801152	13801889	0
chr02	13802327	13802713	0
chr02	13835126	13841265	-1.61599
chr02	13845359	13845634	0
chr02	13846163	13848100	1.3097
chr02	13935748	13936282	0
chr02	13948008	13953711	0
chr02	14008439	14008708	0
chr02	1016644	1017312	-0.653252
chr02	14022811	14023155	0
chr02	14060980	14061349	-0.396028
chr02	14062288	14065891	-1.38461
chr02	14105909	14119110	1.05023
chr02	14179601	14181504	1.10735
chr02	14243621	14244908	-0.0346519
chr02	14397562	14398861	0
chr02	14399381	14404421	-0.132403
chr02	14413692	14415095	1.46256
chr02	14431155	14438216	0.726367
chr02	1018863	1026493	1.20128
chr02	14457381	14462896	-0.227028
chr02	14570678	14571769	1.79005
chr02	14645865	14647508	-0.441668
chr02	14648218	14651573	1.80381
chr02	14676308	14678030	1.60147
chr02	14705349	14710041	1.21421
chr02	14725146	14725410	0
chr02	14728141	14732234	-0.326031
chr02	14744394	14751270	0.754731
chr02	14807326	14807901	1.83005
chr02	1034044	1036443	0.962224
chr02	14899469	14901538	1.50651
chr02	14912758	14913264	0
chr02	14924219	14924725	0
chr02	14942884	14943132	0
chr02	14954249	14955037	-0.724903
chr02	15017581	15020703	0.290386
chr02	15052706	15061075	0.294772
chr02	15082974	15090540	0.0856419
chr02	15141369	15141648	1.72502
chr02	15141840	15144509	0.000935224
chr02	141762	143532	0.128075
chr02	1040791	1047356	0.026971
chr02	15147693	15149975	1.04666
chr02	15158918	15159362	-0.476186
chr02	15170387	15170826	0
chr02	15176921	15177754	1.42127
chr02	15180311	15181252	1.47458
chr02	15253469	15255398	0.928009
chr02	15271929	15272783	0.354151
chr02	15408693	15410134	1.68159
chr02	15421466	15421630	0
chr02	15446042	15448352	1.65779
chr02	1050633	1052666	1.81516
chr02	15462471	15464049	0.812641
chr02	15477818	15478341	0
chr02	15502286	15507455	1.15329
chr02	15545481	15548840	0
chr02	15549588	15557491	0.38827
chr02	15599240	15601614	0.429979
[truncated: 28,702 more rows]

## Sheet: Fig1a.i
Chromosome	Start	End	seed
chr01	22681	23269	0
chr01	169679	173080	0.234817
chr01	987612	988541	0.868649
chr01	14545051	14546823	-0.148335
chr01	14548159	14548485	0.690561
chr01	14551889	14552092	1.54174
chr01	14563016	14564047	1.28335
chr01	14574919	14578365	0.980932
chr01	14581953	14583305	1.11237
chr01	14583934	14584720	-0.0588427
chr01	14586565	14587619	1.4354
chr01	14594547	14595251	-0.312087
chr01	14600086	14600609	0
chr01	995506	996345	-0.0202005
chr01	14606983	14607579	0.964248
chr01	14608721	14612958	0.581039
chr01	14613928	14614743	-0.551679
chr01	14616170	14616466	0
chr01	14618579	14619995	1.14566
chr01	14624033	14636566	0.742646
chr01	14640587	14641981	1.44843
chr01	14644682	14646073	1.70913
chr01	14651963	14652418	1.3685
chr01	14660420	14661307	0.572966
chr01	999215	1000645	0
chr01	14664580	14664990	-0.554861
chr01	14694271	14696946	0.668921
chr01	14721478	14726037	-1.29895
chr01	14728326	14729950	1.65158
chr01	14737206	14740700	1.02204
chr01	14741233	14743195	1.25461
chr01	14744582	14751268	0.866207
chr01	14754946	14755240	1.76525
chr01	14762550	14763236	0.790226
chr01	14771400	14772220	-0.855362
chr01	1009054	1009764	1.06444
chr01	14774548	14775282	-0.807307
chr01	14782160	14783671	1.57666
chr01	14784409	14785307	0.623735
chr01	14789612	14790514	0
chr01	14807321	14808622	1.75123
chr01	14817129	14817965	0.949169
chr01	14836586	14837164	-0.402668
chr01	14843645	14844115	0
chr01	14853494	14854832	2.27284
chr01	14860301	14862315	1.78409
chr01	1016266	1017150	-0.285903
chr01	14872594	14881414	0.837739
chr01	14902317	14903895	-0.236311
chr01	14921760	14923073	1.6505
chr01	14935262	14938551	0.439412
chr01	14942777	14943425	0
chr01	14962152	14962544	0.983102
chr01	14975360	14980764	0.948399
chr01	14991604	14992426	0.289709
chr01	15013761	15022270	0.459465
chr01	15036642	15039205	1.76434
chr01	1019154	1021280	1.71031
chr01	15043881	15045732	-0.254418
chr01	15048213	15048527	0
chr01	15062850	15063739	0.285682
chr01	15069238	15070053	0
chr01	15075038	15075825	0.241636
chr01	15079153	15091027	-0.343555
chr01	15096882	15099955	-0.349542
chr01	15106592	15108888	0.890944
chr01	15129624	15131069	0.129261
chr01	15154401	15156389	1.5275
chr01	1026838	1034453	1.6413
chr01	15171583	15172021	0
chr01	15174470	15179235	1.3667
chr01	15193730	15194631	0
chr01	15205381	15210423	1.51072
chr01	15234953	15247436	0.198155
chr01	15248057	15249592	-0.173168
chr01	15257225	15261413	1.05908
chr01	15265463	15266917	3.23043
chr01	15271276	15272298	0
chr01	15275867	15276246	1.74871
chr01	1039731	1047089	1.21459
chr01	15289059	15302367	0.974646
chr01	15307687	15312615	0.596671
chr01	15314212	15320730	0.891204
chr01	15348569	15353673	-0.745925
chr01	15365736	15367457	0.615339
chr01	15379689	15381590	-0.743108
chr01	15386981	15392763	1.47089
chr01	15404244	15405635	1.2538
chr01	15414485	15415144	0
chr01	15419710	15423397	0.942439
chr01	1050471	1054564	1.30657
chr01	15446059	15450205	1.09349
chr01	15452816	15454987	1.67829
chr01	15457670	15459384	0
chr01	15468482	15470118	1.91755
chr01	15484458	15486926	-0.856419
chr01	15493225	15494115	1.98877
chr01	15505036	15505736	-0.786737
chr01	15510563	15512757	1.52373
chr01	15520837	15521788	0.402563
chr01	15524473	15524982	1.59445
chr01	1057017	1061636	1.20925
chr01	15529958	15531034	0
chr01	15542687	15545505	-0.436872
chr01	15552156	15554292	1.28908
chr01	15558415	15561583	0.220816
chr01	15569198	15569404	1.08543
chr01	15576461	15578950	1.28187
chr01	15591276	15595336	-0.227433
chr01	15613976	15615355	0.3815
chr01	15617199	15618590	1.93736
chr01	15628040	15628705	0
chr01	193009	193278	2.16544
chr01	1067966	1071535	0.387126
chr01	15630267	15635577	0.159879
chr01	15643271	15644044	1.14337
chr01	15649043	15651222	0.062947
chr01	15654557	15659808	0
chr01	15664756	15667960	-1.44685
chr01	15673306	15674001	1.2538
chr01	15679261	15679746	0.326587
chr01	15691642	15694685	1.07247
chr01	15699660	15712159	0.525552
chr01	15715559	15720327	0.61355
chr01	1080828	1081100	0.467916
chr01	15725968	15726726	-0.821261
chr01	15736403	15737428	-0.475045
chr01	15741385	15743004	1.14613
chr01	15749287	15751017	0.99387
chr01	15757865	15760196	0.517327
chr01	15765163	15766832	1.40447
chr01	15768459	15769266	0
chr01	15771957	15780187	0.0880108
chr01	15782764	15783195	1.31559
chr01	15793838	15794074	0
chr01	1081466	1083988	0.188542
chr01	15804575	15804802	0
chr01	15808476	15809708	0
chr01	15815586	15815813	0
chr01	15826985	15827212	0
chr01	15831984	15836253	0
chr01	15839261	15840475	0.465766
chr01	15848377	15852566	1.01769
chr01	15857545	15858411	0.162354
chr01	15861593	15864125	1.62847
chr01	15873213	15873746	0.63247
chr01	1088083	1088874	-0.140774
chr01	15878971	15884518	0.615874
chr01	15894222	15897169	1.1145
chr01	15901411	15902574	1.85813
chr01	15907432	15908019	0
chr01	15912393	15918403	0.994364
chr01	15923298	15926217	0.939951
chr01	15929996	15935813	-1.22867
chr01	15938229	15941763	1.72278
chr01	15947408	15948914	1.70953
chr01	15952889	15954057	-1.00883
chr01	1099392	1102759	1.9318
chr01	15964251	15973297	1.14741
chr01	15975401	15978582	2.03006
chr01	15994754	15998499	-0.213557
chr01	16007789	16008559	0.978106
chr01	16012013	16012687	0
chr01	16034163	16034768	1.34097
chr01	16040624	16043381	0.708292
chr01	16050211	16056896	-0.988034
chr01	16058002	16060345	-0.708917
chr01	16064968	16066187	1.33998
chr01	1104159	1108428	1.16014
chr01	16079191	16088279	1.33066
chr01	16089617	16093884	1.52288
chr01	16097131	16105424	-0.14378
chr01	16111105	16111797	0.723398
chr01	16119123	16119779	1.24574
chr01	16130952	16137759	0
chr01	16146824	16147348	0
chr01	16151434	16153218	1.4644
chr01	16154511	16166731	0.337362
chr01	16169081	16179439	0.620004
chr01	1109756	1111026	2.12392
chr01	16196777	16197487	0
chr01	16213667	16228604	1.81762
chr01	16239705	16240311	1.81737
chr01	16242861	16244874	0
chr01	16253311	16255169	1.24607
chr01	16256866	16259931	0.0495299
chr01	16261599	16263012	2.16884
chr01	16275357	16276157	1.78374
chr01	16286449	16287585	1.77334
chr01	16297704	16301849	1.03242
chr01	1112823	1122443	0.842916
chr01	16310776	16311305	0
chr01	16315108	16316272	0.664753
chr01	16326879	16329190	0.774174
chr01	16331546	16331900	0
chr01	16346723	16347949	1.33935
chr01	16367419	16373339	0.221084
chr01	16376713	16377903	1.68204
chr01	16393986	16394549	1.79906
chr01	16396299	16399612	0.383726
chr01	16406988	16410341	0.332758
chr01	1123840	1125182	1.62726
chr01	16419277	16421918	1.58936
chr01	16429512	16430818	0
chr01	16431424	16431819	0
chr01	16441007	16444040	0.200214
chr01	16464087	16466163	0
chr01	16469054	16470128	0.896804
chr01	16474397	16476711	0.592057
chr01	16489924	16494873	1.66973
chr01	16496773	16497783	0.133411
chr01	16510136	16511021	-0.587423
chr01	1134326	1136399	2.19473
chr01	16540598	16550861	0.193792
chr01	16552059	16553185	-0.992943
chr01	16560939	16567930	-0.639493
chr01	16571590	16580556	1.12917
chr01	16586988	16589921	1.93454
chr01	16597435	16598743	0.623282
chr01	16603381	16603739	0.734335
chr01	16604992	16607166	1.59134
chr01	16613706	16616635	1.10666
chr01	16627199	16627790	1.74756
chr01	195954	197041	-0.278678
chr01	1137530	1138071	0
chr01	16632342	16640913	0.835169
chr01	16642492	16645095	1.1799
chr01	16655670	16659142	-0.226452
chr01	16668937	16669854	1.04062
chr01	16680992	16685514	0.666005
chr01	16706711	16708433	1.47975
chr01	16710812	16712763	1.3855
chr01	16718955	16719839	1.39534
chr01	16728606	16728755	0
chr01	16731806	16735608	0.965993
chr01	1138316	1139102	0.276949
chr01	16764295	16769836	1.00106
chr01	16776873	16783406	0.700168
chr01	16786088	16786348	1.34131
chr01	16789165	16789497	1.09284
chr01	16790948	16793284	-0.105558
chr01	16825677	16827838	-0.129747
chr01	16834676	16839096	0.598152
chr01	16841398	16843911	0
chr01	16848312	16851073	0
chr01	16853377	16855891	-0.642587
chr01	1145595	1146092	1.05195
chr01	16864139	16864735	1.59264
chr01	16872562	16882958	0.797185
chr01	16892842	16896801	1.92548
chr01	16914003	16918675	-0.00855501
chr01	16934670	16935946	0.791639
chr01	16942035	16942694	1.49712
chr01	16945627	16948974	0.973528
chr01	16956750	16957083	1.36774
chr01	16957587	16958743	1.33211
chr01	16960372	16960932	1.77391
chr01	1151292	1153707	1.39522
chr01	16963007	16968940	0.111708
chr01	16990149	16994691	0.553926
chr01	17014340	17019466	0.353439
chr01	17025300	17026311	-0.469078
chr01	17031122	17039986	1.12498
chr01	17044026	17046743	1.24278
chr01	17049470	17050718	2.37923
chr01	17068487	17069116	1.61182
chr01	17075475	17079343	0.554167
chr01	17082579	17087461	1.85842
chr01	1159301	1162526	1.80049
chr01	17108926	17110950	2.33051
chr01	17125652	17126008	0
chr01	17132397	17133476	2.05413
chr01	17134850	17144743	0.442007
chr01	17158939	17161758	0.739065
chr01	17169150	17193928	0.0132019
chr01	17195770	17196627	0.0285835
chr01	17217845	17219953	-0.787975
chr01	17262721	17269702	0.965509
chr01	17273295	17275751	0.709968
chr01	1163645	1165925	0.354068
chr01	17280174	17280626	1.75507
chr01	17285501	17290246	0.826698
chr01	17298660	17299561	2.04379
chr01	17300193	17308274	1.38446
chr01	17310634	17312229	1.41346
chr01	17325788	17332390	0.633691
chr01	17334026	17337005	-0.570137
chr01	17338778	17342451	1.42224
chr01	17347375	17347809	1.10173
chr01	17350369	17351034	1.41448
chr01	1167276	1169506	2.06286
chr01	17361347	17361691	0
chr01	17368440	17378696	-0.910647
chr01	17382708	17383924	0
chr01	17388872	17389576	1.06812
chr01	17394656	17396427	-0.587423
chr01	17398166	17401567	-0.518511
chr01	17408321	17411682	0.231353
chr01	17414615	17415005	1.63412
chr01	17416321	17417964	1.09835
chr01	17418923	17424135	0.912436
chr01	1173696	1174204	0.653293
chr01	17425113	17426857	0
chr01	17428101	17431314	-0.368884
chr01	17432350	17439513	0
chr01	17449366	17450041	0
chr01	17452861	17454462	1.00965
chr01	17456735	17458695	1.68558
chr01	17483143	17484095	1.67095
chr01	17486794	17497389	0.85666
chr01	17501180	17513721	0.314722
chr01	17514740	17515333	0.188284
chr01	1176099	1180431	1.7738
chr01	17517839	17520204	0.229034
chr01	17524350	17531967	1.42462
chr01	17536732	17541670	1.80483
chr01	17543132	17543878	1.60562
chr01	17550897	17551797	0.334705
chr01	17553958	17560316	0.385926
chr01	17571685	17576804	0.801497
chr01	17579005	17579565	1.9574
chr01	17588309	17589076	1.99709
chr01	17593972	17596318	1.44052
chr01	1182256	1188840	0.495698
chr01	17599666	17626418	-0.970452
chr01	17638008	17642084	0.832455
chr01	17646446	17648370	1.20268
chr01	17650507	17654314	0.297828
chr01	17655893	17657614	-1.17705
chr01	17662683	17664590	0.974302
chr01	17671423	17684673	1.49037
chr01	17685309	17694085	0.793242
chr01	17701120	17706369	0.330048
chr01	17713166	17714711	1.18364
chr01	199421	214893	0.602604
chr01	1191781	1194408	0.999191
chr01	17717488	17718714	-0.552743
chr01	17720565	17722458	-0.741278
chr01	17726106	17727041	0.388735
chr01	17733495	17740341	1.3522
chr01	17743818	17752520	0.850094
chr01	17755481	17758195	1.12352
chr01	17764463	17768144	1.31767
chr01	17769023	17772591	-0.113355
chr01	17775193	17776852	1.11303
chr01	17779205	17779456	1.44997
chr01	1205399	1206649	2.07433
chr01	17796770	17797957	1.684
chr01	17800061	17805072	0.882716
chr01	17809366	17814412	-1.04199
chr01	17820394	17821635	0.379833
chr01	17825367	17827687	0.249608
chr01	17838321	17839034	1.9137
chr01	17840760	17841545	2.60682
chr01	17848031	17849183	0
chr01	17864319	17865188	0
chr01	17874386	17874559	1.3625
chr01	1211511	1211774	-0.362623
chr01	17876209	17878467	-1.29494
chr01	17887423	17890146	0.96223
chr01	17892053	17894154	1.10556
chr01	17895090	17896066	1.57829
chr01	17911125	17911469	0
chr01	17917007	17917414	1.94801
chr01	17928453	17928857	2.71231
chr01	17930949	17932683	0.120711
chr01	17935999	17938760	-0.780183
chr01	17941874	17942248	1.88115
chr01	1213417	1214151	1.97301
chr01	17957637	17961616	0.53098
chr01	17967556	17967861	0
chr01	17981263	17985558	-0.343635
chr01	17999729	18001057	1.43788
chr01	18020404	18022637	1.88945
chr01	18024548	18029868	-0.135534
chr01	18034090	18038195	1.07599
chr01	18051639	18052118	0.456921
chr01	18060682	18064061	2.13397
chr01	18066055	18069635	1.88933
chr01	1231991	1233765	1.06264
chr01	18072220	18072843	-0.134144
chr01	18075590	18078710	1.03598
chr01	18078792	18078943	0.479197
chr01	18103660	18104199	1.76907
chr01	18106128	18108740	-0.513061
chr01	18118794	18121285	1.23992
chr01	18125221	18127616	1.07917
chr01	18131679	18135461	1.11763
chr01	18144258	18147588	1.53336
chr01	18170891	18172210	1.65021
chr01	1243032	1245993	1.01715
chr01	18178984	18182090	1.0594
chr01	18190422	18194041	0.980279
chr01	18194831	18198732	1.33751
chr01	18204702	18205238	2.0057
chr01	18205463	18209914	1.10765
chr01	18211633	18213538	2.60142
chr01	18217179	18224047	0.531717
chr01	18225945	18227225	1.02698
chr01	18236987	18239398	0.896712
chr01	18246684	18247295	1.12349
chr01	1258933	1261740	0.402975
chr01	18248439	18250850	0.990471
chr01	18265661	18266225	1.25632
chr01	18274805	18276415	0.533126
chr01	18281212	18282881	0.499022
chr01	18302772	18304641	0.996654
chr01	18316667	18318216	0.169679
chr01	18318995	18320733	-0.403168
chr01	18330014	18331502	-0.636793
chr01	18335782	18337336	1.64468
chr01	18339071	18339229	0.635735
chr01	1285663	1286232	1.63554
chr01	18341134	18342845	1.57367
chr01	18348182	18350103	-0.923743
chr01	18364251	18365320	0.14354
chr01	18374444	18381620	1.17338
chr01	18382582	18386013	0.286861
chr01	18394844	18400117	0.592113
chr01	18407200	18414649	-0.222111
chr01	18424684	18427273	0.924435
chr01	18481070	18481778	0
chr01	18510873	18513621	0.903107
chr01	1288205	1289867	-1.16191
chr01	18520879	18521264	0
chr01	18524233	18525338	0.161354
chr01	18526121	18529704	1.09901
chr01	18533225	18534163	-0.436564
chr01	18534565	18535707	-0.397005
chr01	18540124	18541509	-0.0413898
chr01	18569112	18569659	1.74016
chr01	18573764	18576868	0.430242
chr01	18578599	18582723	1.58626
chr01	18595296	18597134	-0.0295097
chr01	1296908	1298089	2.16735
chr01	18603065	18605524	-0.854833
chr01	18608227	18610084	0
chr01	18612732	18613615	-0.586441
chr01	18616344	18619045	1.13109
chr01	18619942	18625528	0.911685
chr01	18626577	18628168	0.538279
chr01	18633136	18633798	0.742617
chr01	18646789	18647571	-0.533751
chr01	18654167	18656080	0
chr01	18663561	18665078	0
chr01	219087	219530	0.690351
chr01	1299507	1300667	2.1449
chr01	18668679	18685493	0.882502
chr01	18688904	18689257	0
chr01	18692580	18693858	0
chr01	18697298	18698427	1.81613
chr01	18706304	18706959	0.145167
chr01	18707305	18709138	1.72653
chr01	18718046	18719816	1.11179
chr01	18720895	18727860	1.5854
chr01	18736204	18738496	0.0603046
chr01	18740535	18746766	0.954549
chr01	1313140	1315319	-1.27948
chr01	18753944	18760093	1.39396
chr01	18765764	18770564	0.663206
chr01	18774457	18774777	2.04103
chr01	18776945	18781883	-1.15754
chr01	18783563	18784901	0.108291
chr01	18787967	18789023	1.44484
chr01	18795216	18798108	1.45857
chr01	18799350	18801497	1.41803
chr01	18805842	18806510	2.67115
chr01	18811112	18811432	0
chr01	1320924	1323079	-0.496517
chr01	18821177	18823846	1.19357
chr01	18825509	18828807	0.142658
chr01	18830143	18830415	0.945037
chr01	18833948	18838963	0.86105
chr01	18841093	18841993	-0.196774
chr01	18843340	18843870	1.1468
chr01	18846524	18854028	1.01869
chr01	18857226	18858510	0.0292589
chr01	18861545	18864884	-1.46477
chr01	18876458	18881089	0.15664
chr01	1324596	1329958	0.683681
chr01	18886746	18887531	-0.359321
chr01	18891646	18892544	0
chr01	18905546	18905728	0.750772
chr01	18911771	18915718	1.55567
chr01	18927815	18932696	-0.784519
chr01	18939686	18942733	1.75994
chr01	18943957	18949976	1.76822
chr01	18951089	18952274	0
chr01	18958342	18959365	0.729922
chr01	18974815	18976585	-1.18924
chr01	1343315	1344073	0.023837
chr01	18983097	18984245	2.80314
chr01	18989504	18997326	1.29498
chr01	18999447	19005147	0.973276
chr01	19008116	19011826	0.854978
chr01	19014903	19017310	1.14122
chr01	19019546	19025993	0.222684
chr01	19039805	19043263	0.903846
chr01	19045259	19048505	1.61083
chr01	19049467	19053078	-0.243494
chr01	19062145	19064353	0.404981
chr01	1345981	1347390	1.69367
chr01	19064980	19066472	0.265132
chr01	19075566	19077287	2.17744
chr01	19078147	19083141	1.12087
chr01	19089975	19090296	0
chr01	19104281	19113414	1.53623
chr01	19117217	19118995	-0.890165
chr01	19149083	19149370	0.201648
chr01	19155548	19157127	0.592717
chr01	19160679	19163918	1.40877
chr01	19168867	19169376	1.74761
chr01	1353985	1355127	3.08967
chr01	19179735	19183351	0.0804159
chr01	19196087	19199110	-0.819541
chr01	19203669	19212392	1.03839
chr01	19214742	19217505	1.12123
chr01	19227413	19229305	1.18323
chr01	19229872	19232145	1.07877
chr01	19233678	19236476	0.520463
chr01	19240810	19242318	-0.642587
chr01	19254309	19256827	0
chr01	19268345	19269622	0.399608
chr01	1356155	1356325	0
chr01	19271954	19273020	0
chr01	19281365	19283364	1.48712
chr01	19288665	19290867	1.19597
chr01	19302503	19302946	0.314688
chr01	19308856	19310097	1.10158
chr01	19317365	19321215	-0.4852
chr01	19328259	19330768	0.623095
chr01	19331971	19332746	1.42439
chr01	19344668	19352464	-0.199478
chr01	19358992	19360477	0.943867
chr01	1359194	1359616	0.0347004
chr01	19362668	19366077	1.20017
chr01	19369384	19371091	-1.17351
chr01	19381899	19384005	0
chr01	19386692	19389275	2.28975
chr01	19390323	19397146	1.14922
chr01	19398869	19402014	1.14442
chr01	19406903	19409857	-1.11055
chr01	19411480	19413474	1.84039
chr01	19430004	19431915	0
chr01	19437047	19442609	0.326509
chr01	1366991	1367465	0.0812572
chr01	19446455	19446649	0
chr01	19458625	19459593	0.11405
chr01	19460130	19471605	0.684932
chr01	19477638	19480106	0.790311
chr01	19494652	19495665	0.644007
chr01	19510445	19517861	-0.665119
chr01	19519799	19520104	0
chr01	19530008	19533154	-0.359735
chr01	19535727	19537761	-0.404486
chr01	19538706	19543306	1.03362
chr01	221341	223244	1.92637
chr01	1373752	1374873	0.406928
chr01	19544399	19546561	0.854258
chr01	19550063	19550701	2.01088
chr01	19558606	19559842	2.00044
chr01	19572602	19573534	0.921608
chr01	19598059	19603334	0.628932
chr01	19604522	19607297	1.36375
chr01	19611662	19620716	0.327402
chr01	19625580	19630073	1.16146
chr01	19637186	19637491	0.527502
chr01	19638336	19638659	1.06695
chr01	1382660	1385776	0.637126
chr01	19642067	19644277	0.191513
chr01	19648873	19658977	0.935829
chr01	19665592	19668379	-0.00610075
chr01	19672443	19675221	1.66624
chr01	19677415	19677684	0.74156
chr01	19680293	19684704	1.0468
chr01	19686400	19688249	1.04949
chr01	19690074	19692085	-0.130704
chr01	19694458	19695222	0
chr01	19698331	19699134	0
chr01	1396926	1397555	1.73676
chr01	19706747	19709766	1.08952
chr01	19712105	19715008	0.499074
chr01	19718164	19720721	0.696403
chr01	19753538	19756270	0
chr01	19760894	19763011	2.09478
chr01	19766086	19768796	0.279064
chr01	19776624	19780352	0.847224
chr01	19785210	19789466	-1.093
chr01	19791268	19797210	0.646703
chr01	19802261	19809033	1.14413
chr01	1399846	1405503	0.531627
chr01	19816387	19825624	0.715617
chr01	19826955	19828313	1.80942
chr01	19832740	19836123	-0.56736
chr01	19867213	19871992	0.784387
chr01	19874294	19876649	0.611085
chr01	19877459	19880087	0.14434
chr01	19883006	19888845	0.725537
chr01	19896424	19898471	-0.553379
chr01	19901476	19918058	0.933439
chr01	19919719	19929782	0.622058
chr01	1410733	1412417	0.350895
chr01	19934880	19935700	-0.855362
chr01	19937645	19939546	1.4592
chr01	19947554	19948643	0.729124
chr01	19951129	19953568	0.069531
chr01	19955880	19956547	1.45692
chr01	19965098	19969556	0.202135
chr01	19970792	19972203	2.2324
chr01	19976540	19978151	1.38943
chr01	19982688	19983869	1.35743
chr01	19985663	19990574	-1.03022
chr01	1416670	1424846	-1.15464
chr01	19992474	19995655	1.14399
chr01	20005053	20007040	0.459534
chr01	20008735	20011645	0.218188
chr01	20015861	20017650	-0.415721
chr01	20019634	20021870	-0.0119316
chr01	20025689	20026132	0
chr01	20029878	20030766	1.86748
chr01	20031731	20034539	0.366304
chr01	20039584	20042327	1.16466
chr01	20048126	20048791	3.63784
chr01	1432366	1434120	-0.583236
chr01	20051756	20052247	2.97318
chr01	20054864	20061003	1.7041
chr01	20066802	20067014	1.12854
chr01	20071635	20073891	1.0256
chr01	20082040	20084122	-0.11358
chr01	20089542	20091537	0.440061
chr01	20107786	20108676	-0.112746
chr01	20121908	20122117	0
chr01	20132282	20132641	0.58186
chr01	20133719	20138105	-0.136029
chr01	1436910	1437065	2.16032
chr01	20155243	20157808	1.8014
chr01	20161643	20165278	1.43638
chr01	20166983	20170876	0.0483684
chr01	20172415	20175396	-0.160254
chr01	20176472	20182935	-0.547401
chr01	20207763	20209765	0.735023
chr01	20216410	20226382	0.425643
chr01	20229648	20233426	-0.477003
chr01	20235964	20241156	0.550388
chr01	20245245	20248729	-0.279102
chr01	1446889	1447206	-0.443446
chr01	20249617	20251154	1.15306
chr01	20251991	20254248	1.39189
chr01	20271873	20273919	0.957378
chr01	20275442	20276915	0.0366113
chr01	20279724	20282815	0.686013
chr01	20285490	20288816	0.894863
chr01	20289598	20293951	0.66313
chr01	20297141	20300929	0.725969
chr01	20305148	20309376	0.410467
chr01	20312625	20317274	0.46341
chr01	1451186	1451821	1.7946
chr01	20322201	20323664	2.28964
chr01	20330749	20339361	1.11902
chr01	20343066	20344260	1.011
chr01	20354780	20356362	1.62293
chr01	20360070	20360918	-0.568897
chr01	20366415	20376361	0.732461
chr01	20377302	20381797	1.91117
chr01	20384267	20385646	1.70727
chr01	20387280	20391714	1.24714
chr01	20403578	20404935	-0.596798
chr01	223865	224110	1.95808
chr01	1467713	1471477	1.28531
chr01	20426774	20430835	-0.134786
chr01	20433990	20451398	1.00347
chr01	20453501	20456619	0.246207
chr01	20460169	20460666	0.723479
chr01	20463721	20466941	1.05478
chr01	20468461	20469530	1.49349
chr01	20470168	20470413	1.78532
chr01	20478138	20479659	1.38442
chr01	20482467	20484364	0.312163
chr01	20484992	20487738	0.907924
chr01	1473860	1475171	1.07777
chr01	20490951	20500043	-0.297666
chr01	20509562	20510038	0.0794324
chr01	20511049	20518018	1.6455
chr01	20526400	20537600	1.34478
chr01	20540920	20542083	-0.705942
chr01	20548836	20553163	0.0137581
chr01	20556399	20559333	-1.40863
chr01	20569193	20570585	0
chr01	20599712	20600890	-1.01253
chr01	20652493	20653662	0
chr01	1479691	1480818	-0.294358
chr01	20654883	20655375	0
chr01	20656258	20666444	0.668983
chr01	20678002	20678496	0.209474
chr01	20687293	20692180	-0.93118
chr01	20696003	20697753	0.949234
chr01	20698569	20699984	0.805545
chr01	20701065	20706490	1.35591
chr01	20707659	20708105	1.454
chr01	20719457	20722693	0.264841
chr01	20728918	20730286	1.49777
chr01	1482762	1483064	0
chr01	20731223	20733281	2.16676
chr01	20739319	20740785	0.171304
chr01	20751366	20752169	1.60704
chr01	20753080	20757237	0.997603
chr01	20759042	20761320	1.04954
chr01	20766866	20768100	2.57035
chr01	20774768	20775508	-0.509807
chr01	20776797	20777597	-0.844652
chr01	20780087	20780791	0.113882
chr01	20782907	20783632	-0.102986
chr01	1489056	1489649	-0.413776
chr01	20789455	20793297	1.04485
chr01	20797925	20804242	0.827775
chr01	20806948	20818809	-1.31621
chr01	20828491	20832939	0
chr01	20839316	20840512	0
chr01	20841668	20846604	-0.430362
chr01	20856209	20856730	0.420492
chr01	20859566	20860429	0.502678
chr01	20864817	20865146	0.443557
chr01	20868596	20879012	1.30841
chr01	1498826	1500943	0.797513
chr01	20879446	20881354	-0.180432
chr01	20885526	20886521	2.05985
chr01	20890877	20892238	1.41617
chr01	20897337	20906822	0.324936
chr01	20911674	20914738	0.65891
chr01	20915472	20917397	0.631657
chr01	20920414	20920737	0.928647
chr01	20921569	20923413	0.0940144
chr01	20927113	20933712	1.46319
chr01	20947336	20953114	0.860609
chr01	1505439	1505681	1.19189
chr01	20953774	20961682	0.44416
chr01	21006984	21007625	1.62251
chr01	21010121	21014037	0.0223297
chr01	21015818	21016018	0
chr01	21035091	21035650	0
chr01	21070629	21070999	0
chr01	21134457	21135489	0
chr01	21148391	21148565	0
chr01	21166140	21166616	0
chr01	21183316	21185877	0.840733
chr01	1515007	1517619	2.18962
chr01	21191585	21194681	0.0865535
chr01	21196470	21199080	0
chr01	21204179	21205153	1.0743
chr01	21211126	21216094	0.632225
chr01	21227218	21227850	0.403705
chr01	21232533	21237471	0.930008
chr01	21238893	21240077	1.16424
chr01	21252746	21254104	-0.0742387
chr01	21254695	21263251	-0.0740002
chr01	21268401	21270691	0.130319
chr01	1518808	1521123	1.27288
chr01	21285695	21287985	-0.0705954
chr01	21306645	21308935	-0.154916
chr01	21318968	21319522	-0.685312
chr01	21319901	21320543	0
chr01	21323736	21325972	-0.813564
chr01	21334802	21335867	0
chr01	21337276	21339565	0.477297
chr01	21356144	21359806	0.577929
chr01	21361525	21363473	1.77692
chr01	21365148	21366972	1.97928
chr01	1526362	1527618	0.321373
chr01	21367514	21371431	-1.53408
chr01	21372458	21377131	2.24819
chr01	21383269	21389565	0.969117
chr01	21398162	21399959	1.81449
chr01	21401060	21402595	2.06627
chr01	21417163	21418805	0.787826
chr01	21420383	21426453	0.631746
chr01	21428252	21428709	0.676869
chr01	21429650	21431137	-0.812592
chr01	21435892	21440367	1.54671
chr01	231729	237364	0.51213
chr01	1527911	1530884	1.14674
chr01	21449899	21450453	0
chr01	21455324	21463492	1.00475
chr01	21466423	21471492	1.76017
chr01	21477513	21479733	1.81038
chr01	21483406	21490228	1.65021
chr01	21490743	21492884	1.00232
chr01	21494638	21499603	0.470184
chr01	21502000	21504820	1.97779
chr01	21507008	21509645	1.17929
chr01	21511365	21514841	1.11766
chr01	1536241	1538454	1.39865
chr01	21515386	21516941	-0.530969
chr01	21533023	21533467	0
chr01	21575133	21575431	0
chr01	21582570	21590024	0.419529
chr01	21596788	21598940	-0.672003
chr01	21605602	21606515	0
chr01	21610401	21610990	0
chr01	21616022	21619669	-1.20204
chr01	21621167	21622067	0.519229
chr01	21627175	21628805	0.2615
chr01	1566876	1567355	-0.145139
chr01	21630056	21635248	-0.0331883
chr01	21640139	21641608	0.471447
chr01	21641799	21644350	0.368103
chr01	21644709	21646507	1.55523
chr01	21647715	21651390	1.21044
chr01	21655861	21659340	1.54393
chr01	21669099	21669368	0.858066
chr01	21670870	21671070	1.15372
chr01	21679988	21680995	-0.64345
chr01	21711048	21713636	1.42109
chr01	1569120	1569699	0
chr01	21718023	21724531	-0.163469
chr01	21727734	21731846	1.90406
chr01	21733763	21737433	-1.5058
chr01	21739994	21741629	1.47154
chr01	21742261	21745391	0.889634
chr01	21747117	21751174	-0.16912
chr01	21755383	21757767	-0.114388
chr01	21758929	21764099	0.95819
chr01	21765080	21767118	1.01201
chr01	21773486	21774501	0.596155
chr01	1572989	1575265	0.373716
chr01	21779831	21782565	0.140537
chr01	21782777	21785074	-0.260977
chr01	21789282	21791955	-0.137732
chr01	21792167	21793346	0.06628
chr01	21794063	21797023	-0.133704
chr01	21799718	21806672	0.299469
chr01	21814253	21814561	1.08754
chr01	21833494	21836070	0.0628397
chr01	21836753	21839026	0.743583
chr01	21849133	21854158	1.14593
chr01	1575816	1580335	0.047295
chr01	21856176	21856889	0.409403
chr01	21862518	21863945	0.422767
chr01	21876256	21879501	0.332962
chr01	21887631	21889181	0
chr01	21896904	21897359	0.604136
chr01	21897852	21904042	1.3203
chr01	21905342	21910470	1.08375
chr01	21911320	21911796	1.40985
chr01	21917780	21918207	-0.572463
chr01	21922449	21925124	0.804681
chr01	1593030	1598081	-1.64448
chr01	21929061	21934003	1.00148
chr01	21952108	21952832	0.0437408
chr01	21992525	21995193	-0.253424
chr01	22003721	22009279	-0.288076
chr01	22014065	22016607	0.780739
chr01	22023515	22028500	-0.0589879
chr01	22034694	22037388	0.818754
chr01	22040790	22041485	1.12486
chr01	22043388	22045396	0.312303
chr01	22046777	22048137	1.25756
chr01	1607689	1609318	0.390861
chr01	22050212	22057912	1.38222
chr01	22058241	22060625	1.13481
chr01	22062066	22062905	1.61182
chr01	22112406	22113416	1.70841
chr01	22122884	22125685	0.664591
chr01	22132185	22134405	0.974883
chr01	22136518	22136715	2.77851
chr01	22140816	22143114	1.04962
chr01	22147976	22150821	1.04879
chr01	22151524	22152913	1.08032
chr01	1625461	1626498	0.758787
chr01	22155247	22158575	1.28718
chr01	22160857	22163847	1.31152
chr01	22164938	22167918	0.908901
chr01	22169041	22171127	1.96477
chr01	22172487	22177397	0.254302
chr01	22181604	22184649	1.25468
chr01	22185308	22187517	0.0570112
chr01	22200907	22201470	0.307702
chr01	22205000	22213160	0.525635
chr01	22214378	22221224	1.02351
chr01	1632197	1638971	-0.309531
chr01	22225786	22231571	0.698003
chr01	22233992	22234708	1.92445
chr01	22242104	22242934	1.0027
chr01	22244817	22245431	0
chr01	22246566	22246862	0
chr01	22247671	22248542	0
chr01	22255608	22256497	0
chr01	22260166	22263989	1.0966
chr01	22267403	22269471	1.88026
chr01	22275643	22275909	-0.0665005
chr01	239522	242164	1.19918
chr01	1641672	1642121	-0.594232
chr01	22277601	22278623	-0.105797
chr01	22281844	22282335	0.145167
chr01	22299284	22300005	-0.799556
chr01	22301378	22301829	0.181994
chr01	22303451	22303816	1.70233
chr01	22305553	22308495	1.49328
chr01	22330218	22333925	1.02004
chr01	22335679	22339350	-1.50592
chr01	22346681	22364233	1.02065
chr01	22368694	22369372	0.783414
chr01	1642846	1644663	1.39267
chr01	22377196	22377666	0
chr01	22383106	22384164	0.432025
chr01	22397549	22398814	0.186996
chr01	22401977	22402955	-0.454681
chr01	22404789	22406386	-0.0654148
chr01	22410922	22414916	1.0463
chr01	22420093	22422392	-1.30275
chr01	22425807	22427821	0
chr01	22432313	22435553	-1.4517
chr01	22441735	22443238	1.48052
chr01	1648878	1651193	1.72565
chr01	22452193	22455052	0.814802
chr01	22472230	22473714	-1.11275
chr01	22478218	22481191	-1.11333
chr01	22484763	22487035	-1.29762
chr01	22494215	22509558	-0.0335361
chr01	22515826	22517164	1.80494
chr01	22519883	22522260	0.540101
chr01	22524064	22528087	1.23751
chr01	22530508	22534959	0.489607
chr01	22538175	22539668	1.12518
chr01	1653380	1659244	0.562554
chr01	22552305	22553075	2.8326
chr01	22561424	22563863	0.580076
chr01	22564698	22567807	0.458315
chr01	22569197	22571123	1.25411
chr01	22577351	22577983	0
chr01	22581813	22582868	1.50514
chr01	22584778	22592811	1.26363
chr01	22599661	22600257	0
chr01	22607879	22611784	1.07897
chr01	22612923	22614119	-1.01911
chr01	1661554	1662060	0
chr01	22618067	22618273	1.44198
chr01	22619660	22621422	1.0728
chr01	22625099	22627845	1.88659
chr01	22629207	22638685	0.74023
chr01	22640213	22641238	1.03906
chr01	22646443	22650225	1.81156
chr01	22650961	22653993	0.944464
chr01	22664928	22666727	-0.71917
chr01	22671677	22672742	1.22156
chr01	22673648	22673977	0
chr01	1663210	1666043	1.36776
chr01	22678857	22683667	-0.509311
chr01	22689885	22696526	1.51245
chr01	22702603	22702989	1.67539
chr01	22719369	22722883	-1.18591
chr01	22726138	22727154	-0.94834
chr01	22732112	22737322	0.886128
chr01	22749403	22750731	1.54505
chr01	22752330	22755455	1.61204
chr01	22759933	22761331	1.93061
chr01	22763932	22765647	0.841497
chr01	1669481	1670972	-0.0356068
chr01	22775017	22780674	1.10703
chr01	22781813	22791233	0.702932
chr01	22796324	22804080	0.884454
chr01	22811180	22812135	1.04231
chr01	22819729	22822647	1.24308
chr01	22826057	22853360	0.831196
chr01	22859913	22861882	1.58076
chr01	22865756	22877841	0.487243
chr01	22893317	22894074	0
chr01	1675821	1677604	1.24056
chr01	1678652	1680294	1.52277
chr01	1680660	1681606	0.337903
chr01	254010	264605	0.882644
chr01	1685767	1686569	0.878541
chr01	1688721	1692333	0.409598
chr01	1694313	1694765	0
chr01	1696573	1696914	-0.475045
chr01	1699127	1701038	0.00794181
chr01	1703429	1703730	1.04137
chr01	1712439	1713423	2.85871
chr01	1715130	1715721	2.32289
chr01	1717751	1718875	2.40263
chr01	1721591	1722687	-0.0781359
chr01	44179	45959	-0.890653
chr01	266634	276945	1.24512
chr01	1725352	1731795	0.850798
chr01	1736631	1738849	1.05525
chr01	1740471	1742652	-0.677814
chr01	1747491	1749813	0
chr01	1756375	1758964	1.83292
chr01	1763610	1765265	2.3118
chr01	1780286	1784614	1.96579
chr01	1802939	1803580	-0.271433
chr01	1809546	1812470	0.791512
chr01	1815234	1816535	0.597582
chr01	310976	311489	0.126169
chr01	1819314	1820476	0.52488
chr01	1821761	1824282	1.21474
chr01	1834308	1843225	0.745201
chr01	1846287	1851413	1.22764
chr01	1854827	1856607	0.540711
chr01	1861028	1863359	1.46723
chr01	1864572	1864733	0
chr01	1867294	1871137	0.0423991
chr01	1874623	1874938	1.79482
chr01	1880462	1886852	-0.123339
chr01	321409	322286	0.577884
chr01	1894216	1897294	1.00032
chr01	1902729	1903262	0
chr01	1909352	1909882	0
chr01	1916631	1926598	0.825296
chr01	1938900	1941249	1.25376
chr01	1942896	1946247	-0.235874
chr01	1968253	1971192	-0.0291553
chr01	1974528	1978451	1.41318
chr01	1985245	1988090	1.5973
chr01	1989687	1991512	-0.725399
chr01	329487	329890	-0.246371
chr01	2003898	2005715	0.570239
chr01	2013553	2014476	-0.906691
chr01	2019312	2023508	0.818059
chr01	2027451	2030688	0.472983
chr01	2035584	2038755	1.02005
chr01	2040082	2040474	-0.0582905
chr01	2045440	2049087	-0.724923
chr01	2060282	2066282	1.66547
chr01	2071298	2073845	1.84339
chr01	2076316	2079062	1.62702
chr01	356223	357833	0
chr01	2087131	2089083	-1.23172
chr01	2098092	2099131	0
chr01	2101679	2106316	0.69368
chr01	2108113	2120847	0.71591
chr01	2130579	2131969	0.766912
chr01	2140688	2141068	0.591999
chr01	2160158	2160787	0.58186
chr01	2177183	2180494	0.118674
chr01	2185709	2186920	-0.422462
chr01	2201176	2204279	-0.177668
chr01	371455	372771	0.0185762
chr01	2206297	2206704	0
chr01	2215494	2218326	2.24182
chr01	2222840	2225194	0.743895
chr01	2227225	2228504	0.650741
chr01	2229065	2232680	1.41191
chr01	2243142	2244399	1.43352
chr01	2253661	2254866	1.20294
chr01	2255735	2256073	1.40384
chr01	2260021	2260428	2.68712
chr01	2262128	2267383	0.329551
chr01	375867	376435	1.16719
chr01	2275128	2277561	1.08428
chr01	2283520	2285658	1.62031
chr01	2291733	2293019	-0.00920509
chr01	2305580	2306128	-0.0785316
chr01	2310163	2314502	1.30173
chr01	2321343	2322177	-0.385584
chr01	2324173	2324460	0
chr01	2329301	2333164	0.624232
chr01	2349219	2350991	1.08443
chr01	2351278	2352625	0.742204
chr01	376436	378854	0.231647
chr01	2358850	2359146	1.59482
chr01	2363703	2364981	0
chr01	2372177	2372359	1.31504
chr01	2373112	2373429	1.40165
chr01	2377936	2378597	-0.460847
chr01	2389004	2394174	1.76783
chr01	2399196	2399615	0.435731
chr01	2400191	2403205	0.477321
chr01	2415620	2416156	0.776165
chr01	2425083	2427721	1.78056
chr01	383307	384357	0.379801
chr01	2428830	2429150	0.154536
chr01	2430524	2433596	1.0139
chr01	2441084	2448109	1.00746
chr01	2468208	2469748	0
chr01	2477457	2479397	1.95479
chr01	2487187	2489156	0.957639
chr01	2508862	2509206	0
chr01	2513196	2514781	1.38242
chr01	2524927	2533679	0.972948
chr01	2537105	2537943	-0.864781
chr01	385330	387247	0.639455
chr01	2539301	2540194	0.0107332
chr01	2540791	2542620	1.19273
chr01	2546029	2549104	2.85895
chr01	2559119	2560869	1.61847
chr01	2562816	2564480	1.4927
chr01	2570045	2570395	0.659802
chr01	2574176	2577043	-0.398598
chr01	2586189	2589089	1.12535
chr01	2616925	2620524	0.288008
chr01	2621274	2623857	1.79157
chr01	48227	53094	0.432328
chr01	395888	396744	-0.028902
chr01	2633313	2633561	2.00717
chr01	2635187	2635558	0.767191
chr01	2639390	2644290	0.635868
chr01	2646622	2648652	0.331054
chr01	2656858	2658102	0
chr01	2675923	2677017	0
chr01	2679641	2680760	0
chr01	2691492	2695706	1.19611
chr01	2697168	2698784	1.59768
chr01	2706792	2707112	1.97736
chr01	397917	398180	0.867826
chr01	2710516	2711723	0.802989
chr01	2718594	2719301	-0.791052
chr01	2721478	2721639	1.05359
chr01	2725756	2727302	0
chr01	2729762	2732955	0.310521
chr01	2735755	2736741	0.915922
chr01	2747294	2753330	0.232402
chr01	2753706	2755310	1.20569
chr01	2760353	2762109	1.32206
chr01	2765935	2766899	-0.624517
chr01	402735	403094	-0.0202005
chr01	2774616	2775331	0
chr01	2777910	2778328	1.81334
chr01	2778724	2784578	1.67473
chr01	2785212	2789575	1.41517
chr01	2810336	2810862	-0.66283
chr01	2812964	2815331	1.23483
chr01	2816342	2816599	0
chr01	2836124	2838915	0.982281
chr01	2840881	2849752	1.20333
chr01	2861022	2863764	1.12726
chr01	413537	414973	1.46619
chr01	2868629	2869151	0
chr01	2880191	2886564	1.25239
chr01	2891516	2892786	1.87704
chr01	2894709	2898725	0.939379
chr01	2904623	2905306	2.93867
chr01	2928781	2930734	1.59736
chr01	2938076	2938429	0
chr01	2946081	2948129	2.05258
chr01	2950704	2952910	0.618268
chr01	2954598	2955033	1.37854
chr01	421112	422278	1.48606
chr01	2958735	2962161	0.937366
chr01	2965296	2965808	0.992316
chr01	2967848	2973835	1.47815
chr01	2982431	2988060	0.668308
chr01	2992012	2992319	-0.42957
chr01	2994281	3000278	0.725019
chr01	3008253	3013570	1.11927
chr01	3014681	3019211	1.62524
chr01	3022923	3028797	-0.563899
chr01	3037644	3040511	1.10519
chr01	425250	426056	-0.546863
chr01	3050513	3056808	1.18316
chr01	3064356	3065612	-1.04035
chr01	3070164	3076493	0.381429
chr01	3084824	3092496	0.977473
chr01	3099197	3099535	1.43727
chr01	3100478	3102284	0.992354
chr01	3112598	3113664	0
chr01	3119579	3121437	-0.909269
chr01	3122338	3125491	1.46267
chr01	3140808	3141134	0.447523
chr01	428609	428875	0
chr01	3145649	3146844	1.06403
chr01	3155556	3156822	0.387568
chr01	3161270	3161624	-0.190218
chr01	3174422	3180579	0
chr01	3191505	3192266	-0.822974
chr01	3194784	3197482	0.684683
chr01	3199364	3202319	1.14458
chr01	3207212	3215756	0.0248958
chr01	3222263	3223066	0.755785
chr01	3225657	3228518	0.840357
chr01	437390	439198	-0.119277
chr01	3235259	3238269	-0.340549
chr01	3239051	3244083	1.02833
chr01	3265428	3265901	0
chr01	3278308	3279221	1.66741
chr01	3297609	3299134	1.58808
chr01	3311384	3316380	0.0762748
chr01	3319845	3329892	0.747983
chr01	3346340	3354171	2.14693
chr01	3358753	3361720	0.406061
chr01	3367456	3369974	0.751174
chr01	455320	469916	0.869689
chr01	3370187	3372658	1.56685
chr01	3378194	3378800	1.76715
chr01	3384181	3389905	-0.0653263
chr01	3409154	3409781	0.58324
chr01	3414414	3416007	0.111765
chr01	3418196	3419361	1.53511
chr01	3421685	3424733	0
chr01	3433416	3434909	0.0307582
chr01	3439187	3443476	1.17626
chr01	3447679	3449216	1.93045
chr01	474426	475761	0.892216
chr01	3475816	3477268	0
chr01	3488234	3490672	1.21831
chr01	3514886	3517197	0.971455
chr01	3520325	3521259	0.343442
chr01	3561534	3561896	1.97037
chr01	3602821	3603866	0.153392
chr01	3606381	3608067	0.74568
chr01	3616508	3619814	0.484029
chr01	3635727	3638974	0.271641
chr01	3688042	3688719	-0.471219
chr01	59205	66654	0.624575
chr01	482338	484972	0.683523
chr01	3705304	3706322	0
chr01	3715718	3723799	1.19678
chr01	3735343	3739713	1.03958
chr01	3769794	3770292	-0.63912
chr01	3787070	3787760	0
chr01	3818720	3820382	0
chr01	3830812	3834572	0.987468
chr01	3846012	3846414	0
chr01	3884740	3885799	0.846588
chr01	3914199	3928390	0.777926
chr01	490861	492887	1.5178
chr01	3939041	3942479	1.99281
chr01	4014125	4015299	1.93882
chr01	4023636	4026489	0
chr01	4039672	4039980	0
chr01	4056339	4064929	1.79192
chr01	4065365	4067987	0.916644
chr01	4069929	4072515	1.35883
chr01	4076845	4078499	0.611035
chr01	4102806	4111212	0.00357145
chr01	4123211	4123972	1.42988
chr01	495839	496135	0.285194
chr01	4127890	4128678	1.01316
chr01	4140021	4141372	1.41373
chr01	4160154	4161753	0.508073
chr01	4170713	4181205	1.39697
chr01	4185413	4186110	2.58932
chr01	4187225	4187464	3.50407
chr01	4191180	4191742	1.62023
chr01	4216245	4222986	1.11725
chr01	4247657	4252879	0.437971
chr01	4253816	4256346	0.996133
chr01	498329	499827	0
chr01	4268196	4269725	-1.12571
chr01	4270288	4272484	0
chr01	4274682	4278137	0.319748
chr01	4292148	4296525	0.0989463
chr01	4321770	4322447	1.55409
chr01	4346058	4346393	-0.467359
chr01	4472463	4475606	0.853754
chr01	4476480	4477687	0.123042
chr01	4493950	4496119	1.39462
chr01	4520096	4520559	1.51631
chr01	500912	503622	0.796113
chr01	4525529	4526366	1.73888
chr01	4532963	4538547	0.984979
chr01	4550851	4552954	0.675454
chr01	4575335	4575946	0
chr01	4614925	4617042	1.95185
chr01	4663984	4665036	1.68491
chr01	4665535	4667145	0.370399
chr01	4669844	4671952	1.56549
chr01	4689916	4693594	0.772005
chr01	4700724	4701831	2.02048
chr01	504947	505150	0
chr01	4735158	4737385	1.52264
chr01	4776049	4782733	1.18278
chr01	4800731	4802744	0.533073
chr01	4815903	4817898	1.03528
chr01	4856727	4856885	0
chr01	4869951	4873060	1.58409
chr01	4873709	4877046	1.91877
chr01	4890529	4893118	0.838806
chr01	4915485	4916105	1.58186
chr01	4916990	4917991	1.16532
chr01	507586	509487	-0.61817
chr01	4962885	4966241	2.12654
chr01	4986844	4987511	1.8174
chr01	4992729	5008806	0.212584
chr01	5012020	5015673	0.828651
chr01	5032940	5033101	0
chr01	5036360	5038355	-0.396082
chr01	5052766	5055515	1.6919
chr01	5082884	5087987	0.573787
chr01	5141331	5141864	-0.0665005
chr01	5195848	5197605	-1.18604
chr01	519426	521042	1.8865
chr01	5207331	5211670	0.594677
chr01	5224869	5225808	1.40392
chr01	5249711	5254704	0.484384
chr01	5280142	5280621	-0.32123
chr01	5305175	5309204	1.26859
chr01	5309573	5309858	0.505705
chr01	5360895	5363572	0.886443
chr01	5400111	5402054	-0.188323
chr01	5430085	5431769	1.68486
chr01	5461492	5463648	1.19935
chr01	522023	522701	1.09634
chr01	5545479	5551657	1.02697
chr01	5580250	5585592	0.904067
chr01	5628398	5628688	0
chr01	5663337	5666598	-0.609405
chr01	5694737	5695066	0.0175881
chr01	5707011	5710394	1.1455
chr01	5774663	5776495	-0.505212
chr01	5938135	5939916	2.73637
chr01	6000556	6000774	0
chr01	6036845	6038101	0.527847
chr01	525292	529684	0.754676
chr01	6115682	6117331	1.97504
chr01	6178766	6179016	1.17782
chr01	6256523	6260503	0.157959
chr01	6373323	6378018	-0.311717
chr01	6429982	6431126	0.579959
chr01	6431877	6432164	0.942011
chr01	6442448	6444640	0
chr01	6463670	6472098	0.919956
chr01	6532374	6537072	0.783175
chr01	6605849	6607609	-0.885749
chr01	73664	74311	0.201648
chr01	539160	540646	0.980091
chr01	6615877	6616260	0
chr01	6632985	6634096	0
chr01	6661172	6666310	0.836653
chr01	6758777	6760359	1.32339
chr01	6767768	6769880	0
chr01	6828781	6831584	-0.133525
chr01	6832524	6833642	0.288904
chr01	6868092	6869194	1.09559
chr01	6954399	6961482	-0.0923278
chr01	7068031	7073000	0.92729
chr01	544887	546616	0.976271
chr01	7075419	7079670	1.0922
chr01	7166867	7167397	0
chr01	7192136	7192462	0.0215543
chr01	7236125	7237972	0.154007
chr01	7261294	7261986	-0.0827825
chr01	7294885	7308246	-0.281561
chr01	7391182	7393035	1.71824
chr01	7456436	7458470	0.413174
chr01	7722723	7731330	1.03256
chr01	7786815	7796904	0.552019
chr01	553873	557616	1.06083
chr01	7797247	7799176	0.786261
chr01	7874456	7876132	-0.864522
chr01	7903878	7906387	0.415182
chr01	7913300	7913668	-0.207016
chr01	7932631	7940067	0.592417
chr01	7955988	7958675	1.49347
chr01	7992763	8000436	0.326247
chr01	8002276	8003406	2.62949
chr01	8004175	8006557	1.67968
chr01	8012657	8019632	1.13498
chr01	558068	560380	0.770352
chr01	8041528	8043377	0
chr01	8053044	8055107	1.40891
chr01	8093549	8094137	0
chr01	8126793	8128832	0.147291
chr01	8157411	8159450	0.481744
chr01	8191433	8193539	-0.963654
chr01	8210386	8213369	1.9809
chr01	8223603	8227653	-0.703483
chr01	8276719	8280797	2.0963
chr01	8305798	8306400	0.931876
chr01	561626	565580	0.254226
chr01	8340649	8347707	0.88418
chr01	8402676	8404324	1.20537
chr01	8459963	8462027	1.58417
chr01	8470208	8470609	2.04134
chr01	8505973	8511683	0.251659
chr01	8540628	8541890	2.37967
chr01	8543034	8543471	0.593598
chr01	8544831	8545425	-0.715536
chr01	8576908	8577462	0.393869
chr01	8579930	8594389	1.20201
chr01	570632	580448	0.0756022
chr01	8598654	8600312	1.61219
chr01	8608809	8609337	0
chr01	8614455	8617464	0.953326
chr01	8625888	8628005	0.94257
chr01	8667706	8677150	0.99119
chr01	8710769	8711305	-0.670994
chr01	8722136	8723363	-0.553096
chr01	8768143	8768535	0.505981
chr01	8789853	8790380	0
chr01	8791256	8793534	0.984538
chr01	581701	584260	-0.0270399
chr01	8814471	8817150	1.05573
chr01	8853765	8854568	1.9096
chr01	8859212	8866151	1.22919
chr01	8877056	8878702	0.910473
chr01	8899770	8899976	0.94713
chr01	8910092	8911498	0.819172
chr01	8913135	8917834	0.676918
chr01	8953482	8957543	0.911139
chr01	8973141	8973395	0
chr01	8985506	8989031	1.25048
chr01	584823	585569	0.331788
chr01	9004874	9005350	1.90291
chr01	9005759	9006744	1.92843
chr01	9016197	9016598	0
chr01	9051008	9055142	0.835202
chr01	9064481	9066416	0.170015
chr01	9089292	9091189	0.227843
chr01	9124590	9124931	0
chr01	9145621	9146561	0
chr01	9148538	9151225	0.16103
chr01	9180345	9181481	1.23875
chr01	586415	588546	1.29486
chr01	9185939	9188762	-0.277941
chr01	9222126	9223028	0.802263
chr01	9230798	9232205	0
chr01	9267648	9269762	1.34751
chr01	9293546	9297023	0.705172
chr01	9307322	9308387	1.22988
chr01	9326273	9326749	0
chr01	9355149	9355442	1.79746
chr01	9357074	9357445	1.71889
chr01	9366494	9367456	-0.623616
chr01	595104	596898	1.40151
chr01	9371929	9372309	0
chr01	9382518	9383355	0.726801
chr01	9384243	9388113	1.59272
chr01	9420367	9421182	0
chr01	9423568	9424005	2.06096
chr01	9444985	9445518	1.38452
chr01	9469403	9474929	1.04077
chr01	9478068	9480915	0.467764
chr01	9482205	9482505	-0.419586
chr01	9489640	9491165	0.888263
chr01	95231	95878	0.662379
chr01	613722	615772	0
chr01	9501132	9501473	1.04347
chr01	9506973	9508273	1.13504
chr01	9512526	9513202	1.62807
chr01	9539853	9543043	1.48345
chr01	9543963	9547118	2.19713
chr01	9560778	9562772	1.65611
chr01	9581482	9581811	0
chr01	9599640	9604533	1.30734
chr01	9630221	9635483	0.398445
chr01	9639408	9639614	2.03748
chr01	622250	622573	0
chr01	9647048	9647284	2.0553
chr01	9673620	9674198	1.38621
chr01	9676302	9681111	1.17892
chr01	9715594	9720227	1.0443
chr01	9736939	9741715	0.819158
chr01	9759226	9760972	1.92862
chr01	9765282	9780050	0.289303
chr01	9792302	9797344	0.557689
chr01	9813694	9815461	1.12747
chr01	9827636	9827935	1.32222
chr01	630541	634498	0
chr01	9828372	9830432	1.28773
chr01	9837713	9838570	0
chr01	9842237	9846312	0.306079
chr01	9847429	9857533	0.493777
chr01	9875853	9876269	0
chr01	9967612	9970414	0.704779
chr01	9994045	9994773	0
chr01	10024959	10027949	1.60186
chr01	10046781	10049544	0.804963
chr01	10063875	10066842	1.7979
chr01	643091	644066	1.80433
chr01	10107942	10116139	0.909449
chr01	10127467	10127998	0.0320391
chr01	10130736	10136125	0.594564
chr01	10162352	10165783	1.04457
chr01	10168759	10171227	1.92438
chr01	10195126	10196124	-0.338525
chr01	10200402	10201760	0.718153
chr01	10203389	10205357	-0.457114
chr01	10228598	10228761	0.990265
chr01	10301717	10303692	1.38748
chr01	651331	652185	0.589413
chr01	10304597	10306015	1.70909
chr01	10318257	10319663	0.18944
chr01	10373601	10375608	-0.766662
chr01	10402469	10405734	2.26957
chr01	10430561	10434348	1.18041
chr01	10445529	10447371	1.18085
chr01	10449860	10453796	1.27606
chr01	10456571	10459960	-0.869159
chr01	10461720	10462060	0
chr01	10475804	10476178	0.263101
chr01	652881	653876	-0.939279
chr01	10477180	10479033	1.95074
chr01	10488282	10491262	1.32419
chr01	10508233	10525770	0.606691
chr01	10546828	10547844	0.227751
chr01	10549394	10549891	2.03107
chr01	10560511	10564158	1.40326
chr01	10569101	10569337	1.00645
chr01	10572380	10573096	1.38244
chr01	10584073	10589909	1.36797
chr01	10611270	10616645	2.23421
chr01	656021	658180	2.03966
chr01	10621260	10627578	-0.89657
chr01	10642596	10643528	2.7474
chr01	10668735	10669918	-0.0143709
chr01	10684141	10684842	1.07597
chr01	10690387	10708352	0.170017
chr01	10714246	10719049	1.39316
chr01	10722184	10735380	1.10047
chr01	10739190	10742573	1.31345
chr01	10756880	10758016	-0.99678
chr01	10794266	10797083	1.75174
chr01	669449	676243	0.213563
chr01	10821994	10823979	2.60752
chr01	10830168	10836912	1.33856
chr01	10844365	10847775	0.358608
chr01	10865476	10867209	0.984285
chr01	10877969	10880735	1.77954
chr01	10887699	10889867	0.169879
chr01	10898676	10899638	1.01984
chr01	10924079	10925286	1.60937
chr01	10954762	10957253	0
chr01	10975551	10981088	0.77351
chr01	683172	685678	1.32634
chr01	10992854	10993401	1.58737
chr01	10998257	11000295	0.43976
chr01	11001680	11004282	0.937973
chr01	11020155	11035282	0.357766
chr01	11053973	11061722	1.57571
chr01	11069481	11069795	0
chr01	11072941	11073426	0.0713145
chr01	11077990	11078463	-0.616798
chr01	11098757	11100890	-0.969184
chr01	11109340	11110791	-0.801956
chr01	691337	692950	0.212805
chr01	11116711	11117576	1.55443
chr01	11125832	11126260	0.857887
chr01	11142594	11143007	0.44198
chr01	11154061	11165217	0.23932
chr01	11191928	11200586	0.761994
chr01	11217155	11220889	1.35533
chr01	11235395	11236038	0.912853
chr01	11244989	11249187	0.881439
chr01	11263094	11264094	-0.163302
chr01	11272394	11272870	1.14389
chr01	121002	122490	-0.268816
chr01	704772	705053	1.78482
chr01	11286983	11287261	0.993588
chr01	11296017	11297300	0.9798
chr01	11301093	11301650	0
chr01	11304513	11305532	0
chr01	11306707	11309116	0.861655
chr01	11313631	11318517	0.283752
chr01	11320397	11321385	0
chr01	11328439	11329704	0.628645
chr01	11344937	11348612	1.09567
chr01	11354968	11355255	1.39198
chr01	709291	710111	-0.378241
chr01	11408470	11410593	0
chr01	11419066	11419911	1.35692
chr01	11432610	11439428	1.08138
chr01	11461126	11461440	2.07787
chr01	11471853	11472261	2.56287
chr01	11480190	11487713	1.04645
chr01	11497039	11498094	0.397045
chr01	11503633	11504068	0.197646
chr01	11538565	11539660	-0.0265873
chr01	11561902	11562844	0.288589
chr01	721334	721612	1.15744
chr01	11615997	11617275	-1.04789
chr01	11637377	11639519	0.426929
chr01	11678258	11681209	0.0512624
chr01	11691601	11692761	0.718424
chr01	11702433	11703389	0
chr01	11738304	11740796	1.39061
chr01	11755278	11755628	0.627617
chr01	11763379	11764839	0.399481
chr01	11778988	11790253	1.03578
chr01	11807792	11810432	1.48355
chr01	725312	725955	0.665068
chr01	11823404	11825261	0
chr01	11833688	11837257	1.51149
chr01	11842124	11859718	-0.182087
chr01	11924216	11925708	1.05811
chr01	11933516	11941328	0.85989
chr01	11958755	11961395	2.87309
chr01	11975370	11985318	-0.616579
chr01	11988305	11990353	0.93496
chr01	11996718	11999996	0.869575
chr01	12009084	12012679	1.33695
chr01	733725	734533	1.43433
chr01	12020717	12022367	2.18366
chr01	12025353	12035358	0.431632
chr01	12039864	12042263	-0.844109
chr01	12050879	12053969	0.987183
chr01	12055997	12057288	1.85727
chr01	12066194	12068052	1.73909
chr01	12070041	12076383	-1.74331
chr01	12080704	12081624	1.24085
chr01	12100494	12103897	0.384324
chr01	12108782	12115842	0.320704
chr01	743679	746877	0.693846
chr01	12123360	12126229	-0.699931
chr01	12128641	12128961	0
chr01	12147946	12148971	1.01162
chr01	12171766	12172579	-0.851644
chr01	12173444	12176281	0.259181
chr01	12181971	12185426	-0.576503
chr01	12202437	12203337	0
chr01	12209027	12212482	0
chr01	12220176	12221688	0.481202
chr01	12223363	12224724	1.56727
chr01	748614	751789	1.6121
chr01	12228888	12233178	1.02631
chr01	12240100	12240435	1.61543
chr01	12242008	12242448	1.87993
chr01	12243066	12243745	1.05255
chr01	12250058	12251573	0.531494
chr01	12252875	12254461	1.93722
chr01	12256094	12264895	0.492797
chr01	12271568	12272055	-0.328409
chr01	12272467	12277750	0.553502
chr01	12279380	12280062	2.45628
chr01	763097	764482	0.985403
chr01	12299602	12301268	2.12328
chr01	12304003	12307098	0.821033
chr01	12309685	12310866	0.328786
chr01	12315920	12317826	1.17657
chr01	12319285	12322248	0.230555
chr01	12325673	12326628	1.33138
chr01	12345256	12346344	0
chr01	12366889	12367657	0
chr01	12392822	12393909	0
chr01	12417407	12418495	0
chr01	767415	768791	0
chr01	12424415	12425503	0
chr01	12445536	12446624	0
chr01	12464114	12465394	0
chr01	12482771	12484174	2.20718
chr01	12495885	12496925	-0.180319
chr01	12497851	12498405	0.314688
chr01	12499138	12500502	1.51824
chr01	12501239	12501735	-0.637376
chr01	12510593	12514412	-0.619993
chr01	12517386	12524832	1.42555
chr01	769656	774352	-0.197866
chr01	12526969	12532120	0.795711
chr01	12541895	12550010	0.980868
chr01	12557048	12557381	-0.464766
chr01	12564899	12569808	1.99208
chr01	12580640	12580840	1.55513
chr01	12589707	12589895	0.083549
chr01	12594431	12594787	0
chr01	12602277	12606347	0.306612
chr01	12616359	12618023	0.995929
chr01	12621117	12621491	1.77498
chr01	129361	129887	0
chr01	781838	782317	0.934042
chr01	12640546	12641755	1.50767
chr01	12643618	12648572	1.00541
chr01	12658005	12663039	0.339253
chr01	12664224	12671493	0.440484
chr01	12672388	12672651	1.65021
chr01	12678091	12680274	1.67009
chr01	12685775	12686278	1.85348
chr01	12690738	12691263	-0.662005
chr01	12700188	12702589	0
chr01	12703299	12704723	0.352324
chr01	785285	786546	1.73896
chr01	12712812	12714164	1.78862
chr01	12740481	12746294	0.362692
chr01	12749223	12750294	-0.272244
chr01	12757688	12760536	0.704659
chr01	12774736	12786924	-0.850896
chr01	12793429	12800783	0.953574
chr01	12812986	12816819	0.238757
chr01	12821696	12826733	1.20614
chr01	12841358	12842419	1.67631
chr01	12851363	12853266	1.12371
chr01	794180	794734	0.217778
chr01	12858277	12859989	1.9044
chr01	12863168	12867314	-0.655663
chr01	12867550	12868092	0.801302
chr01	12887399	12889826	1.35407
chr01	12912159	12915386	-0.546863
chr01	12918135	12918473	-0.471219
chr01	12922786	12923421	0.209766
chr01	12933224	12934012	-0.537066
chr01	12938911	12939231	0
chr01	12949562	12950314	-0.039663
chr01	814841	820969	0.557148
chr01	12958339	12961715	0.874842
chr01	12963611	12964254	0
chr01	12968374	12969676	-0.754934
chr01	12973438	12973684	0
chr01	12977744	12979064	-0.760892
chr01	13001809	13003407	0.888556
chr01	13007527	13007872	0
chr01	13023016	13023864	0.577231
chr01	13031391	13044606	1.16396
chr01	13054280	13057612	0.217387
chr01	825736	826221	0.372345
chr01	13064039	13064584	1.14786
chr01	13070075	13072240	-0.322435
chr01	13089984	13095812	1.02739
chr01	13100032	13105277	-0.619455
chr01	13110244	13120909	0.549493
chr01	13121858	13124801	1.21329
chr01	13127314	13128766	1.43829
chr01	13132558	13133610	-0.963448
chr01	13134348	13135501	-0.526104
chr01	13143762	13149746	1.19784
chr01	832248	837605	0.0542539
chr01	13151688	13154599	-1.40521
chr01	13157454	13158802	0.572422
chr01	13165074	13166730	1.47514
chr01	13169272	13182377	0.913713
chr01	13189677	13194486	-1.62316
chr01	13194930	13198072	-0.207915
chr01	13201421	13204409	2.06889
chr01	13205553	13206162	0.0518022
chr01	13207323	13226428	-0.0638265
chr01	13230963	13233037	1.11118
chr01	838732	853714	0.652759
chr01	13235756	13236206	0.727024
chr01	13244456	13244611	0
chr01	13250657	13255654	0.894211
chr01	13263634	13280511	0.600298
chr01	13290259	13290801	-0.675819
chr01	13293579	13294184	0
chr01	13302474	13302980	0
chr01	13314177	13316998	0.231673
chr01	13323730	13328788	0.624429
chr01	13331704	13338181	0.979934
chr01	855473	859425	1.1323
chr01	13345430	13356105	0.513446
chr01	13359777	13364223	1.39992
chr01	13366933	13367268	2.90684
chr01	13369723	13373286	0.285194
chr01	13377280	13383674	0.979052
chr01	13385808	13386362	0.217778
chr01	13395131	13395325	1.31301
chr01	13411299	13412468	1.51193
chr01	13426392	13427881	0
chr01	13429674	13430843	0
chr01	880362	884089	1.92889
chr01	13432202	13434881	1.38519
chr01	13443072	13444096	2.47412
chr01	13451475	13454080	-0.315601
chr01	13461129	13461467	1.06026
chr01	13470605	13472942	0.954954
chr01	13477057	13478006	1.05439
chr01	13486268	13487164	0.862063
chr01	13494764	13496951	-0.0769466
chr01	13497951	13499328	0
chr01	13500956	13502110	-0.100511
chr01	895626	896062	-0.280471
chr01	13509587	13510216	0
chr01	13516662	13520423	1.1648
chr01	13525323	13529964	1.07891
chr01	13535574	13536068	0
chr01	13546958	13549222	-0.341845
chr01	13560461	13560868	1.56889
chr01	13564812	13567644	0.9959
chr01	13569746	13572289	1.9267
chr01	13574904	13577041	0.247487
chr01	13594208	13594486	0
chr01	154833	155910	-0.496517
chr01	900026	901466	1.74851
chr01	13606245	13607704	1.82046
chr01	13638182	13638622	2.17194
chr01	13641632	13641967	0
chr01	13642848	13645539	0
chr01	13658198	13661391	0
chr01	13666452	13668396	0.0253337
chr01	13677280	13679839	0.84664
chr01	13682769	13686592	1.39239
chr01	13708508	13709366	-0.875012
chr01	13713793	13715851	-0.953646
chr01	901812	903170	0.482064
chr01	13720240	13722786	1.06959
chr01	13725434	13729900	1.00556
chr01	13734960	13735235	1.72866
chr01	13737150	13737802	1.73961
chr01	13754687	13756103	-1.09239
chr01	13759347	13761601	-0.817045
chr01	13774113	13776616	-0.260472
chr01	13780054	13781470	0
chr01	13783602	13786848	1.29801
chr01	13788591	13791532	0
chr01	904743	905511	-0.127976
chr01	13794857	13802511	0.327324
chr01	13812048	13813166	0.969192
chr01	13815492	13815668	1.36731
chr01	13824585	13833018	0.504015
chr01	13834332	13834655	0
chr01	13853682	13859065	1.00365
chr01	13863682	13868049	0.18955
chr01	13869339	13871376	1.61488
chr01	13879355	13882452	0.481713
chr01	13885219	13890189	-1.63746
chr01	914802	921819	0.358895
chr01	13892495	13894253	0
chr01	13897991	13908785	0.838003
chr01	13910708	13911495	0.981998
chr01	13921865	13925392	1.13263
chr01	13940932	13942556	0.640519
chr01	13947134	13948559	0.410011
chr01	13960782	13962194	1.87545
chr01	13971208	13972422	0
chr01	13990462	13995934	0.682483
chr01	13996746	14000633	0.268595
chr01	937522	938271	0.564131
chr01	14007599	14011545	0.647405
chr01	14025246	14027030	0.824376
chr01	14031369	14031900	0
chr01	14045899	14048466	0
chr01	14053101	14053660	0.00976275
chr01	14067762	14070590	1.29398
chr01	14071794	14072216	0
chr01	14074363	14082632	0.299838
chr01	14083906	14086096	1.01719
chr01	14086874	14089730	0.415984
chr01	942698	943181	1.44602
chr01	14090496	14093618	0.573009
chr01	14100248	14102232	1.88442
chr01	14102691	14106438	1.62913
chr01	14114164	14114415	0
chr01	14116182	14117003	0
chr01	14125791	14134139	0.903015
chr01	14136893	14138353	-0.804639
chr01	14147512	14149311	2.24415
chr01	14153034	14159739	1.51604
chr01	14161056	14163002	1.75728
chr01	954266	955244	0.390417
chr01	14179055	14180985	0.235596
chr01	14184784	14189912	0.409646
chr01	14193268	14196249	0.128541
chr01	14202013	14205192	1.3761
chr01	14208948	14221188	0.604632
chr01	14226473	14226754	1.17693
chr01	14231696	14231878	1.15826
chr01	14232736	14235770	0.0539433
chr01	14239463	14247472	0.619241
chr01	14251732	14253693	0.585826
chr01	959640	960255	3.11586
chr01	14257050	14263937	1.3281
chr01	14273382	14276515	0.785598
chr01	14285912	14291514	0.584718
chr01	14295062	14295712	1.7063
chr01	14298013	14301700	1.35966
chr01	14302590	14303204	-0.0309243
chr01	14307602	14312555	0.852575
chr01	14317580	14321986	1.50191
chr01	14330064	14334496	0.850034
chr01	14339219	14342096	1.41079
chr01	973005	973359	-0.491248
chr01	14345411	14352205	1.39735
chr01	14354313	14363698	1.12631
chr01	14374426	14377422	0
chr01	14378213	14378833	-0.0351408
chr01	14386193	14387272	1.32659
chr01	14388515	14393849	0.6436
chr01	14395810	14398094	2.36276
chr01	14402400	14402747	0.517402
chr01	14418345	14419586	0.598328
chr01	14434147	14438025	0.72794
chr01	980502	981016	0
chr01	14461313	14466999	1.3347
chr01	14482286	14485430	0.915469
chr01	14490947	14495831	-0.675641
chr01	14498311	14498754	0
chr01	14501768	14502296	-0.664475
chr01	14512803	14513582	1.40241
chr01	14520486	14521112	0.562743
chr01	14523624	14528507	0.605734
chr01	14530042	14530521	0
chr01	14533818	14534645	1.70798
chr02	23923	25280	-1.07392
chr02	137015	139002	0.531416
chr02	965038	965388	-0.00920509
chr02	12292497	12298028	0.752261
chr02	12301479	12301874	0
chr02	12318091	12318735	0.203664
chr02	12342448	12343515	2.55675
chr02	12350654	12351644	0
chr02	12366115	12366565	0
chr02	12375874	12378928	2.04629
chr02	12410207	12412097	1.06332
chr02	12421643	12422491	1.1635
chr02	12423976	12424748	1.13459
chr02	966835	967290	0.991081
chr02	12433782	12435183	1.93384
chr02	12435721	12437503	1.68405
chr02	12439149	12441268	1.82114
chr02	12483896	12489785	1.01232
chr02	12496498	12498190	2.04754
chr02	12535815	12539365	1.88025
chr02	12540286	12540846	2.05196
chr02	12578581	12579497	0.820887
chr02	12584395	12585739	0
chr02	12593957	12594728	1.40181
chr02	973964	977941	0.573259
chr02	12601286	12603194	0.850057
chr02	12626998	12629117	-0.313113
chr02	12643799	12644528	0
chr02	12652004	12655516	1.952
chr02	12657213	12658940	1.36674
chr02	12661605	12661781	0.112038
chr02	12702516	12705971	-0.303502
chr02	12733279	12737604	0.690066
chr02	12751940	12755430	0.587913
chr02	12756084	12759283	1.0324
chr02	985165	988779	0.057175
chr02	12817774	12819662	-1.21725
chr02	12864215	12865430	0
chr02	12886164	12886916	-0.817814
chr02	12924665	12926634	0.527943
chr02	12928451	12928858	0.727074
chr02	12930620	12931105	-0.326625
chr02	13016771	13019656	0.763037
chr02	13030492	13034428	1.04588
chr02	13035338	13035646	-0.430978
chr02	13055881	13056189	0
chr02	993366	1005757	-0.0518894
chr02	13064317	13065038	2.2977
chr02	13102642	13102953	0.0419474
chr02	13107098	13108821	-0.700435
chr02	13110069	13113922	1.09112
chr02	13118987	13120457	0.368489
chr02	13147505	13149682	1.75152
chr02	13150720	13163812	0.740592
chr02	13167838	13168906	0
chr02	13210051	13210819	0
chr02	13311838	13314170	-1.30893
chr02	1008893	1011751	0.0499247
chr02	13331712	13332280	0
chr02	13345273	13348854	0.911395
chr02	13391197	13391665	0
chr02	13497044	13497475	0
chr02	13502708	13504680	0.106276
chr02	13540218	13542137	1.44407
chr02	13558740	13566554	-0.16185
chr02	13593512	13598235	-1.01327
chr02	13703145	13705830	1.39105
chr02	13768252	13775855	-0.521031
chr02	1012297	1012728	1.90637
chr02	13776775	13778033	0.339166
chr02	13796960	13799376	1.089
chr02	13801152	13801889	-0.331954
chr02	13802327	13802713	0
chr02	13835126	13841265	0.0561422
chr02	13845359	13845634	0.873344
chr02	13846163	13848100	0.443725
chr02	13935748	13936282	0
chr02	13948008	13953711	0.481778
chr02	14008439	14008708	0
chr02	1016644	1017312	0.136645
chr02	14022811	14023155	0
chr02	14060980	14061349	0
chr02	14062288	14065891	-0.895744
chr02	14105909	14119110	1.25661
chr02	14179601	14181504	1.71179
chr02	14243621	14244908	-1.05094
chr02	14397562	14398861	-0.753933
chr02	14399381	14404421	-0.529593
chr02	14413692	14415095	1.35095
chr02	14431155	14438216	0.833302
chr02	1018863	1026493	0.860346
chr02	14457381	14462896	2.37105
chr02	14570678	14571769	1.79235
chr02	14645865	14647508	0.675588
chr02	14648218	14651573	1.29433
chr02	14676308	14678030	0.871914
chr02	14705349	14710041	0.908668
chr02	14725146	14725410	0.334705
chr02	14728141	14732234	-0.377076
chr02	14744394	14751270	0.789783
chr02	14807326	14807901	1.57731
chr02	1034044	1036443	0.857746
chr02	14899469	14901538	1.15463
chr02	14912758	14913264	-0.344997
chr02	14924219	14924725	0
chr02	14942884	14943132	-0.337219
chr02	14954249	14955037	0
chr02	15017581	15020703	0.56873
chr02	15052706	15061075	-0.0855934
chr02	15082974	15090540	-0.26364
chr02	15141369	15141648	1.59859
chr02	15141840	15144509	0.784758
chr02	141762	143532	0.662021
chr02	1040791	1047356	0.219404
chr02	15147693	15149975	0.60896
chr02	15158918	15159362	-0.288349
chr02	15170387	15170826	0
chr02	15176921	15177754	1.311
chr02	15180311	15181252	1.11431
chr02	15253469	15255398	0.0956428
chr02	15271929	15272783	-0.571955
chr02	15408693	15410134	1.59985
chr02	15421466	15421630	-0.158503
chr02	15446042	15448352	1.57485
chr02	1050633	1052666	1.29346
chr02	15462471	15464049	0.809989
chr02	15477818	15478341	0
chr02	15502286	15507455	1.56455
chr02	15545481	15548840	-0.166329
chr02	15549588	15557491	0.258044
chr02	15599240	15601614	-0.36244
[truncated: 28,702 more rows]

## Sheet: Fig1a.j
Link1	Start	End	Link2	Start	End
chr01	880362	884089	chr02	16042172	16046425
chr01	914802	921819	chr02	16214970	16219168
chr01	937522	938271	chr02	16394907	16395791
chr01	942698	943181	chr02	16399446	16399845
chr01	954266	955244	chr02	16456759	16457478
chr01	959640	960255	chr02	16543671	16544387
chr01	980502	981016	chr02	16576212	16576526
chr01	987612	988541	chr02	16597877	16599122
chr01	999215	1000645	chr02	16659513	16662664
chr01	1009054	1009764	chr02	16688905	16689645
chr01	1016266	1017150	chr02	16697862	16699604
chr01	1039731	1047089	chr02	16782999	16783615
chr01	1050471	1054564	chr02	16818539	16823815
chr01	1057017	1061636	chr02	16825263	16829739
chr01	1067966	1071535	chr02	16885795	16888547
chr01	1080828	1081100	chr02	16912724	16913029
chr01	1081466	1083988	chr02	16916757	16919400
chr01	1088083	1088874	chr02	17051252	17052154
chr01	1134326	1136399	chr02	17292880	17293659
chr01	1167276	1169506	chr02	17339443	17342182
chr01	1213417	1214151	chr02	17427736	17428443
chr01	1258933	1261740	chr02	17517359	17519613
chr01	1285663	1286232	chr02	17545962	17547384
chr01	1296908	1298089	chr02	17571718	17572908
chr01	1320924	1323079	chr02	17862998	17865277
chr01	1324596	1329958	chr02	17872911	17874978
chr01	1353985	1355127	chr02	17924031	17925176
chr01	1382660	1385776	chr02	17956148	17959432
chr01	1410733	1412417	chr02	17993079	17994808
chr01	1451186	1451821	chr02	18097423	18098049
chr01	1467713	1471477	chr02	18118656	18122463
chr01	1482762	1483064	chr02	18126641	18126964
chr01	1489056	1489649	chr02	18150045	18150629
chr01	1498826	1500943	chr02	18175001	18177100
chr01	1526362	1527618	chr02	18249995	18251308
chr01	1527911	1530884	chr02	18264346	18268362
chr01	1536241	1538454	chr02	18279325	18281544
chr01	1632197	1638971	chr02	18391322	18401575
chr01	1663210	1666043	chr02	18521324	18524710
chr01	1669481	1670972	chr02	18542678	18544022
chr01	1675821	1677604	chr02	18570936	18573366
chr01	1678652	1680294	chr02	18575226	18577592
chr01	1699127	1701038	chr02	18644927	18648165
chr01	1725352	1731795	chr02	18675618	18689329
chr01	1736631	1738849	chr02	18719558	18721596
chr01	1740471	1742652	chr02	18723544	18724515
chr01	1756375	1758964	chr02	18748322	18750674
chr01	1780286	1784614	chr02	18843086	18844832
chr01	1809546	1812470	chr02	18923784	18924329
chr01	1815234	1816535	chr02	18984876	18989935
chr01	1834308	1843225	chr02	19062820	19079876
chr01	1880462	1886852	chr02	19249608	19253562
chr01	1938900	1941249	chr02	19315176	19317261
chr01	1968253	1971192	chr02	19390448	19392844
chr01	2003898	2005715	chr02	19507195	19509090
chr01	2019312	2023508	chr02	19537067	19540577
chr01	2027451	2030688	chr02	19552252	19556477
chr01	2045440	2049087	chr02	19595352	19602245
chr01	2071298	2073845	chr02	19622234	19624086
chr01	2076316	2079062	chr02	19640139	19642633
chr01	2130579	2131969	chr02	19683454	19685039
chr01	2177183	2180494	chr02	19757741	19760766
chr01	2201176	2204279	chr02	19776651	19778385
chr01	2243142	2244399	chr02	19794582	19795865
chr01	2260021	2260428	chr02	19808500	19808907
chr01	2291733	2293019	chr02	19878609	19881687
chr01	2305580	2306128	chr02	19913954	19914343
chr01	2310163	2314502	chr02	19958858	19962411
chr01	2329301	2333164	chr02	20087563	20087987
chr01	2349219	2350991	chr02	20092007	20095347
chr01	2389004	2394174	chr02	20104615	20110477
chr01	2425083	2427721	chr02	20133845	20136261
chr01	3008253	3013570	chr02	3922599	3927864
chr01	3014681	3019211	chr02	3950262	3951631
chr01	3037644	3040511	chr02	3955193	3959257
chr01	3050513	3056808	chr02	3982896	3983465
chr01	3084824	3092496	chr02	3990039	3997553
chr01	3099197	3099535	chr02	4004796	4005134
chr01	3100478	3102284	chr02	4023067	4025299
chr01	3122338	3125491	chr02	4029734	4032979
chr01	3140808	3141134	chr02	4048712	4049059
chr01	3145649	3146844	chr02	4078301	4079656
chr01	3155556	3156822	chr02	4108609	4110077
chr01	3174422	3180579	chr02	4114217	4119152
chr01	3235259	3238269	chr02	4169970	4172503
chr01	3278308	3279221	chr02	4254028	4254868
chr01	3346340	3354171	chr02	4260554	4266587
chr01	3409154	3409781	chr02	4306481	4307380
chr01	3414414	3416007	chr02	4320337	4321942
chr01	3421685	3424733	chr02	4333762	4334094
chr01	3447679	3449216	chr02	4400098	4401807
chr01	3514886	3517197	chr02	4477731	4479856
chr01	3520325	3521259	chr02	4483110	4486826
chr01	3602821	3603866	chr02	4543682	4546247
chr01	4014125	4015299	chr02	4898926	4900512
chr01	4140021	4141372	chr02	5028624	5031452
chr01	4160154	4161753	chr02	5040319	5043569
chr01	4185413	4186110	chr02	5075723	5076210
chr01	4187225	4187464	chr02	5087611	5088498
chr01	4216245	4222986	chr02	5101236	5108549
chr01	4268196	4269725	chr02	5115419	5123089
chr01	4292148	4296525	chr02	5124567	5128824
chr01	4321770	4322447	chr02	5132503	5133201
chr01	4575335	4575946	chr02	5202684	5203337
chr01	4663984	4665036	chr02	5231622	5232586
chr01	4665535	4667145	chr02	5240496	5242171
chr01	4669844	4671952	chr02	5252971	5255022
chr01	4735158	4737385	chr02	1301832	1304761
chr01	4815903	4817898	chr02	1423006	1425529
chr01	4869951	4873060	chr02	1480191	1482479
chr01	4873709	4877046	chr02	1486029	1489926
chr01	5141331	5141864	chr02	1555782	1556375
chr01	5195848	5197605	chr02	1569245	1571365
chr01	5305175	5309204	chr02	1668740	1673982
chr01	5360895	5363572	chr02	1821284	1824366
chr01	5400111	5402054	chr02	1828287	1830609
chr01	5461492	5463648	chr02	1855441	1857595
chr01	5545479	5551657	chr02	1973468	1987505
chr01	5663337	5666598	chr02	2003991	2005403
chr01	5694737	5695066	chr02	2018375	2019233
chr01	5707011	5710394	chr02	2039762	2041996
chr01	5774663	5776495	chr02	2049613	2051355
chr01	5938135	5939916	chr02	2118111	2119877
chr01	6115682	6117331	chr02	2210325	2211927
chr01	15861593	15864125	chr02	616612	618072
chr01	15873213	15873746	chr02	692847	693392
chr01	15912393	15918403	chr02	741217	747432
chr01	15923298	15926217	chr02	750329	752584
chr01	15952889	15954057	chr02	814902	816143
chr01	15994754	15998499	chr02	876573	877332
chr01	16034163	16034768	chr02	966835	967290
chr01	16050211	16056896	chr02	985165	988779
chr01	16151434	16153218	chr02	1083858	1086969
chr01	16239705	16240311	chr02	1134898	1136499
chr01	16261599	16263012	chr02	1159714	1160028
chr01	6429982	6431126	chr02	2496168	2499895
chr01	6442448	6444640	chr02	2525728	2527322
chr01	6463670	6472098	chr02	2578790	2584053
chr01	6758777	6760359	chr02	2787663	2789359
chr01	6832524	6833642	chr02	3018597	3019922
chr01	7075419	7079670	chr02	3095185	3099505
chr01	7166867	7167397	chr02	3112520	3113035
chr01	748614	751789	chr02	3095185	3099505
chr01	785285	786546	chr02	3192110	3193228
chr01	838732	853714	chr02	3414465	3419601
chr01	895626	896062	chr02	3576774	3577139
chr01	914802	921819	chr02	3661568	3661927
chr01	942698	943181	chr02	3822415	3824089
chr01	219087	219530	chr02	21668760	21669203
chr01	231729	237364	chr02	21639109	21644711
chr01	266634	276945	chr02	21503959	21513260
chr01	371455	372771	chr02	21482913	21484274
chr01	375867	376435	chr02	21458088	21460341
chr01	402735	403094	chr02	21316285	21316701
chr01	413537	414973	chr02	21295634	21298145
chr01	421112	422278	chr02	21288901	21290055
chr01	437390	439198	chr02	21236622	21238415
chr01	474426	475761	chr02	21157366	21158628
chr01	482338	484972	chr02	21145512	21147499
chr01	495839	496135	chr02	21078557	21081340
chr01	498329	499827	chr02	21074035	21075691
chr01	507586	509487	chr02	21052692	21056804
chr01	544887	546616	chr02	20896182	20899188
chr01	561626	565580	chr02	20864820	20873002
chr01	584823	585569	chr02	20817326	20818162
chr01	586415	588546	chr02	20814592	20816595
chr01	595104	596898	chr02	20686908	20688443
chr01	613722	615772	chr02	20601397	20608714
chr01	656021	658180	chr02	20555710	20557839
chr01	704772	705053	chr02	20525014	20525298
chr01	725312	725955	chr02	20491540	20492156
chr01	748614	751789	chr02	20431259	20434993
chr01	763097	764482	chr02	20405302	20406705
chr01	769656	774352	chr02	20392298	20397764
chr01	781838	782317	chr02	20351435	20351932
chr01	785285	786546	chr02	20347972	20348856
chr01	794180	794734	chr02	20338729	20339262
chr01	825736	826221	chr02	20324535	20325017
chr01	838732	853714	chr02	20255933	20258946
chr01	16297704	16301849	chr03	17427603	17431123
chr01	16315108	16316272	chr03	17444197	17445350
chr01	16326879	16329190	chr03	17452602	17455052
chr01	16331546	16331900	chr03	17457632	17457844
chr01	16346723	16347949	chr03	17480931	17482229
chr01	16367419	16373339	chr03	17512920	17514180
chr01	16376713	16377903	chr03	17515700	17516911
chr01	16406988	16410341	chr03	17534783	17538341
chr01	16419277	16421918	chr03	17549840	17552481
chr01	16441007	16444040	chr03	17554788	17558234
chr01	16464087	16466163	chr03	17575953	17578032
chr01	16510136	16511021	chr03	17596242	17597716
chr01	16571590	16580556	chr03	17627701	17627910
chr01	16597435	16598743	chr03	17657684	17657992
chr01	16604992	16607166	chr03	17666284	17667846
chr01	16710812	16712763	chr03	17686294	17688025
chr01	16718955	16719839	chr03	17693417	17694782
chr01	16731806	16735608	chr03	17712705	17716552
chr01	16892842	16896801	chr03	17895433	17900738
chr01	16990149	16994691	chr03	17974323	17976442
chr01	20947336	20953114	chr03	1725308	1728811
chr01	21134457	21135489	chr03	1835028	1840417
chr01	21204179	21205153	chr03	1858341	1859248
chr01	21211126	21216094	chr03	1871250	1876781
chr01	21232533	21237471	chr03	1929703	1931689
chr01	21238893	21240077	chr03	1933484	1935784
chr01	21252746	21254104	chr03	1984779	1986151
chr01	21254695	21263251	chr03	1986762	1988038
chr01	21268401	21270691	chr03	2144376	2147310
chr01	21435892	21440367	chr03	2220781	2228024
chr01	17646446	17648370	chr03	8399688	8399864
chr01	17671423	17684673	chr03	8205049	8218016
chr01	17701120	17706369	chr03	8135707	8136760
chr01	17755481	17758195	chr03	7929649	7933206
chr01	17764463	17768144	chr03	7867096	7870869
chr01	17775193	17776852	chr03	7827137	7828668
chr01	17779205	17779456	chr03	7824510	7824758
chr01	17917007	17917414	chr03	7567107	7567493
chr01	17957637	17961616	chr03	7509408	7513427
chr01	17981263	17985558	chr03	7360438	7365091
chr01	18024548	18029868	chr03	7276606	7280250
chr01	18034090	18038195	chr03	7186944	7190580
chr01	18060682	18064061	chr03	7129970	7134055
chr01	18066055	18069635	chr03	7115037	7115348
chr01	18072220	18072843	chr03	7087587	7088201
chr01	18118794	18121285	chr03	6916131	6917945
chr01	18125221	18127616	chr03	6910439	6911230
chr01	18131679	18135461	chr03	6874948	6878181
chr01	18170891	18172210	chr03	6824288	6825607
chr01	18204702	18205238	chr03	6798062	6799080
chr01	18205463	18209914	chr03	6794155	6797166
chr01	18211633	18213538	chr03	6770028	6772078
chr01	18217179	18224047	chr03	6760479	6767342
chr01	18225945	18227225	chr03	6736735	6738494
chr01	18265661	18266225	chr03	6683337	6686518
chr01	18274805	18276415	chr03	6645332	6647482
chr01	18281212	18282881	chr03	6606441	6609579
chr01	18302772	18304641	chr03	6457580	6459781
chr01	18374444	18381620	chr03	6427826	6438402
chr01	18424684	18427273	chr03	6351488	6354283
chr01	18510873	18513621	chr03	6306935	6310019
chr01	18526121	18529704	chr03	6265749	6269260
chr01	18569112	18569659	chr03	6011778	6012372
chr01	18578599	18582723	chr03	5945681	5950239
chr01	18595296	18597134	chr03	5922705	5924534
chr01	18612732	18613615	chr03	5859838	5871231
chr01	18633136	18633798	chr03	5808437	5809311
chr01	18646789	18647571	chr03	5791273	5792043
chr01	18663561	18665078	chr03	5743014	5744519
chr01	18697298	18698427	chr03	5730431	5731549
chr01	18707305	18709138	chr03	5711142	5712828
chr01	18720895	18727860	chr03	5688896	5693041
chr01	18740535	18746766	chr03	5652669	5661790
chr01	18765764	18770564	chr03	5606923	5610499
chr01	18776945	18781883	chr03	5563345	5567654
chr01	18821177	18823846	chr03	5492708	5495519
chr01	18830143	18830415	chr03	5475461	5475682
chr01	18876458	18881089	chr03	5327645	5333198
chr01	18886746	18887531	chr03	5314500	5315503
chr01	18911771	18915718	chr03	5248425	5252157
chr01	18927815	18932696	chr03	5191436	5195979
chr01	18939686	18942733	chr03	5172604	5177681
chr01	18951089	18952274	chr03	5168213	5170763
chr01	18958342	18959365	chr03	5103761	5104811
chr01	18974815	18976585	chr03	5041047	5042889
chr01	18989504	18997326	chr03	5015987	5021820
chr01	18999447	19005147	chr03	5008817	5012674
chr01	19014903	19017310	chr03	5002013	5005663
chr01	19039805	19043263	chr03	4839846	4843248
chr01	19045259	19048505	chr03	4830785	4832768
chr01	19049467	19053078	chr03	4819949	4823659
chr01	19075566	19077287	chr03	4772312	4774055
chr01	19078147	19083141	chr03	4759730	4765082
chr01	19155548	19157127	chr03	4667047	4668401
chr01	19160679	19163918	chr03	4660582	4663992
chr01	19168867	19169376	chr03	4654921	4655421
chr01	19179735	19183351	chr03	4616378	4619676
chr01	19196087	19199110	chr03	4598555	4601503
chr01	19203669	19212392	chr03	4584080	4592849
chr01	19214742	19217505	chr03	4578022	4580540
chr01	19268345	19269622	chr03	4542910	4544223
chr01	19271954	19273020	chr03	4533359	4533795
chr01	19281365	19283364	chr03	4516477	4518364
chr01	19302503	19302946	chr03	4498513	4502633
chr01	19308856	19310097	chr03	4455851	4457080
chr01	19317365	19321215	chr03	4433850	4434272
chr01	19344668	19352464	chr03	4361319	4369566
chr01	19358992	19360477	chr03	4311699	4313171
chr01	19386692	19389275	chr03	4286450	4288966
chr01	19390323	19397146	chr03	4281046	4285775
chr01	19411480	19413474	chr03	4257842	4259839
chr01	19430004	19431915	chr03	4200756	4203918
chr01	19437047	19442609	chr03	4183980	4188519
chr01	19477638	19480106	chr03	4137854	4140329
chr01	19494652	19495665	chr03	4110346	4111350
chr01	19510445	19517861	chr03	4047370	4049889
chr01	19530008	19533154	chr03	4028148	4030704
chr01	19535727	19537761	chr03	4015809	4016279
chr01	19550063	19550701	chr03	3926479	3927120
chr01	19558606	19559842	chr03	3902384	3903240
chr01	19572602	19573534	chr03	3885306	3886232
chr01	19598059	19603334	chr03	3837586	3842188
chr01	19611662	19620716	chr03	3821387	3830204
chr01	19637186	19637491	chr03	3795484	3795792
chr01	19638336	19638659	chr03	3792387	3792809
chr01	19648873	19658977	chr03	3777787	3788331
chr01	19665592	19668379	chr03	3766816	3769416
chr01	19672443	19675221	chr03	3759357	3762490
chr01	19680293	19684704	chr03	3743919	3750161
chr01	19690074	19692085	chr03	3710345	3711840
chr01	19706747	19709766	chr03	3680425	3684049
chr01	19718164	19720721	chr03	3673047	3675972
chr01	19760894	19763011	chr03	3665386	3667752
chr01	19766086	19768796	chr03	3650249	3652391
chr01	19776624	19780352	chr03	3636898	3641207
chr01	19791268	19797210	chr03	3625207	3630801
chr01	19816387	19825624	chr03	3583627	3586558
chr01	19832740	19836123	chr03	3576548	3579514
chr01	19867213	19871992	chr03	3536796	3544210
chr01	19874294	19876649	chr03	3526951	3529196
chr01	19877459	19880087	chr03	3523820	3526261
chr01	19896424	19898471	chr03	3460259	3462954
chr01	19901476	19918058	chr03	3434036	3434470
chr01	19937645	19939546	chr03	3403326	3404216
chr01	19947554	19948643	chr03	3381878	3387031
chr01	19951129	19953568	chr03	3359251	3361986
chr01	19965098	19969556	chr03	3335586	3336841
chr01	19970792	19972203	chr03	3331130	3334804
chr01	19982688	19983869	chr03	3314948	3316291
chr01	19992474	19995655	chr03	3311022	3314189
chr01	20005053	20007040	chr03	3297110	3299083
chr01	20008735	20011645	chr03	3276834	3281652
chr01	20025689	20026132	chr03	3201995	3203130
chr01	20039584	20042327	chr03	3161495	3163398
[truncated: 14,140 more rows]
